# Supplementary material for: Biogenesis of the mitochondrial DNA inheritance machinery in the mitochondrial outer membrane of Trypanosoma brucei
Source: PLoS Pathog. 2017 Dec 29;13(12):e1006808. doi: 10.1371/journal.ppat.1006808 (PMC5764417; doi:10.1371/journal.ppat.1006808)
Supplement: S1 Table — (XLSX) [file ppat.1006808.s003.xlsx]

## Sheet: Results TAC40 IP
	Table S1: Proteins quantified in SILAC-IPs of TAC40
								Data determined across Replicates 1 - 3					Replicate 1							Replicate 2							Replicate 3
	Protein Group ID	Protein IDs	Product Description	Mol. Weight [kDa]	Sequence Coverage [%]	Posterior Error Probability	# of Proteins in Protein Group	Mean log10 TAC40/Control	p-Value	Sequence Coverage [%]	Peptides	Unique Peptides	Ratio TAC40/Control	log10 Ratio TAC40/Control	Ratio Variability [%]	Ratio Count	Sequence Coverage [%]	Peptides	Unique Peptides	Ratio TAC40/Control	log10 Ratio TAC40/Control	Ratio Variability [%]	Ratio Count	Sequence Coverage [%]	Peptides	Unique Peptides	Ratio TAC40/Control	log10 Ratio TAC40/Control	Ratio Variability [%]	Ratio Count
	569	Tb927.7.1400	hypothetical protein, conserved	60.696	4.3	3.3023e-10	1	1.18711	0.00241526	4.3	2	2	10.7619	1.03189	112.78	3	4.3	2	2	16.395	1.21471	27.472	2	4.3	2	2	20.641	1.31473	27.116	2
	452	Tb927.4.1610	hypothetical protein, conserved	39.631	36.2	1.5623e-46	1	0.878336	0.00440835	31.2	8	8	5.45822	0.737051	95.19	9	26.5	7	7	7.4719	0.873431	109.83	6	2.8	1	1	10.581	1.02453		1
	52	Tb927.10.510;Tb11.v5.0374	hypothetical protein, conserved	37.06	3	9.8613e-11	2	0.613085	0.000572908	3	1	1	4.02285	0.604534		1	3	1	1	4.4933	0.652565		1	3	1	1	3.8208	0.582154		1
	169	Tb927.10.2560	mitochondrial malate dehydrogenase (mMDH)	33.188	23	4.8008e-37	1	0.444879	0.000422742	11.9	3	3	2.88759	0.460535	5.2468	4	8.5	2	2	2.8504	0.454906	39.832	3	17.9	4	4	2.6254	0.419195	5.5881	5
	615	Tb927.7.640	hypothetical protein, conserved	37.365	7.2	7.7087e-07	1	0.271125	0.00814091	7.2	2	2	1.5901	0.201425	0.7943	2	3.6	1	1	2.0513	0.312029		1	3.6	1	1	1.9949	0.299921		1
	670	Tb927.8.6670	hypothetical protein, conserved	54.016	3.5	2.2204e-08	1	0.137984	0.0382896	3.5	1	1	1.64125	0.215176		1	3.5	1	1	1.1963	0.0778401		1	3.5	1	1	1.3211	0.120936		1
	469	Tb927.4.3840	nucleolar protein, putative	59.059	2.7	0.00018171	1	0.126728	0.0341642	0	0	0				0	2.7	1	1	1.3816	0.140382		1	2.7	1	1	1.2974	0.113074		1
	525	Tb927.6.1550	leucine-rich repeat protein (LRRP), putative	38.864	2.5	0.0011914	1	0.113894	0.0250342	2.5	1	1	1.44691	0.16044		1	2.5	1	1	1.1714	0.0687052		1	2.5	1	1	1.2958	0.112538		1
	642	Tb927.8.3080	hypothetical protein, conserved	141.18	2	1.1589e-05	1	0.0998288	0.0335822	2	2	2	1.12168	0.0498689	1.5819	2	1.1	1	1	1.2761	0.105885		1	1.1	1	1	1.3923	0.143733		1
	265	Tb927.11.12260	hypothetical protein, conserved	66.8	12.7	1.0821e-26	1	0.088718	0.0327418	12.7	4	4	1.18534	0.0738428	13.633	4	8.2	3	3	1.1398	0.0568287	10.497	3	3.1	1	1	1.3661	0.135482		1
	667	Tb927.8.6490	protein kinase, putative	119.35	16.4	2.7641e-76	1	0.0886556	0.0120328	14.6	13	13	1.30285	0.114893	12.323	14	11.4	11	11	1.2135	0.0840398	9.1505	13	8.6	7	7	1.1669	0.0670336	9.2195	9
	668	Tb927.8.6580	succinate dehydrogenase flavoprotein, putative	66.88	8.2	1.5684e-23	1	0.0885217	0.00486395	3.9	2	2	1.19198	0.0762691	3.5925	2	8.2	4	4	1.2752	0.105578	11.607	3	3.9	2	2	1.2126	0.0837176	3.8266	2
	271	Tb927.11.12880	conserved protein	123.3	1.5	5.0684e-06	1	0.0877969	0.00894214	1.5	1	1	1.1711	0.068593		1	1.5	1	1	1.287	0.109579		1	1.5	1	1	1.2168	0.0852192		1
	725	Tb927.9.2600	hypothetical protein, conserved	24.515	5.2	0.00014131	1	0.0840738	0.00214495	5.2	1	1	1.18427	0.0734518		1	5.2	1	1	1.236	0.0920185		1	5.2	1	1	1.2211	0.0867512		1
	575	Tb927.7.2120	hypothetical protein, conserved	46.084	4.6	0.00042046	1	0.0830439	0.0461558	4.6	1	1	1.08292	0.034596		1	4.6	1	1	1.3443	0.128496		1	4.6	1	1	1.2191	0.0860393		1
	731	Tb927.9.3540	hypothetical protein, conserved	13.711	8.5	0.0055349	1	0.0812709	0.0474938	8.5	1	1	1.24875	0.0964759		1	8.5	1	1	1.3139	0.118562		1	8.5	1	1	1.0685	0.0287745		1
	693	Tb927.9.12150	transport protein particle (TRAPP) subunit, putative	23.01	5	0.0023663	1	0.0753384	0.0420312	5	1	1	1.28689	0.10954		1	5	1	1	1.0733	0.0307211		1	5	1	1	1.2183	0.0857542		1
	252	Tb927.11.11090	Nucleoporin (TbNup140)	140.36	4.1	1.0704e-23	1	0.0712826	0.0177298	2.6	3	3	1.24358	0.0946737	9.2146	4	3.1	3	3	1.181	0.0722499	7.7041	3	1	1	1	1.1141	0.0469242		1
	665	Tb927.8.6250	hypothetical protein, conserved	75.474	15.1	1.7065e-37	1	0.0634159	0.00791783	9.4	5	5	1.19376	0.0769167	5.8476	7	15.1	8	8	1.1194	0.0489853	10.654	9	6.4	4	4	1.1597	0.0643457	12.205	6
	69	Tb11.v5.0629;Tb927.3.4500	fumarate hydratase, putative	50.088	6.3	6.144e-07	2	0.0578185	0.0361072	6.3	3	3	1.20026	0.0792768	13.587	3	6.3	3	3	1.0605	0.0255107	11.009	3	6.3	3	3	1.1713	0.0686681	11.216	4
	498	Tb927.5.2890	hypothetical protein, conserved	236.85	1.3	8.6571e-06	1	0.0570491	0.0481535	1.3	2	2	1.23851	0.0929005	5.0941	3	1.3	2	2	1.0657	0.027635	3.3769	3	0.5	1	1	1.1236	0.0506117		1
	187	Tb927.10.4130	NDUFA5/B13 subunit, putative,NDUFA5/B13 subunit, putative	31.032	8.3	0.0003107	1	0.0566181	0.00569346	8.3	2	2	1.11822	0.0485265	12.045	2	3.4	1	1	1.171	0.0685569		1	3.4	1	1	1.1292	0.0527709		1
	645	Tb927.8.3220	exonuclease, putative	86.682	4.1	7.9369e-12	1	0.0565337	0.0433995	4.1	2	2	1.05108	0.0216369	1.6693	2	4.1	2	2	1.1683	0.0675544	26.325	2	2.4	1	1	1.2034	0.08041		1
	588	Tb927.7.3160;Tb11.v5.0733	Cytoplasmic dynein 1 heavy chain (DYNC1H1), putative	596.65	5.2	8.4452e-100	2	0.0554535	0.0321716	4.7	18	18	1.21408	0.0842468	16.313	19	3.6	14	14	1.1141	0.0469242	12.358	15	2.1	7	7	1.0844	0.0351895	17.72	8
	669	Tb927.8.6650	RNA-binding protein, putative (DRBD12)	71.652	43.2	5.9498e-229	1	0.0503173	0.0179576	39.5	17	17	1.16052	0.064654	15.75	25	30.6	14	14	1.1343	0.0547279	17.713	19	30.2	13	13	1.0754	0.03157	15.097	19
	684	Tb927.9.10640	synaptojanin (N-terminal domain), putative	83.045	44.8	8.419e-150	1	0.0503119	0.018088	39.7	19	19	1.17361	0.0695247	17.759	20	30.9	16	16	1.089	0.0370279	7.5247	16	22.6	11	11	1.1076	0.0443829	8.5872	12
	415	Tb927.3.1620	hypothetical protein, conserved	174.37	6.6	1.0691e-39	1	0.0500362	0.0350919	3.3	4	4	1.18493	0.0736936	32.131	6	5.9	6	6	1.1251	0.0511911	7.7944	8	3.4	3	3	1.0598	0.0252239	20.036	5
	495	Tb927.5.2330	hypothetical protein, conserved	484.9	0.5	1.683e-06	1	0.0480402	0.00700984	0.5	1	1	1.08778	0.0365427		1	0.5	1	1	1.132	0.0538464		1	0.5	1	1	1.1317	0.0537313		1
	138	Tb927.10.1470;Tb927.10.1400	hypoxanthine-guanine phosphoribosyltransferase (HGPRT)	23.372	12.4	6.9541e-14	2	0.0479496	0.0258942	7.1	1	1	1.17611	0.0704483		1	5.2	1	1	1.095	0.0394141		1	7.1	1	1	1.0814	0.0339864		1
	409	Tb927.2.5800	sedoheptulose-1,7-bisphosphatase (SBPase)	35.502	47.3	2.1781e-84	1	0.0455822	0.00757163	47.3	11	11	1.11776	0.0483468	11.045	12	24.1	7	7	1.0831	0.0346686	9.5227	9	33.4	9	9	1.1317	0.0537313	44.653	9
	379	Tb927.11.9640	glycyl-tRNA synthetase, putative	70.175	4.3	2.1612e-21	1	0.0455297	0.0326744	4.3	3	3	1.12259	0.0502198	17.011	3	2.2	2	2	1.0986	0.0408396	5.2985	2	0	0	0				0
	550	Tb927.6.4270	hypothetical protein, conserved	27.15	19.5	2.4165e-12	1	0.045468	0.0313642	19.5	3	3	1.10045	0.0415699	13.168	4	12.7	2	2	1.0641	0.0269824	10.223	3	9.7	1	1	1.1691	0.0678517	5.1636	2
	264	Tb927.11.11860	leucine-rich repeat protein (LRRP), putative	77.501	5.7	8.4454e-17	1	0.0454274	0.0157116	5.7	3	3	1.1441	0.0584637	6.3042	3	5.7	3	3	1.116	0.0476642	3.2366	3	2.7	2	2	1.0719	0.0301543	6.8937	2
	85	Tb927.1.1790	hypothetical PIN domain-containing protein, conserved	25.682	5.7	0.00023696	1	0.0449256	0.0319532	5.7	1	1	1.09749	0.0404006		1	5.7	1	1	1.1206	0.0494506		1	0	0	0				0
	678	Tb927.8.7770	hypothetical protein, conserved	60.341	22.7	7.5287e-54	1	0.0444759	0.0437274	15.7	6	6	1.17813	0.0711946	6.6963	5	16.6	6	6	1.0937	0.0388982	6.233	5	20.8	7	7	1.0552	0.0233348	6.0413	7
	676	Tb927.8.740;Tb927.8.760	nucleolar RNA-binding protein, truncated	12.663	5.8	0.00079087	2	0.0424484	0.017149	5.8	1	1	1.08108	0.0338583		1	5.8	1	1	1.1444	0.0585778		1	5.8	1	1	1.0837	0.0349091		1
	221	Tb927.10.760	hypothetical protein, conserved	29.887	14.2	5.2636e-09	1	0.0395246	0.03036	14.2	3	3	1.13404	0.0546299	9.824	3	8.8	2	2	1.1063	0.0438729	8.8498	2	10.2	2	2	1.0473	0.0200711	9.3986	2
	272	Tb927.11.13050;Tb927.11.13040;Tb927.11.13030;Tb927.11.13020	calmodulin	16.838	22.1	2.4342e-16	4	0.0388934	0.0329416	22.1	3	3	1.11637	0.0478083	7.7578	3	22.1	3	3	1.0422	0.0179511	16.691	3	13.4	2	2	1.1244	0.0509208	17.192	2
	488	Tb927.5.1710	ribonucleoprotein p18, mitochondrial precursor, putative	21.226	41.5	1.539e-68	1	0.0377176	0.00401705	41.5	6	6	1.10569	0.0436346	9.5843	7	14.9	2	2	1.0906	0.0376655	13.458	2	41.5	6	6	1.0761	0.0318526	10.119	8
	177	Tb927.10.3290	hypothetical protein, conserved	30.83	15	0.0016974	1	0.0368124	0.0240428	15	2	2	1.05119	0.0216825	5.4926	2	15	2	2	1.1236	0.0506117	26.932	2	4.4	1	1	1.0918	0.0381431	19.771	2
	548	Tb927.6.4140	paraflagellar rod component, putative (PFC4)	13.009	9.6	0.0068198	1	0.0351425	0.00389177	9.6	1	1	1.08812	0.036675		1	9.6	1	1	1.0955	0.0396124		1	9.6	1	1	1.0694	0.0291402		1
	601	Tb927.7.4150	hypothetical protein, conserved	129.53	1.7	5.3141e-10	1	0.0346066	0.0176942	1.7	1	1	1.05461	0.0230909	5.1533	2	1.7	1	1	1.1124	0.046261	1.8327	2	1.7	1	1	1.0826	0.034468	1.4178	2
	593	Tb927.7.3410	centrin, putative	16.552	45	6.5212e-64	1	0.0341789	0.0177537	28.9	5	5	1.11159	0.0459457	6.1425	6	38.3	4	4	1.0803	0.0335444	11.194	4	28.9	5	5	1.0545	0.0230466	38.036	6
	430	Tb927.3.3740	hypothetical protein, conserved	69.176	28	1.8347e-136	1	0.0322639	0.0012936	28	13	13	1.0851	0.0354717	8.0852	15	20.9	10	10	1.0716	0.0300327	15.959	13	24.8	12	12	1.0747	0.0312872	8.7363	15
	680	Tb927.8.7990	hypothetical protein, conserved	550.54	10.9	2.3271e-268	1	0.0316651	0.0420309	9	29	29	1.11545	0.0474497	16.576	34	7.9	28	28	1.0811	0.0338659	32.42	30	7	23	23	1.032	0.0136797	18.71	27
	733	Tb927.9.3650	kinesin (Kif-13-1)	77.434	3.5	9.0115e-07	1	0.0315344	0.0191163	1.6	1	1	1.10643	0.0439229		1	3.5	2	2	1.066	0.0277572	17.357	2	1.6	1	1	1.0542	0.022923		1
	181	Tb927.10.3730	hypothetical protein, conserved	75.395	2.7	5.801e-08	1	0.0311796	0.0483723	1.5	1	1	1.04419	0.0187796	15.964	2	2.7	2	2	1.1272	0.052001	12.402	3	1.5	1	1	1.0538	0.0227582	5.3895	2
	483	Tb927.5.1140	choline/ethanolamine kinase (C/EK1)	73.294	23.3	4.0942e-102	1	0.0310891	0.0338784	23.3	10	10	1.10417	0.0430348	7.9404	11	16.3	7	7	1.0856	0.0356698	5.9547	8	18.4	7	7	1.0341	0.0145625	15.807	8
	496	Tb927.5.2620	hypothetical protein, conserved	48.704	40	1.2846e-136	1	0.0305403	0.0491675	40	11	11	1.08068	0.0336987	6.1738	14	31.2	9	9	1.1135	0.0466902	7.3963	13	34.7	9	9	1.0262	0.011232	10.093	11
	74	Tb11.v5.0807;Tb927.9.13510	ribonuclease, putative	64.261	27.7	1.9566e-47	2	0.0301742	0.0333262	18.4	7	7	1.1094	0.0450873	15.571	7	19.6	7	7	1.0682	0.0286526	14.562	7	14.8	6	6	1.0394	0.0167827	10.282	6
	120	Tb927.10.12020	hypothetical protein, conserved	41.579	18.2	6.6313e-26	1	0.0289179	0.00712028	18.2	5	5	1.05257	0.022249	14.942	4	7.4	2	2	1.0815	0.0340265	8.2662	2	11.9	3	3	1.0727	0.0304783	7.0162	3
	286	Tb927.11.14570	hypothetical protein, conserved	46.609	55.3	7.4524e-246	1	0.0285848	0.037396	38.6	10	10	1.10237	0.0423257	6.4943	13	30.4	8	8	1.0709	0.0297489	29.926	10	38.6	9	9	1.032	0.0136797	9.3124	13
	753	Tb927.9.6880	cAMP-specific phosphodiesterase, putative	72.857	46.7	2.1204e-155	1	0.028497	0.0490864	43.8	19	19	1.11194	0.0460809	6.6639	22	25	12	12	1.0299	0.0127951	15.054	14	36.7	15	15	1.0632	0.026615	9.9013	17
	480	Tb927.5.1050	hypothetical protein	29.599	25.9	1.1206e-24	1	0.0279813	0.012749	25.9	7	7	1.0868	0.0361508	17.371	7	14.4	4	4	1.0651	0.0273904	15.091	5	16.7	4	4	1.0481	0.0204027	11.763	5
	200	Tb927.10.5820	predicted RanGDP binding protein	109.23	39.7	0	1	0.0278097	0.022454	33.5	26	26	1.08902	0.0370343	9.7234	29	23.6	17	17	1.0718	0.0301138	16.121	19	37	27	27	1.0382	0.016281	35.056	30
	202	Tb927.10.5850	hypothetical protein, conserved	519.73	0.7	0.0018301	1	0.0273101	0.0305587	0.7	2	2	1.07935	0.033164	11.051	2	0.7	2	2	1.0853	0.0355498	19.026	2	0.4	1	1	1.0309	0.0132165		1
	385	Tb927.2.240;Tb927.2.1080;Tb11.v5.0567;Tb927.1.420;Tb11.1790;Tb927.6.140;Tb927.4.250;Tb927.2.1170;Tb927.11.4770	retrotransposon hot spot protein 5 (RHS5), putative	76.706	4.9	1.6619e-10	9	0.0272319	0.0147732	4.9	3	2	1.07602	0.0318207	1.65	2	3.6	2	2	1.0415	0.0176593	11.714	2	3.6	2	2	1.077	0.0322157	5.7281	2
	363	Tb927.11.7010	protein kinase, putative	75.869	9.8	8.1483e-26	1	0.0271606	0.0219005	4.2	2	2	1.0528	0.022345	4.156	2	9.8	3	3	1.0478	0.0202784	24.503	3	4.2	2	2	1.0936	0.0388585	1.137	3
	133	Tb927.10.1340	hypothetical protein, conserved	60.644	29.9	9.862e-98	1	0.0263284	0.0311194	27.2	12	12	1.0717	0.0300718	76.409	15	19.6	9	9	1.0303	0.0129637	83.179	12	18.1	9	9	1.0863	0.0359498	10.161	12
	512	Tb927.5.4330	dihydrolipoamide branched chain transacylase, putative	47.651	51.5	0	1	0.0261914	0.0316382	51.5	22	22	1.0936	0.038859	21.243	41	49	21	21	1.0352	0.0150243	24.046	52	48.7	20	20	1.0585	0.0246909	12.087	31
	586	Tb927.7.3020;Tb927.7.2980	hypothetical protein, conserved	21.208	31.6	4.0431e-14	2	0.0245402	0.0451808	13.2	2	2	1.06445	0.0271263	21.733	2	24.2	3	3	1.0884	0.0367885	76.877	4	13.2	2	2	1.0226	0.00970579	5.0243	3
	580	Tb927.7.2670	zinc finger protein family member, putative (ZC3H21)	49.686	70.9	0	1	0.0227868	0.0245469	70.9	27	22	1.07947	0.0332108	7.7552	23	61	23	18	1.0437	0.0185757	5.4863	18	67.7	24	19	1.0389	0.0165737	6.5023	21
	424	Tb927.3.2710	6-phosphofructo-2-kinase/fructose-2,6-bisphosphatase	110.79	24.2	3.9027e-122	1	0.0220719	0.0128167	23.1	14	14	1.06773	0.0284598	5.9804	14	10.9	8	8	1.0375	0.0159881	8.9681	8	11.8	9	9	1.0514	0.021768	14.972	9
	521	Tb927.6.1110	ubiquitin carboxyl-terminal hydrolase, putative,cysteine peptidase, Clan CA, family C19, putative	119.63	3.8	3.735e-06	1	0.0219533	0.0100993	3.8	3	3	1.04021	0.017123	13.856	3	3	2	2	1.0664	0.0279201	3.1295	2	2	1	1	1.0491	0.0208169		1
	726	Tb927.9.2730	hypothetical protein, conserved	147.24	21.5	1.1374e-243	1	0.0212137	0.00622944	21.5	20	20	1.04947	0.0209709	7.9477	22	15.4	15	15	1.0604	0.0254697	6.7172	17	16.1	16	16	1.0404	0.0172003	9.784	18
	208	Tb927.10.640	arginine N-methyltransferase, type II (PRMT5)	86.74	34.2	6.1343e-117	1	0.0201447	0.0306102	34.2	17	17	1.06449	0.0271402	12.525	20	26	13	13	1.0553	0.0233759	8.1809	14	27.8	14	14	1.0231	0.00991808	4.9993	16
	757	Tb927.9.7620;Tb927.9.7590	60S ribosomal protein L11, putative	22.369	25.3	2.6335e-37	2	0.0197872	0.0475315	18	3	3	1.05536	0.0234024	7.1968	3	16	3	3	1.0689	0.0289371	6.3071	3	18	3	3	1.0163	0.00702193	6.0205	3
	71	Tb927.10.2890;Tb11.v5.0650	enolase	46.592	32.4	1.0806e-84	2	0.0196458	0.0479787	30.1	10	10	1.06594	0.0277323	14.842	11	19.6	7	7	1.0154	0.00663716	10.707	7	24.7	8	8	1.0582	0.0245678	12.232	9
	735	Tb927.9.4450	hypothetical protein	70.752	31.1	9.4705e-128	1	0.019374	0.0350972	31.1	15	15	1.06425	0.0270431	11.489	19	22.7	12	12	1.0524	0.0221808	9.8872	17	21.8	12	12	1.0207	0.00889811	10.642	15
	517	Tb927.5.930;Tb11.v5.0613	NADH-dependent fumarate reductase (FRDg)	123.69	11.8	4.9932e-38	2	0.0193139	0.0277457	11.8	9	3	1.0635	0.0267382	19.262	3	10	7	3	1.0489	0.0207341	8.5894	3	3.5	2	1	1.0244	0.0104696		1
	33	Tb927.5.4420;Tb05.5K5.70	nucleolar RNA helicase II, putative,nucleolar RNA helicase Gu, putative	68.786	6.2	0.00019705	2	0.0191991	0.0082649	0	0	0				0	3.8	1	1	1.044	0.0187005		1	6.2	2	2	1.0464	0.0196977	1.4467	2
	84	Tb927.1.1730	conserved protein, unknown function	75.065	18.6	5.9754e-54	1	0.018921	0.0457058	18.6	7	7	1.03312	0.0141516	13.969	9	11.5	4	4	1.0743	0.0311256	1.906	6	13	5	5	1.0268	0.0114859	9.3279	7
	408	Tb927.2.5600;Tb927.2.5540	hypothetical protein, conserved	220.73	4.7	7.0815e-30	2	0.0186219	0.0150919	2	3	3	1.03412	0.014569	14.58	3	2.8	4	4	1.0378	0.0161137	8.3902	4	2.1	2	2	1.0597	0.0251829	14.586	2
	691	Tb927.9.11490;Tb927.9.11470	60S ribosomal protein L27a,60S ribosomal protein L28,60S ribosomal protein L29 (RPL27A)	16.266	16.6	1.3969e-10	2	0.0170828	0.0190686	16.6	3	3	1.03165	0.0135328	5.5602	3	6.2	2	2	1.0322	0.0137639	1.0766	2	16.6	3	3	1.0567	0.0239517	9.2883	3
	309	Tb927.11.1980	zinc finger protein family member, putative (ZC3H41)	58.459	8.9	2.0283e-16	1	0.0164303	0.0367032	8.9	3	3	1.05984	0.0252397	4.3484	4	8.9	3	3	1.0212	0.00911081	5.323	5	8.9	3	3	1.035	0.0149403	13.733	5
	131	Tb927.10.1310	hypothetical protein, conserved	102.74	10.4	6.0114e-67	1	0.0154287	0.047575	5.5	4	4	1.05883	0.0248256	4.287	6	5.7	4	4	1.0335	0.0143105	10.084	6	8.9	6	6	1.0166	0.00715011	8.6844	8
	203	Tb927.10.5930;Tb927.10.5940;Tb927.10.5950;Tb11.v5.0190	protein kinase, putative	54.749	30	8.4702e-55	4	0.0142426	0.0482925	24.9	9	9	1.04619	0.0196103	10.027	9	28.6	9	9	1.0109	0.0047082	14.466	11	17.3	7	7	1.0433	0.0184092	15.094	8
	644	Tb927.8.3150	T-complex protein 1, gamma subunit, putative (TCP-1-gamma)	60.817	27.9	1.0484e-92	1	0.0136207	0.00582757	27.9	10	10	1.03862	0.0164549	8.393	11	20.7	7	7	1.0303	0.0129637	9.1067	7	25.9	9	9	1.0267	0.0114436	13.066	9
	255	Tb927.11.11380	hypothetical protein, conserved	61.504	22.5	2.4848e-62	1	0.0122475	0.035607	19.5	9	9	1.0124	0.00535296	18.602	11	12.5	6	6	1.0378	0.0161137	13.295	7	11.6	5	5	1.0358	0.0152759	22.927	7
	559	Tb927.6.5130;Tb927.6.5120	60S acidic ribosomal protein P2, putative	10.444	19.6	7.5038e-13	2	0.0114488	0.0465467	19.6	2	2	1.04307	0.0183127	1.2789	2	10.3	1	1	1.0249	0.0106815		1	10.3	1	1	1.0124	0.00535214		1
	393	Tb927.2.2880	hypothetical protein, conserved	47.462	4.9	8.0554e-10	1	0.00995782	0.0326982	4.9	1	1	1.0221	0.00949243	0.42724	2	4.9	1	1	1.0347	0.0148144		1	4.9	1	1	1.0129	0.00556657	5.5435	2
	77	Tb927.10.2110;Tb927.10.2100;Tb11.v5.1046;Tb927.10.2090	elongation factor 1-alpha (TEF1)	49.105	59.9	2.7237e-251	4	0.00990893	0.028648	59.9	18	18	1.03334	0.0142413	11.393	34	58.8	17	17	1.0229	0.00983318	6.0362	35	56.1	16	16	1.0131	0.00565232	8.1139	26
	182	Tb927.11.14130;Tb927.10.3840	ribosomal protein L18, putative	20.904	44.7	1.1367e-46	2	0.00936292	0.0179145	34.6	5	5	1.01603	0.00690781	3.313	6	38	5	5	1.0302	0.0129215	3.6216	6	34.6	5	5	1.0192	0.00825941	8.4342	7
	73	Tb11.v5.0806;Tb927.10.7010	hypothetical protein, conserved	56.349	1.6	0.012739	2	-0.00971443	0.0451702	0	0	0				0	1.6	1	1	0.97476	-0.0111023		1	1.6	1	1	0.98101	-0.00832657		1
	623	Tb927.7.7460	hypothetical protein, conserved	22.358	32.8	5.6374e-23	1	-0.0142569	0.0149052	27.6	4	4	0.978474	-0.0094509	15.827	5	23.4	4	4	0.95948	-0.0179641	14.835	5	27.6	4	4	0.96526	-0.0153557	35.853	5
	547	Tb927.6.410	hypothetical protein, conserved	93.965	25.3	1.5885e-78	1	-0.0291955	0.00974581	24.1	15	15	0.950119	-0.0222221	17.579	17	14.5	9	9	0.93578	-0.0288262	13.976	11	15.6	10	10	0.91931	-0.036538	11.029	13
	183	Tb927.10.3890	phosphatidylinositol-4-phosphate 5-kinase, putative (PIP5KII-alpha)	92.247	8.9	1.0063e-48	1	-0.0304329	0.0125355	8.9	5	5	0.953652	-0.0206099	6.7837	9	5.1	3	3	0.92182	-0.0353539	10.718	7	7.2	4	4	0.92186	-0.035335	11.041	8
	112	Tb927.10.11050	hypothetical protein, conserved	35.053	22.8	2.9462e-15	1	-0.0441135	0.0165889	19.9	5	5	0.93633	-0.0285713	2.0946	5	12.2	4	4	0.89716	-0.0471301	4.2035	5	22.8	6	6	0.87773	-0.0566391	8.9724	7
	552	Tb927.6.4460;Tb927.6.4410;Tb11.v5.0903	S-adenosylmethionine decarboxylase (AdoMetDC)	41.748	20.3	1.08e-11	3	-0.0468039	0.0430252	17	4	4	0.957488	-0.0188669	15.617	5	5.1	2	2	0.85373	-0.0686795	1.2285	2	13.5	3	3	0.88539	-0.0528654	15.383	4
	36	Tb927.10.4310;Tb10.v4.0045	prohibitin 2, putative (PHB2)	32.215	11.5	9.541e-13	2	-0.109061	0.0390007	7.1	1	1				0	4.4	1	1	0.75424	-0.12249		1	4.4	1	1	0.80236	-0.0956307		1
	511	Tb927.5.3880	hypothetical protein, conserved	82.603	1.9	0.00059743	1	0.0471513	0.0526125	1.9	1	1	1.1559	0.0629186		1	1.9	1	1	1.1605	0.0646451		1	1.9	1	1	1.0325	0.0138901		1
	170	Tb927.9.15420;Tb927.10.270	unspecified product	15.353	29.5	3.5262e-42	2	0.012159	0.0527061	29.5	4	4	1.04418	0.018775	7.3224	5	15.9	3	3	1.0318	0.0135955	1.4628	4	29.5	4	4	1.0095	0.00410632	3.677	5
	233	Tb927.10.8720	CCR4-NOT transcription complex subunit 10, putative	61.501	2.3	0.0090125	1	0.0289905	0.0542085	2.3	1	1	1.12115	0.0496644		1	2.3	1	1	1.0387	0.0164901		1	2.3	1	1	1.0491	0.0208169		1
	99	Tb927.1.740	phosphatidylinositol-4-phosphate 5-kinase related,MORN repeat-containing protein	48.865	56.6	5.0247e-269	1	0.0230226	0.0542529	56.6	16	16	1.09077	0.0377349	33.096	20	37.9	11	11	1.0212	0.00911081	12.654	16	50.3	14	14	1.0525	0.0222221	105.21	17
	87	Tb927.1.1880	WD40 repeat-containing protein	157.34	1.9	0.00031263	1	0.0177942	0.0551474	0.8	1	1	1.06906	0.0290026		1	0.8	1	1	1.0417	0.0177427		1	1.9	2	2	1.0154	0.00663716	11.438	2
	429	Tb927.3.3660	hypothetical protein, conserved	29.594	8.7	1.6814e-09	1	0.0512241	0.0558553	8.7	2	2	1.14896	0.0603061	18.872	3	8.7	2	2	1.1019	0.0421422	1.115	2	0	0	0				0
	294	Tb927.11.15930	hypothetical protein, conserved	17.511	26.1	1.6236e-10	1	0.0522736	0.0559223	15.9	2	2	1.13527	0.055098	9.3995	2	15.9	2	2	1.2131	0.0838966	5.542	2	20.4	2	2	1.0419	0.017826	7.8432	3
	269	Tb927.11.12670	hypothetical protein, conserved	39.203	8.7	4.607e-10	1	0.0331755	0.0561049	8.7	2	2	1.11086	0.045661	8.646	2	8.7	2	2	1.1092	0.0450099	3.5679	2	5.6	1	1	1.0206	0.00885556		1
	384	Tb927.11.9980	2-oxoglutarate dehydrogenase E1 component, putative	112.95	43.1	2.0953e-215	1	0.0148111	0.0570347	38.9	29	29	1.05687	0.0240216	11.368	33	32.1	22	22	1.0117	0.00505175	13.282	26	33.5	22	22	1.036	0.0153598	14.814	25
	201	Tb927.10.5840	translation elongation factor 1-beta, putative	21.959	24.4	2.372e-16	1	0.0713129	0.0582247	17.4	2	1	1.1432	0.058121		1	11.4	2	1	1.2148	0.0845048		1	0	0	0				0
	571	Tb927.7.1570	hypothetical protein, conserved	155.69	1.1	0.00028411	1	0.0206702	0.058741	1.1	1	1	1.04045	0.0172224	2.9181	2	1.1	1	1	1.0853	0.0355498	4.326	2	1.1	1	1	1.0215	0.00923837	3.7321	2
	497	Tb927.5.2710	hypothetical protein, conserved	102.96	3.2	3.3424e-08	1	0.0407753	0.0588683	3.2	2	2	1.02702	0.0115793	18.765	2	1.3	1	1	1.1582	0.0637836	0	2	1.3	1	1	1.1142	0.0469632		1
	663	Tb927.8.6160;Tb927.8.6150	40S ribosomal protein S8, putative	24.937	17.3	4.8489e-27	2	0.0193382	0.0592129	10	2	2	1.01319	0.00569165	1.4814	2	17.3	3	3	1.0734	0.0307616	10.693	3	17.3	3	3	1.0509	0.0215614	4.1324	3
	186	Tb927.10.4120;Tb927.10.4110	60S ribosomal protein L30 (RPL30)	11.512	50.5	6.601e-105	2	0.0157545	0.0593439	41	4	4	1.04691	0.0199102	12.926	9	50.5	5	5	1.0553	0.0233759	5.2475	8	41	4	4	1.0092	0.00397724	3.887	7
	760	Tb927.9.7820	hypothetical protein, conserved	82.728	15.8	9.366e-98	1	0.0283908	0.0621649	14.3	5	5	1.12046	0.0493966	10.422	5	7.4	4	4	1.0276	0.0118241	6.8992	4	11.7	5	5	1.0567	0.0239517	25.148	5
	524	Tb927.6.1440	hypothetical protein, conserved	29.996	4.3	2.1746e-08	1	0.0834309	0.0628529	4.3	1	1	1.11632	0.0477889		1	4.3	1	1	1.1315	0.0536546		1	4.3	1	1	1.4088	0.148849		1
	232	Tb927.10.8630	hypothetical protein, conserved	27.968	80	2.5756e-110	1	0.0133407	0.0639013	68.6	12	12	1.05254	0.0222398	12.129	18	65.9	10	10	1.0324	0.013848	8.3784	15	74.9	12	12	1.0091	0.00393421	11.618	15
	377	Tb927.11.9390	lipoate-protein ligase, putative,lipoyltransferase, putative	29.64	10.2	0.014444	1	0.0558626	0.0642996	10.2	1	1	1.16762	0.0673031		1	10.2	1	1	1.1077	0.0444222		1	0	0	0				0
	414	Tb927.3.1380	ATP synthase beta chain, mitochondrial precursor,ATP synthase F1, beta subunit	55.775	47.4	5.0068e-157	1	0.0211411	0.0648878	44.7	16	16	1.08164	0.0340837	7.6696	16	32.8	13	13	1.0121	0.00522342	8.455	15	31.8	12	12	1.0571	0.0241161	11.065	12
	518	Tb927.5.940	NADH-dependent fumarate reductase, putative	87.388	14.2	5.6861e-30	1	-0.0237535	0.0649467	11.5	6	0				0	11.6	6	2	0.95755	-0.0188385	7.498	2	4.6	2	1	0.93612	-0.0286685		1
	352	Tb927.11.620	hypothetical protein, conserved	146.61	4.8	4.5244e-13	1	0.0353755	0.0661456	4.8	4	4	1.1226	0.0502247	15.776	4	0.9	1	1	1.1199	0.0491792		1	3.9	3	3	1.0156	0.00672269	6.8517	3
	554	Tb927.6.4470	prozyme,S-adenosylmethionine decarboxylaseregulator	36.302	27.1	7.2977e-78	1	-0.0537275	0.0662946	17.2	4	4	0.963298	-0.0162392	14.035	6	13.5	3	3	0.8096	-0.0917295	16.804	3	5.5	1	1	0.88468	-0.0532138		1
	635	Tb927.8.2540	3-ketoacyl-CoA thiolase, putative,ERG10	46.244	43.4	2.2594e-78	1	0.0384012	0.0669985	26.9	8	8	1.16302	0.0655874	7.2723	8	31.7	8	8	1.0923	0.0383419	6.9259	8	14.2	4	4	1.0263	0.0112743	3.2217	4
	196	Tb927.10.5370;Tb927.10.5360	40S ribosomal protein S10, putative	19.285	26.2	9.1334e-30	2	0.0110751	0.0672589	26.2	5	5	1.03512	0.0149914	48.081	5	19.8	3	3	1.038	0.0161974	25.794	3	19.8	3	3	1.0047	0.0020364	7.2051	3
	462	Tb927.4.2500	protein kinase, putative,eukaryotic translation initiation factor 2-alpha kinase precursor, putative	111.92	41.8	0	1	0.0369445	0.0701593	33.9	25	25	1.16889	0.0677749	8.3282	32	36.8	24	24	1.0432	0.0183676	79.158	28	28.7	20	20	1.0585	0.0246909	43.563	24
	127	Tb927.10.12700	pyruvate dehydrogenase E1 alpha subunit, putative	42.511	30.4	7.5659e-65	1	0.0128141	0.071006	23.8	7	7	1.01142	0.00493107	37.818	7	23	7	7	1.024	0.0103	10.917	7	22.2	7	7	1.0549	0.0232113	24.257	6
	617	Tb927.7.7110	leucine-rich repeat protein (LRRP), putative,leucine-rich repeat protein 1 (LRRP1), putative	82.446	35.5	7.2759e-172	1	-0.0325243	0.071016	33.2	19	3	0.894454	-0.0484418	21.852	3	24.6	14	3	0.98832	-0.00510242	2.0663	3	22.7	12	1	0.90359	-0.0440286		1
	230	Tb927.10.8430	40S ribosomal protein S12, putative	16.061	43.7	1.7245e-18	1	0.0205462	0.0718531	28.9	2	2	1.00721	0.00312073	0.66287	2	20.4	2	2	1.0737	0.030883	4.7936	3	35.9	3	3	1.0657	0.027635	5.716	3
	299	Tb927.5.1110;Tb927.11.16280	60S ribosomal protein L2, putative,60S ribosomal protein L8, putative	28.314	35.4	7.6833e-72	2	0.00855736	0.0719558	35.4	6	6	1.00982	0.00424199	13.196	11	27.7	5	5	1.0371	0.0158206	8.6086	11	35.4	6	6	1.013	0.00560945	14.099	11
	206	Tb927.10.6190	aldehyde dehydrogenase, putative (ALDH)	54.033	23.5	1.5486e-71	1	0.0168968	0.072902	19.1	6	6	1.0749	0.0313676	1.7796	6	15.3	6	6	1.0195	0.00838723	12.231	6	16.3	5	5	1.0255	0.0109357	9.3309	5
	437	Tb927.3.4490	protein farnesyltransferase alpha subunit, putative	70.347	14.4	1.0703e-25	1	0.0213843	0.0737812	9.3	5	5	1.08445	0.0352078	15.353	7	6	3	3	1.0087	0.00376202	10.545	3	11.1	6	6	1.0597	0.0251829	36.565	8
	727	Tb927.9.3000	cytidine deaminase, putative	19.171	68.7	8.0089e-86	1	0.016919	0.0739627	68.7	7	7	1.07548	0.0316011	8.2494	8	57.7	6	6	1.0209	0.0089832	6.2921	6	68.7	7	7	1.0237	0.0101727	5.4246	7
	662	Tb927.8.6030;Tb927.9.14000	60S ribosomal protein L12, putative	17.564	9.1	6.6029e-06	2	0.0111219	0.0744447	9.1	1	1	1.0035	0.00151834		1	9.1	1	1	1.0345	0.0147305		1	9.1	1	1	1.0402	0.0171168		1
	612	Tb927.7.6270	peptidase t, putative,aminotripeptidase, putative	44.647	22.7	3.5422e-62	1	0.0212303	0.0756005	19	5	5	1.09256	0.038446	18.772	5	11.3	3	3	1.0146	0.00629486	19.951	3	16	4	4	1.0446	0.01895	13.006	4
	421	Tb927.3.2090;Tb11.v5.0697	aminopeptidase P1, putative,metallo-peptidase, Clan MG, Family M24	68.387	48.6	6.0434e-144	2	0.0200548	0.0765643	35.8	16	16	1.08761	0.0364719	11.582	19	32.5	14	14	1.0419	0.017826	6.2538	13	36.4	15	15	1.0136	0.0058666	105.81	18
	81	Tb927.1.1340	FG-GAP repeat protein, putative,intergrin alpha chain protein, putative	79.368	2.7	0.00020215	1	0.0334234	0.0773389	2.7	1	1	1.02596	0.011129		1	2.7	1	1	1.065	0.0273496		1	2.7	1	1	1.1529	0.0617916		1
	746	Tb927.9.5700	hypothetical protein, conserved	238.85	0.7	1.5143e-05	1	0.0313756	0.0781151	0.7	1	1	1.09204	0.0382373	10.9	3	0.7	1	1	1.0098	0.00423537	8.9038	3	0.7	1	1	1.1263	0.0516541	5.0707	3
	193	Tb927.10.5020	Eukaryotic translation initiation factor 4E type 5 (eif4e5)	21.98	13.3	2.1596e-13	1	0.0246312	0.0783093	13.3	2	2	1.04675	0.019842	17.373	2	13.3	2	2	1.0192	0.00825941	0.62411	2	5.6	1	1	1.1112	0.0457922		1
	712	Tb927.9.14330	mismatch repair protein PMS1, putative,mismatch repair protein	86.252	4.3	8.768e-10	1	0.0836273	0.0784894	4.3	3	3	1.2249	0.0881023	2.7384	3	4.3	3	3	1.4016	0.146624	13.011	3	2.3	2	2	1.0379	0.0161555	19.669	2
	333	Tb927.11.4130	ubiquitin-like protein, putative	67.282	17.7	4.9535e-26	1	0.0166894	0.0795113	17.7	5	5	1.06898	0.0289701	10.395	5	13.1	3	3	1.0065	0.00281378	9.3983	4	15.6	4	4	1.043	0.0182843	8.8926	5
	482	Tb927.5.1070	hypothetical protein, conserved	101.61	1.5	0.001415	1	0.0651718	0.0797528	1.5	1	1	1.11813	0.0484925		1	1.5	1	1	1.2074	0.0818512		1	0	0	0				0
	302	Tb927.11.16550	Zinc finger protein, C3H1 type-like (ZC3H46)	56.434	3.1	0.012156	1	0.0698509	0.0806261	3.1	1	1	1.22442	0.0879321		1	3.1	1	1	1.1266	0.0517697		1	0	0	0				0
	293	Tb927.11.15910;Tb927.11.15020	iron superoxide dismutase	22.048	47.5	9.0154e-66	2	0.0215346	0.0811269	31.3	5	5	1.06394	0.0269184	6.1359	5	34.8	5	5	1.0053	0.00229568	9.2939	5	24.2	4	4	1.0849	0.0353897	3.5255	4
	171	Tb927.10.2810	hypothetical protein, conserved	38.589	3.8	0.0002857	1	0.0522634	0.0812295	3.8	1	1	1.08674	0.0361272		1	3.8	1	1	1.258	0.0996806		1	3.8	1	1	1.0495	0.0209824		1
	100	Tb927.1.750	Metal-binding domain-containing protein	132.69	19.6	0.00012468	1	-0.0287234	0.081555	19.6	1	1	0.994036	-0.00259798	0.36879	2	19.6	1	1	0.89956	-0.0459699	12.707	2	19.6	1	1	0.91706	-0.0376022	2.432	2
	467	Tb927.4.3740	flagellar attachment zone protein (FAZ1)	192.57	17	0.0052112	1	0.025417	0.0817469	17	1	1	1.07669	0.0320918		1	17	1	1	1.0441	0.0187421		1	0	0	0				0
	632	Tb927.8.1910	acetylornithine deacetylase, putative,metallo-peptidase, Clan MH, Family M18 (ArgE)	43.269	29.4	1.1774e-96	1	-0.0236795	0.0822918	29.4	9	9	0.92081	-0.0358298	7.665	10	18.8	6	6	0.99612	-0.00168834	9.8776	6	26.6	8	8	0.92572	-0.0335204	6.9602	9
	390	Tb927.2.2520;Tb927.2.2510	voltage-dependent anion-selective channel	29.189	8.1	0.0002556	2	0.170716	0.0823912	8.1	2	2	1.64406	0.215918	81.288	2	4.1	1	1	1.3351	0.125514		1	0	0	0				0
	251	Tb927.11.11050	hypothetical protein, conserved	37.475	21.9	1.22e-37	1	0.0249195	0.0831698	21.9	6	6	1.09285	0.0385599	7.8282	7	12	4	4	1.0827	0.0345081	7.2953	6	16.5	5	5	1.0039	0.00169045	13.477	6
	156	Tb927.10.15640	hypothetical protein, conserved	73.508	18.2	2.3531e-90	1	0.0250534	0.0833815	16.6	9	9	1.1163	0.0477792	11.049	12	14.3	8	8	1.0197	0.00847242	12.295	11	13.5	7	7	1.0445	0.0189084	11.339	10
	544	Tb927.6.3860	hypothetical protein, conserved	44.312	8.7	5.2415e-14	1	0.0510186	0.0839547	8.7	3	3	1.02605	0.0111691	4.4019	3	5.9	2	2	1.2424	0.0942614	22.07	2	5.4	2	2	1.1159	0.0476253	4.3955	2
	549	Tb927.6.4230	hypothetical protein, conserved	55.213	17.4	1.7281e-69	1	-0.0424066	0.0840218	17.4	6	6	0.987167	-0.00560945	7.9115	7	13.6	5	5	0.89695	-0.0472318	12.331	6	10	4	4	0.8426	-0.0743785	9.1897	5
	386	Tb927.2.1680;Tb927.2.1560	cyclophilin-type peptidyl-prolyl cis-trans isomerase, putative	21.165	4.6	0.013887	2	0.0354449	0.0845542	4.6	1	1	1.06121	0.0258016		1	4.6	1	1	1.1094	0.0450882		1	0	0	0				0
	707	Tb927.9.13920;Tb927.9.13880;Tb927.9.13820	kinetoplastid membrane protein KMP-11 (KMP-11)	11.076	81.5	3.8295e-138	3	0.0204412	0.0850946	70.7	9	9	1.08925	0.0371289	6.7792	20	72.8	8	8	1.0489	0.0207341	9.3192	19	62	9	9	1.008	0.00346053	8.7522	19
	640	Tb927.8.2860	hypothetical protein, conserved	99.326	1.3	2.6783e-08	1	-0.0241031	0.086087	1.3	1	1	0.964599	-0.0156531	4.3271	2	1.3	1	1	0.97789	-0.00970999	0.3042	2	1.3	1	1	0.89754	-0.0469462	4.0233	3
	246	Tb927.11.1020	ribokinase, putative	35.288	24.9	7.7796e-49	1	0.0137445	0.0862173	24.9	6	6	1.06348	0.0267289	5.9151	6	16.5	5	5	1.0215	0.00923837	9.0769	5	18.3	4	4	1.0122	0.00526633	10.064	4
	290	Tb927.11.14970	hypothetical protein, conserved	93.162	3	1.9587e-18	1	0.0992099	0.0866792	3	2	2	1.31249	0.118096	48.036	2	1.7	1	1	1.482	0.170848		1	1.3	1	1	1.0202	0.00868532		1
	474	Tb927.4.4940	hypothetical protein, conserved	73.839	6.6	5.8913e-08	1	0.0211868	0.0868287	6.6	2	2	1.06961	0.0292255	3.0305	2	6.6	2	2	1.0021	0.000911062	11.559	2	6.6	2	2	1.08	0.0334238	5.1841	2
	563	Tb927.7.1050;Tb927.7.1040	40S ribosomal protein S16, putative	16.998	30.9	7.548e-31	2	0.0152383	0.0872057	24.8	3	3	1.06522	0.0274408	4.7459	3	15.4	3	3	1.0382	0.016281	2.4545	3	30.2	4	4	1.0046	0.00199317	8.1679	4
	45	Tb927.7.4770;Tb11.v5.0160	cyclophilin-type peptidyl-prolyl cis-trans isomerase, putative (PPIase)	18.59	28.9	1.4914e-66	2	0.0305085	0.0874061	28.9	4	4	1.14517	0.0588714	1.8326	5	20.8	3	3	1.0555	0.0234582	3.517	4	15.6	2	2	1.0214	0.00919585	1.905	3
	413	Tb927.3.1310	hypothetical protein, conserved	136.98	4.3	2.4607e-24	1	0.0509748	0.0881787	3.8	3	3	1.01146	0.00494864	29.276	3	2.8	2	2	1.2305	0.0900816	33.488	2	3.4	3	3	1.1426	0.0578942	17.769	3
	596	Tb927.7.3880	protein kinase, putative	87.072	17.4	5.0033e-46	1	0.0184848	0.0882674	15.2	8	8	1.05978	0.0252167	12.535	9	11.5	6	6	1.0015	0.000650954	8.8963	8	9.5	5	5	1.0705	0.0295867	11.371	5
	310	Tb927.11.2060;Tb927.11.2050	60S acidic ribosomal subunit protein, putative	34.627	51.5	1.8134e-133	2	0.00939461	0.0884383	43.2	10	10	1.04365	0.0185529	5.2093	12	43.2	10	10	1.0119	0.0051376	12.883	11	42	8	8	1.0104	0.00449334	8.8388	10
	57	Tb927.10.3940;Tb927.10.3930;Tb11.v5.0501	40S ribosomal protein S3A, putative	29.422	16.4	2.8466e-36	3	0.0228471	0.0885599	16.4	5	5	1.05993	0.0252765	5.2744	5	11.7	3	3	1.0056	0.00242526	1.4815	3	16.4	5	5	1.0986	0.0408396	6.0163	4
	79	Tb927.1.1050;Tb11.v5.0536	Metallo-dependent phosphatase-like domain-containing protein	126.7	14.5	7.2473e-71	2	0.0184107	0.0893803	13.6	13	13	1.08768	0.0365002	166.59	16	7.3	9	9	1.0216	0.00928088	7.712	12	7.5	9	9	1.022	0.0094509	6.1302	12
	199	Tb927.8.1110;Tb927.10.5610	40S ribosomal protein S9, putative	22.051	36.8	7.2751e-25	2	0.0115967	0.0894383	31.1	7	7	1.05352	0.0226423	8.2084	7	19.5	6	6	1.0084	0.00363284	18.635	6	26.3	5	5	1.0198	0.00851501	19.336	6
	397	Tb927.2.3990	hypothetical protein, conserved	115.86	0.9	1.1575e-06	1	0.0215521	0.0901092	0.9	1	1	1.03464	0.0147892		1	0.9	1	1	1.0173	0.00744904		1	0.9	1	1	1.1026	0.042418		1
	592	Tb927.7.3400	hypothetical protein, conserved	49.061	12.6	1.3651e-11	1	-0.047957	0.0914558	12.6	4	4	0.976276	-0.0104272	13.983	4	8.5	3	3	0.90989	-0.0410111	13.59	3	4.8	2	2	0.80829	-0.0924328	1.2174	2
	274	Tb927.11.13190;Tb927.11.13090	elongation factor 1 gamma, putative	46.275	38.6	6.4353e-140	2	0.0223851	0.0918058	38.6	9	9	1.09157	0.0380524	8.2987	9	34.9	8	8	1.0016	0.000694316	15.622	8	36.6	8	8	1.0676	0.0284086	16.124	8
	332	Tb927.11.4020	hypothetical protein, conserved	19.159	6.1	0.00025852	1	0.0388906	0.0918077	6.1	1	1	1.0684	0.0287334		1	6.1	1	1	1.1926	0.0764948		1	6.1	1	1	1.0267	0.0114436		1
	381	Tb927.11.9720	40S ribosomal protein S27, putative	9.6302	58.1	1.5352e-31	1	0.00921073	0.092401	58.1	4	4	1.00155	0.000673679	8.9597	4	43	3	3	1.0242	0.0103848	13.909	3	58.1	4	4	1.0389	0.0165737	8.8378	4
	490	Tb927.5.1820	60S acidic ribosomal protein, putative	10.132	13.1	1.1732e-05	1	0.017071	0.0924218	13.1	1	1	1.0232	0.00995877		1	13.1	1	1	1.0165	0.00710738		1	13.1	1	1	1.0818	0.034147		1
	153	Tb927.10.15300;Tb11.v5.0515	protein kinase, putative	124.79	17.4	1.0166e-60	2	-0.0264177	0.0924622	15.3	15	15	0.983574	-0.00719282	10.074	17	13.7	14	14	0.95463	-0.0201649	8.7772	16	11.3	11	11	0.88737	-0.0518953	35.968	12
	403	Tb927.2.5160	chaperone protein DNAj, putative	44.327	8	3.3038e-23	1	0.0234688	0.0927094	8	2	2	1.10161	0.042029	2.4924	3	2.5	1	1	1.0035	0.00151738	0.13259	2	8	2	2	1.0638	0.02686	3.2383	3
	582	Tb927.7.2700	NADH-cytochrome b5 reductase, putative (B5R)	31.856	33.1	5.4851e-68	1	0.0194135	0.0936579	33.1	8	8	1.07037	0.0295322	6.9674	11	28.6	7	7	0.99938	-0.000269346	7.4938	10	24	6	6	1.069	0.0289777	16.309	9
	603	Tb927.7.460	protein farnesyltransferase beta subunit (TbPFT)	65.418	18.3	1.579e-53	1	0.0190322	0.0964276	18.3	8	8	1.0838	0.0349489	10.411	8	11.1	5	5	1.0024	0.00104106	5.3115	5	8	4	4	1.0498	0.0211066	2.2965	4
	62	Tb11.v5.0594;Tb927.2.400;Tb927.2.380;Tb927.2.280	retrotransposon hot spot (RHS) protein, putative	68.785	4.5	2.9668e-08	4	-0.0432405	0.0966468	4.5	1	1	0.929714	-0.0316508		1	4.5	1	1	0.81939	-0.0865093		1	4.5	1	1	0.97373	-0.0115614		1
	165	Tb927.10.2200	hypothetical protein, conserved	37.967	2.7	0.00025985	1	0.0312661	0.0967018	2.7	1	1	1.12771	0.0521988		1	2.7	1	1	0.99857	-0.000621486		1	2.7	1	1	1.1021	0.042221		1
	673	Tb927.8.7040	hypothetical protein, conserved	21.365	14.3	0.00016012	1	-0.0193761	0.096715	8.5	1	1	0.969838	-0.0133008		1	14.3	2	2	0.94308	-0.0254515	4.527	2	0	0	0				0
	166	Tb927.10.2210;Tb11.v5.0701	Peptidase C19, ubiquitin carboxyl-terminal hydrolase, putative	73.331	11.6	8.9868e-62	2	0.0151538	0.0988359	11.6	5	5	1.00097	0.00042147	9.913	5	11.6	5	5	1.0405	0.0172421	11.631	5	5.6	3	3	1.0661	0.0277979	13.883	3
	655	Tb927.8.4660;Tb11.v5.0863	hypothetical protein, conserved	117.96	6.1	1.6804e-44	2	0.00639367	0.0998071	5.1	4	4	1.02828	0.0121104	14.272	4	5.1	4	4	1.0009	0.000390689	17.169	4	4.2	3	3	1.0155	0.00667993	14.357	3
	369	Tb927.11.7510;Tb927.11.7460	glucose-regulated protein 78, putative,luminal binding protein 1 (BiP), putative	71.434	25.6	8.4332e-63	2	0.0276312	0.0998693	25.6	12	12	1.13864	0.0563868	13.397	13	19.1	9	9	1.0424	0.0180344	7.1176	11	10.7	5	5	1.0197	0.00847242	21.112	6
	763	Tb927.9.8210	Peptide deformylase 2	42.101	4.1	0.00038017	1	0.0472276	0.101201	4.1	1	1	1.07569	0.0316852		1	4.1	1	1	1.1555	0.0627699		1	0	0	0				0
	360	Tb927.11.6720	mRNA cap guanine-N7 methyltransferase, putative	117.56	2.6	4.369e-08	1	0.0116001	0.101647	2.6	2	2	1.05625	0.0237647	17.171	3	1.4	1	1	1.0181	0.00779044	4.188	2	1.4	1	1	1.0075	0.00324505	9.7223	2
	527	Tb927.6.2160	hypothetical protein, conserved	33.183	4.1	4.0825e-08	1	-0.0835558	0.101803	4.1	1	1	0.774054	-0.111229		1	4.1	1	1	0.87926	-0.0558827		1	0	0	0				0
	197	Tb927.10.5480;Tb927.10.5460	60S ribosomal protein L24, putative	14.595	11.2	1.1495e-12	2	0.0562577	0.102614	11.2	1	1	1.18864	0.0750491		1	0	0	0				0	11.2	1	1	1.0901	0.0374663		1
	453	Tb927.4.1800;Tb927.4.1790	ribosomal protein L3, mitochondrial, putative	48.691	39.9	3.2589e-184	2	0.0113592	0.103575	39.6	15	15	1.0498	0.0211077	29.84	16	28.2	11	11	0.99982	-7.818e-05	26.336	12	32.6	13	13	1.0305	0.013048	15.428	14
	734	Tb927.9.3990;Tb927.9.3920	ribosomal protein S7, putative	23.841	30.2	5.2806e-25	2	-0.0196191	0.103888	30.2	5	5	0.975324	-0.010851	8.6117	6	30.2	5	5	0.98373	-0.00712408	8.0439	5	25.2	4	4	0.91016	-0.0408823	16.628	4
	301	Tb927.11.16480	enoyl-CoA hydratase/isomerase family protein, putative	40.234	14.1	2.6952e-23	1	0.0401158	0.104241	11	3	3	1.03512	0.0149914	11.2	4	14.1	4	4	1.2127	0.0837534	9.3395	5	14.1	4	4	1.051	0.0216027	5.138	5
	364	Tb927.11.7140	cell cycle sequence binding phosphoprotein (RBP45), putative	35.476	27.5	1.208e-26	1	0.0719467	0.105276	27.5	5	5	1.12559	0.0513817	16.022	5	3.8	1	1	1.4073	0.148387		1	16.3	3	3	1.0377	0.0160718	10.26	4
	295	Tb927.11.15940	hypothetical protein, conserved	105.13	36.2	2.7611e-284	1	0.0139705	0.10574	32.3	21	21	1.06695	0.0281446	11.018	26	22.6	18	18	1.0038	0.00164719	8.8025	25	34	20	20	1.0283	0.0121198	18.412	24
	124	Tb927.10.12620	hypothetical protein, conserved	121.24	24.6	3.4329e-74	1	0.0191153	0.106228	21.8	14	14	1.08478	0.0353397	11.374	15	16.2	11	11	1.0538	0.0227582	8.2431	12	21	13	13	0.99827	-0.00075198	17.849	14
	423	Tb927.3.2690	serine/threonine-protein kinase, putative,protein kinase, putative	138.08	1	0.0018235	1	0.0538452	0.106689	1	1	1	1.27175	0.104401		1	1	1	1	1.1381	0.0561804		1	1	1	1	1.0022	0.000954398		1
	225	Tb927.10.8060	hypothetical protein, conserved	51.643	36.3	3.3534e-85	1	0.0146941	0.106753	34.4	12	12	1.06183	0.0260551	9.5663	13	22.3	8	8	1.0451	0.0191578	97.068	9	23	8	8	0.9974	-0.00113064	12.611	9
	135	Tb927.11.9710;Tb927.10.13500	60S ribosomal protein L10a, putative (RPL10A)	24.597	62.6	7.5433e-147	2	0.010746	0.106804	62.6	12	12	1.05104	0.0216186	33.537	16	53.7	11	11	1.0024	0.00104106	32.067	14	62.6	12	12	1.0223	0.00957836	8.2973	15
	705	Tb927.9.13620	hypothetical protein, conserved	220.14	0.6	1.0339e-07	1	0.0711502	0.107812	0.6	1	1	1.11195	0.0460857		1	0	0	0				0	0.6	1	1	1.248	0.0962146		1
	189	Tb927.10.4280	hypothetical protein, conserved	24.055	5	0.0011842	1	-0.0334596	0.108054	5	1	1	0.951384	-0.021644		1	0	0	0				0	5	1	1	0.901	-0.0452752		1
	412	Tb927.3.1290	cullin 4B, putative	105.84	0.7	0.015258	1	0.0704003	0.108807	0.7	1	1	1.11008	0.0453523		1	0.7	1	1	1.2458	0.0954483		1	0	0	0				0
	613	Tb927.7.6340	hypothetical protein, conserved	48.093	8.8	1.7046e-23	1	-0.0266501	0.109367	8.8	4	4	0.998303	-0.000737674	6.3623	4	5	2	2	0.94119	-0.0263227	7.9248	2	8.8	4	4	0.88534	-0.0528899	8.9116	4
	101	Tb927.1.760	wd40 repeat domain-containing protein	83.743	1.7	4.4777e-12	1	0.0275258	0.109867	1.7	1	1	0.997506	-0.00108438		1	1.7	1	1	1.0741	0.0310447		1	1.7	1	1	1.1288	0.052617		1
	695	Tb927.9.12400	protein kinase, putative	148.15	7.7	8.2805e-23	1	0.0392006	0.109955	7.7	8	8	1.20709	0.0817389	34.418	9	5.4	6	6	1.0694	0.0291402	36.62	6	5.1	5	5	1.0156	0.00672269	12.588	6
	314	Tb927.11.2410	hypothetical protein, conserved	24.58	44.6	5.0012e-169	1	-0.0102903	0.110055	44.6	9	9	0.99295	-0.0030726	8.3924	13	44.6	8	8	0.9864	-0.00594694	9.2447	10	40.5	6	6	0.95093	-0.0218515	8.1274	7
	533	Tb927.6.2640	importin alpha subunit, putative (TbKap60)	58.065	2.3	0.0015743	1	0.0428218	0.110156	2.3	1	1	0.986875	-0.00573804		1	2.3	1	1	1.1734	0.0694461	0	2	2.3	1	1	1.1608	0.0647574		1
	174	Tb927.10.3130	hypothetical protein, conserved	87.066	19.1	3.1615e-49	1	0.0160876	0.110717	16.1	8	8	0.9997	-0.000130269	14.515	11	17.6	9	9	1.0755	0.0316104	23.371	12	10.6	5	5	1.0394	0.0167827	13.784	8
	118	Tb927.10.11600;Tb11.v5.0856	hypothetical protein, conserved	66.002	26.5	1.8061e-118	2	0.0142286	0.112363	26.5	9	9	1.06882	0.0289051	8.667	9	10.9	4	4	1.0309	0.0132165	3.0139	4	21.9	7	7	1.0013	0.000564216	6.9492	8
	361	Tb927.11.6870	14-3-3 protein	29.196	24.2	2.9586e-12	1	0.0148539	0.112835	24.2	4	4	1.0136	0.00586769	6.1476	4	10.7	2	2	1.0765	0.032014	23.98	2	10.7	2	2	1.0155	0.00667993	17.616	2
	88	Tb927.1.1930	phosphatidylinositol 3-kinase, putative	324.21	0.8	2.0184e-08	1	0.0713149	0.113189	0.8	2	2	1.01761	0.00758346	8.8729	2	0.4	1	1	1.142	0.0576661		1	0.4	1	1	1.4083	0.148695		1
	466	Tb927.4.3690	hypothetical protein, conserved	48.527	5.7	3.9619e-05	1	0.0311882	0.114222	5.7	1	1	1.10379	0.0428862		1	5.7	1	1	1.0459	0.0194902		1	0	0	0				0
	288	Tb927.11.14850	hypothetical protein, conserved	80.33	9	2.6103e-23	1	0.0445036	0.115796	9	5	5	0.992162	-0.00341745	19.708	5	7.4	4	4	1.2214	0.0868579	12.383	3	3.7	2	2	1.1222	0.0500703	2.2534	2
	34	Tb927.7.2140;Tb07.11L3.90	hypothetical protein,zinc finger protein family member, putative (ZC3H18)	40.864	53.7	1.5154e-146	2	-0.00954309	0.117394	44.7	10	10	0.985028	-0.00655161	9.8531	11	47.1	8	8	0.99643	-0.00155321	15.907	9	23.1	6	6	0.95384	-0.0205245	5.5314	5
	439	Tb927.3.4790;Tb927.3.4750	aminopeptidase, putative,metallo-peptidase, Clan MA(E) Family M1	97.251	7.8	1.0882e-21	2	0.0433793	0.117469	7.8	6	6	1.24418	0.0948844	22.807	7	6.9	5	5	1.0338	0.0144365	20.846	5	5.5	4	4	1.0491	0.0208169	5.2647	4
	468	Tb927.4.3800	hypothetical protein, conserved	35.891	16.5	3.7791e-42	1	0.0345293	0.118691	16.5	3	2	1.15348	0.062011	6.136	2	16.5	3	2	0.98617	-0.00604821	1.3871	2	13.7	2	1	1.1159	0.0476253		1
	277	Tb927.11.1360	hypothetical protein, conserved	62.477	17.8	9.3871e-21	1	0.0315046	0.120898	16.2	6	6	1.16336	0.0657137	16.213	6	10.4	4	4	1.0699	0.0293432	16.116	4	8.8	3	3	0.99875	-0.000543208	3.764	3
	115	Tb927.10.11390	60S ribosomal protein L6, putative	21.185	40.6	6.1619e-64	1	0.00989033	0.121664	40.6	9	9	1.0519	0.0219748	15.097	10	32.3	6	6	1.0092	0.00397724	5.945	6	40.6	8	8	1.0086	0.00371896	10.392	9
	594	Tb927.7.3550	hypothetical protein, conserved	138.16	1	2.9977e-08	1	0.0358524	0.123201	1	1	1	1.02726	0.0116819		1	1	1	1	1.0372	0.0158625		1	1	1	1	1.2023	0.0800128		1
	472	Tb927.8.7980;Tb927.4.4380	vacuolar-type proton translocating pyrophosphatase 1 (TVP1)	86.003	1.2	0.009979	2	-0.0193	0.123273	1.2	1	1	0.926526	-0.0331422		1	1.2	1	1	1.0102	0.00440736		1	1.2	1	1	0.93505	-0.0291652		1
	475	Tb927.4.4990;Tb927.8.7430	ubiquinol-cytochrome c reductase, putative	8.3125	35.2	8.371e-15	2	-0.036212	0.124074	35.2	2	2	1.01989	0.0085524	2.5802	2	35.2	2	2	0.86752	-0.0617205	0.98493	2	35.2	2	2	0.8801	-0.055468	2.3851	2
	418	Tb927.3.1800	hypothetical protein, conserved	161.94	1.7	1.8758e-15	1	0.0723084	0.124476	1	1	1	1.26509	0.10212		1	1.7	2	2	1.1028	0.0424968	4.0217	2	0	0	0				0
	387	Tb927.2.1740	hypothetical protein, conserved	23.172	29.8	4.7416e-30	1	0.00792326	0.124588	24.4	4	4	1.0349	0.014897	4.1268	5	20.5	3	3	1.0244	0.0104696	14.763	4	23.4	4	4	0.99633	-0.00159679	9.8146	5
	764	Tb927.9.8410	chaperone protein DNAj, putative	35.594	4.2	6.4296e-09	1	0.0469841	0.126159	4.2	1	1	0.990001	-0.00436437		1	4.2	1	1	1.1155	0.0474696		1	4.2	1	1	1.2527	0.0978471		1
	724	Tb927.9.2550	hypothetical protein, conserved	113.57	10.9	9.7404e-45	1	0.0189744	0.12759	9.3	6	6	1.04838	0.0205199	11.255	7	4.8	3	3	1.0939	0.0389776	13.34	4	2.7	2	2	0.99409	-0.00257429	11.671	3
	378	Tb927.11.9590	S-adenosylhomocysteine hydrolase, putative	48.447	8	2.3621e-09	1	-0.0985621	0.128749	5.7	2	2	1.0396	0.0168656	7.2974	2	5.3	2	2	0.77078	-0.11307	51.635	2	2.3	1	1	0.63171	-0.199482		1
	470	Tb927.4.4280;Tb927.4.4260;Tb927.4.4240	hypothetical protein, conserved	36.212	6.1	2.2238e-07	3	-0.0325269	0.128944	6.1	2	2	1.01975	0.00849482	10.382	3	6.1	2	2	0.89674	-0.0473335	12.994	3	6.1	2	2	0.87349	-0.0587421	7.9147	2
	311	Tb927.11.2090	choline kinase (EK1)	49.158	11.8	7.1064e-11	1	0.0426826	0.12901	9.7	3	3	1.25034	0.0970295	11.114	3	7	3	3	1.0459	0.0194902	1.0443	3	9.7	3	3	1.0269	0.0115282	20.334	3
	367	Tb927.11.740	eukaryotic translation initiation factor 5A, putative (eIF-5A)	17.82	75.3	1.6607e-77	1	0.019344	0.129015	75.3	10	10	1.10671	0.0440334	12.047	12	74.7	9	9	1.0138	0.00595229	21.896	11	65.7	9	9	1.0187	0.00804631	11.076	12
	243	Tb927.11.4300;Tb927.10.9880	60S ribosomal protein L18, putative (RPL18)	21.874	39.4	1.9319e-125	2	0.0104812	0.129103	26.9	4	4	1.05369	0.0227109	3.7154	7	20.2	4	4	1.0212	0.00911081	7.5756	6	34.7	5	5	0.99913	-0.000378001	4.4473	9
	328	Tb927.11.3440	hypothetical protein, conserved	58.165	25.7	5.6217e-85	1	0.0339697	0.129268	25.7	8	8	0.978474	-0.0094509	10.286	9	19.1	6	6	1.1417	0.057552	5.6357	6	20.6	6	6	1.1319	0.0538081	18.519	6
	723	Tb927.9.2270	hypothetical protein, conserved	78.354	10.6	3.5271e-14	1	0.0399474	0.12952	10.6	3	3	1.0292	0.0124991	14.472	3	8.4	2	2	1.0381	0.0162392	18.216	2	2.9	1	1	1.2334	0.0911039		1
	49	Tb927.10.6060;Tb11.v5.0199	universal minicircle sequence binding protein (UMSBP), putative,DNA-binding protein HEXBP, putative,zinc finger protein	21.836	36.6	1.1484e-33	2	0.0225038	0.129869	30.5	3	3	1.11724	0.0481479	6.3841	5	30.5	3	3	0.99571	-0.00186713	4.1546	5	36.6	4	3	1.0501	0.0212307	4.129	5
	210	Tb927.10.6700;Tb11.v5.0902	hypothetical protein, conserved	56.11	28.9	5.5201e-70	2	0.0139924	0.129935	28.9	10	10	1.07062	0.0296345	8.8934	12	16.3	6	6	0.99654	-0.00150526	10.288	8	21.9	7	7	1.0324	0.013848	11.809	10
	506	Tb927.5.3480	hypothetical protein, conserved	61.037	6.7	1.2713e-12	1	-0.0231513	0.129994	3.8	2	2	0.887075	-0.0520395	1.7736	2	6.7	3	3	0.96629	-0.0148925	4.495	3	3.8	2	2	0.99421	-0.00252187	7.1597	2
	584	Tb927.7.280	cyclophilin-type peptidyl-prolyl cis-trans isomerase, putative (PPIase)	24.302	6.2	1.0496e-05	1	0.00811583	0.133414	6.2	1	1	1.02256	0.00968779	3.6577	2	6.2	1	1	1.0386	0.0164483	0.64296	2	6.2	1	1	0.99589	-0.00178863	1.5888	2
	263	Tb927.11.11830;Tb927.11.11820	40S ribosomal protein S17, putative	16.222	44.4	1.661e-27	2	0.0152597	0.133442	44.4	7	7	1.03428	0.0146364	8.6454	10	30.3	5	5	1.0787	0.0329007	13.568	5	30.3	5	5	0.99596	-0.0017581	9.8346	7
	585	Tb927.7.290	leucine-rich repeat protein (LRRP), putative,leucine-rich repeat protein 1 (LRRP1), putative	58.754	41.5	5.2592e-130	1	0.0189313	0.134443	35.2	13	13	1.10618	0.0438268	31.656	16	25.1	10	10	1.0108	0.00466523	6.5891	12	33.1	12	12	1.0193	0.00830202	14.241	14
	743	Tb927.9.5520	ubiquitin carboxyl-terminal hydrolase, putative,cysteine peptidase, Clan CA, family C19, putative	151.16	27	1.5845e-212	1	0.0240335	0.134572	21.9	22	22	1.13347	0.0544083	54.503	24	13.4	15	15	1.0395	0.0168245	45.517	17	23.2	24	24	1.002	0.000867722	52.009	26
	137	Tb927.10.1390	hypoxanthine-guanine phosphoribosyltransferase, putative	26.36	9.8	0.00011688	1	0.0718694	0.136742	5.1	1	1	1.09382	0.0389445		1	0	0	0				0	4.7	1	1	1.2729	0.104794		1
	50	Tb927.10.5340;Tb927.10.5330;Tb11.v5.1060;Tb11.v5.0243	40S ribosomal protein S18, putative (RPS18)	17.51	47.1	1.4446e-57	4	0.00766874	0.13904	41.2	7	7	1.04238	0.0180274	6.615	7	47.1	8	8	1.0075	0.00324505	15.524	8	29.4	5	5	1.004	0.00173371	8.5518	7
	119	Tb927.10.11930	beta-D-hydroxybutyrate dehydrogenase	27.645	45.8	1.2085e-40	1	0.027699	0.139929	45.8	8	8	1.14392	0.0583942	5.9068	9	21.9	5	5	1.0749	0.0313681	1.5016	5	41.9	7	7	0.98477	-0.00666519	10.65	8
	523	Tb927.6.1230	kinetoplastid-specific phospho-protein phosphatase	47.007	26.4	4.4359e-27	1	0.0270321	0.140056	19.5	6	6	1.00167	0.000725878	10.097	6	15.1	5	5	1.1549	0.0625444	21.359	5	16.6	5	5	1.0419	0.017826	10.952	6
	515	Tb927.5.570	hypothetical protein, conserved	233.39	0.6	0.0001077	1	-0.0233702	0.140298	0.6	1	1	0.981932	-0.00791839		1	0.6	1	1	0.9842	-0.00691664		1	0.6	1	1	0.88049	-0.0552756		1
	759	Tb927.9.7760	hypothetical protein, conserved	100.23	4.8	2.0077e-24	1	-0.0191181	0.140601	3.6	3	3	0.959601	-0.0179094	10.95	5	4.8	4	4	1.0067	0.00290007	36.059	5	2.2	2	2	0.9071	-0.0423448	5.3931	3
	234	Tb927.10.880	thymidine kinase, putative	50.844	5.1	3.677e-08	1	0.0287012	0.140807	5.1	2	2	1.10925	0.0450295	3.3274	2	5.1	2	2	0.97628	-0.0104256	6.3871	2	5.1	2	2	1.1259	0.0514998	9.8955	4
	114	Tb927.10.11180	Ubiquitin-like modifier-activating enzyme ATG7, putative,Autophagy-related protein 7 (ATG7)	83.425	7.3	3.1734e-40	1	0.0219561	0.140982	7.3	5	5	1.07789	0.0325737	6.8876	7	5.7	4	4	1.0991	0.0410372	5.0487	5	2	1	1	0.98233	-0.00774259	16.998	3
	78	Tb927.11.3600;Tb927.11.3590;Tb11.v5.1059	40S ribosomal protein S4, putative	30.644	30	6.1724e-47	3	0.0160708	0.141648	29.3	8	8	1.08911	0.0370722	5.5687	11	24.5	7	7	1.027	0.0115704	4.0943	11	24.2	7	7	0.99901	-0.000430165	5.9197	10
	244	Tb927.10.9910	hypothetical protein, conserved	48.986	26.5	1.0303e-73	1	0.0222501	0.142039	26.5	8	8	1.07394	0.0309804	10.504	10	15.4	5	5	0.98267	-0.0075923	5.5531	6	14.5	4	4	1.105	0.0433623	5.2325	6
	220	Tb927.10.7590	hypothetical protein, conserved	30.482	12.2	2.9836e-06	1	0.0462025	0.142174	9	2	2	1.27188	0.104445	5.2298	3	6.1	2	2	0.98762	-0.00541012	9.1655	3	9	2	2	1.0954	0.0395727	11.3	3
	405	Tb927.2.5240	PRP19-like protein, putative (TbPRP19)	54.268	25.7	2.6561e-78	1	0.0175968	0.14223	21.8	7	7	1.09523	0.0395054	6.4139	10	11.4	4	4	1.0369	0.0157369	2.892	7	22.4	7	7	0.99437	-0.00245199	9.7039	9
	315	Tb927.11.2550	recombinase rad51, putative	54.542	10.8	3.4149e-16	1	0.0141819	0.143228	10.8	3	3	1.03334	0.0142413	8.7554	3	5.9	2	2	1.0745	0.0312064	1.6549	2	2.2	1	1	0.99334	-0.00290208		1
	351	Tb927.11.6200;Tb927.11.6180	60S ribosomal protein L28, putative	16.861	25.3	6.1622e-21	2	-0.0325556	0.143669	25.3	3	3	1.00008	3.47449e-05	9.2759	3	17.1	2	2	0.95153	-0.0215775	3.0055	2	17.8	2	2	0.83922	-0.0761242	21.205	2
	701	Tb927.9.1340	Myosin-like protein,Nucleoporin (TbMlp-2)	92.363	9	1.3017e-36	1	-0.0385188	0.146697	9	6	6	1.03748	0.0159815	15.935	8	9	6	6	0.85545	-0.0678054	14.981	9	7.3	5	5	0.86351	-0.0637326	12.331	6
	357	Tb927.11.6510;Tb927.11.6500	40S ribosomal protein S21, putative	21.118	16	7.3865e-27	2	-0.00824496	0.147384	8.2	1	1	0.986388	-0.00595229	11.169	3	8.2	1	1	0.95643	-0.0193468	5.6999	3	16	2	2	1.0013	0.000564216	6.9045	4
	82	Tb927.1.1350;Tb11.v5.0392	kinesin heavy chain, putative	96.581	14.4	1.2071e-50	2	0.0149288	0.148086	13.4	10	10	1.08197	0.0342152	9.1671	11	9.6	8	8	0.99412	-0.00256119	12.027	8	10.7	8	8	1.0307	0.0131323	12.929	8
	356	Tb927.11.6440	hypothetical protein, conserved	48.841	12	1.0196e-12	1	0.0316234	0.148957	12	4	4	1.01845	0.00794159	11.609	5	4.3	2	2	1.0232	0.00996053	16.788	3	2.5	1	1	1.1939	0.076968	3.9566	2
	761	Tb927.9.8050	hypothetical protein, conserved	58.484	2.8	0.002746	1	-0.0271178	0.150215	2.8	1	1	0.910001	-0.0409582		1	0	0	0				0	2.8	1	1	0.96989	-0.0132775		1
	610	Tb927.7.5820	Monooxygenase, putative	55.086	22.5	1.9893e-34	1	0.0218022	0.150328	22.5	8	8	1.12361	0.0506149	6.3557	8	10.5	5	5	1.0434	0.0184508	16.896	5	15.5	5	5	0.99161	-0.0036591	12.081	6
	217	Tb927.10.7410	succinyl-CoA ligase [GDP-forming] beta-chain, putative	44.905	22.4	2.354e-24	1	-0.0222195	0.150846	17.9	5	5	1.02178	0.00935929	17.623	5	7.6	3	3	0.90468	-0.043505	7.3941	3	14.1	4	4	0.92787	-0.0325129	23.009	4
	485	Tb927.5.1470	NADH-cytochrome b5 reductase, putative (B5R)	32.756	8.8	4.4532e-05	1	-0.0282739	0.150957	4.8	1	1	0.920726	-0.0358698		1	8.8	2	2	0.87221	-0.0593789	36.347	2	4.8	1	1	1.0243	0.0104272		1
	370	Tb927.11.8040	hypothetical protein, conserved	22.255	19.5	7.9457e-14	1	0.0216149	0.151191	19.5	2	2	1.09655	0.040029	4.6102	3	5.4	1	1	1.0825	0.0344279	0.69897	2	5.4	1	1	0.97811	-0.0096123	6.4575	2
	766	Tb927.9.8780	tRNA nucleotidyltransferase, putative	58.645	36.7	5.2543e-166	1	0.00979162	0.151382	32.5	14	14	1.05643	0.0238427	8.6349	19	29.5	14	14	1.011	0.00475116	18.688	16	24.5	11	11	1.0018	0.000781027	34.612	13
	660	Tb927.8.5680	hypothetical protein, conserved	66.873	2	1.6762e-05	1	0.0526545	0.151912	2	1	1	0.956846	-0.0191578		1	2	1	1	1.2945	0.112102		1	2	1	1	1.1615	0.0650192		1
	608	Tb927.7.5330	hypothetical protein, conserved	82.999	2.2	0.00034332	1	0.0385221	0.152052	2.2	1	1	1.23464	0.0915418		1	2.2	1	1	0.99042	-0.0041806		1	2.2	1	1	1.0671	0.0282051		1
	661	Tb927.8.5860	50S ribosomal protein L17, putative	35.06	5.6	2.5038e-09	1	0.0411676	0.15468	5.6	1	1	1.22499	0.0881342		1	5.6	1	1	1.1255	0.0513455		1	5.6	1	1	0.96388	-0.015977		1
	154	Tb927.10.1540	zinc finger protein family member, putative (ZC3H30)	60.136	3.7	5.5537e-08	1	0.0269855	0.154908	2.5	1	1	1.06241	0.0262904		1	3.7	2	2	0.9833	-0.00731396	6.0238	3	2.5	1	1	1.1534	0.0619799		1
	395	Tb927.2.3610	hypothetical protein, conserved	16.06	13.2	3.3982e-15	1	0.0319208	0.155497	13.2	2	2	1.19623	0.0778145	24.438	3	13.2	2	2	0.99636	-0.00158372	19.805	3	13.2	2	2	1.046	0.0195317	9.7084	3
	375	Tb927.11.8970	ribose 5-phosphate isomerase, putative	16.957	58.7	1.6936e-65	1	0.00580036	0.155941	58.7	6	6	0.993937	-0.00264115	17.055	8	48.4	5	5	1.0195	0.00838723	5.9699	5	48.4	5	5	1.0272	0.011655	7.3424	5
	737	Tb927.9.4680	ATP-dependent DEAD box helicase, putative,eukaryotic initiation factor 4a, putative	45.361	25.7	9.9138e-31	1	0.0232646	0.156103	19.1	5	5	1.13998	0.0568964	47.272	5	15.8	4	4	0.99762	-0.00103485	48.737	5	12.1	3	3	1.0326	0.0139321	8.3866	3
	491	Tb927.5.2060	cell division control protein, putative	80.149	5.9	6.619e-12	1	0.0341811	0.157686	5.9	3	3	1.05373	0.0227292	15.498	3	5.9	3	3	0.99187	-0.00354525	7.6492	3	1.7	1	1	1.2116	0.0833593		1
	373	Tb927.11.8710	hypothetical protein, conserved	54.457	5.7	8.4158e-46	1	0.0411475	0.158547	5.7	1	1	0.953107	-0.0208583		1	5.7	1	1	1.1679	0.0674057		1	5.7	1	1	1.1937	0.0768952		1
	161	Tb927.10.1730	hypothetical protein, conserved	39.265	29.7	4.782e-54	1	0.0179238	0.159375	22.1	4	4	1.01801	0.00775143	4.6475	4	25.5	5	5	1.1089	0.0448924	5.2167	4	17.9	3	3	1.0026	0.0011277	3.1148	3
	204	Tb927.10.600	hypothetical protein, conserved	62.775	5.5	0.00093341	1	0.0780691	0.160556	5.5	2	2	1.08386	0.0349724	6.5451	2	0	0	0				0	3.5	1	1	1.3218	0.121166		1
	456	Tb927.4.1980	hypothetical protein, conserved	91.11	4.6	1.4777e-05	1	0.0325845	0.161286	3	2	2	1.01499	0.00646237	16.652	2	1.6	1	1	1.0202	0.00868532		1	1.6	1	1	1.2095	0.0826059		1
	620	Tb927.7.730	hypothetical protein, conserved	66.907	7.7	3.142e-15	1	0.031425	0.163272	7.7	4	4	1.05432	0.0229718	7.0859	4	7.7	4	4	0.98638	-0.00595574	12.914	4	6.4	3	3	1.1947	0.0772589	49.164	4
	745	Tb927.9.5690	60S acidic ribosomal protein, putative	11.09	80.5	1.0812e-48	1	0.0208029	0.163754	80.5	5	5	1.09402	0.0390253	8.592	5	55.8	3	3	1.0836	0.034869	4.9024	3	54	3	3	0.9739	-0.0114856	5.2136	3
	551	Tb927.6.4300;Tb927.6.4280;Tb927.10.6880;Tb11.v5.0516	glyceraldehyde 3-phosphate dehydrogenase, glycosomal (GAPDH)	39.047	52.1	4.6164e-134	4	0.0117873	0.164372	52.1	14	14	1.07016	0.0294486	8.1454	19	39.6	12	12	0.99647	-0.00153577	6.4589	17	50.1	13	13	1.0173	0.00744904	5.6453	19
	320	Tb927.11.2910	phosphoglycerate mutase, putative (iPGAM)	43.738	6.5	1.6016e-07	1	0.0405327	0.164548	6.5	2	2	1.20659	0.0815607	12.176	2	6.5	2	2	1.153	0.0618293	7.5603	2	2.9	1	1	0.95106	-0.0217921		1
	621	Tb927.7.7410	oxidoreductase, putative	35.787	17.9	1.4535e-08	1	0.0227233	0.164608	17.9	4	4	1.12642	0.0516995	21.319	4	3.9	1	1	1.0618	0.0260427	0	2	3.9	1	1	0.9782	-0.00957234		1
	682	Tb927.9.10500	hypothetical protein, conserved	59.455	3.8	0.00044921	1	0.0428737	0.165848	3.8	1	1	1.04296	0.0182674		1	3.8	1	1	1.1681	0.06748		1	0	0	0				0
	91	Tb927.1.2980	hypothetical protein, conserved	124.08	1.1	4.2778e-22	1	-0.016321	0.167068	1.1	1	1	1.01995	0.00857898	7.2551	2	1.1	1	1	0.92295	-0.0348218	1.8941	2	1.1	1	1	0.94903	-0.0227201	11.907	2
	248	Tb927.11.10910;Tb927.11.10790	40S ribosomal protein SA, putative	27.609	44.3	2.8834e-78	2	0.0188643	0.16733	44.3	7	7	1.09723	0.0402957	7.5201	9	25	5	5	1.0623	0.0262472	10.826	7	25	5	5	0.97735	-0.00994988	6.2236	6
	672	Tb927.8.7020	peptidase, putative,metallo-peptidase, Clan ME, Family M16	118.86	4.8	5.9299e-15	1	-0.0220424	0.16782	3.9	3	3	0.877963	-0.0565237	48.402	3	3	3	3	0.97647	-0.0103411	12.37	3	3.9	3	3	1.0017	0.000737674	34.919	3
	105	Tb927.10.10400	hypothetical protein, conserved	37.867	3.4	0.0022642	1	-0.0270615	0.168474	3.4	1	1	0.974469	-0.011232		1	3.4	1	1	0.90596	-0.042891		1	0	0	0				0
	454	Tb927.4.1860	ribosomal protein S19, putative	18.846	25.7	1.0427e-20	1	0.0229617	0.169175	25.7	4	4	1.04533	0.0192515	83.653	4	16.8	3	3	1.139	0.0565237	92.858	3	25.7	4	4	0.98426	-0.00689016	73.422	4
	486	Tb927.5.1490	Eukaryotic translation initiation factor 4 gamma type 1 (eif4g1)	122.1	11.4	1.1348e-62	1	0.00700041	0.169285	11.4	9	9	1.03987	0.0169784	11.046	10	6.3	6	6	1.015	0.00646604	6.3058	7	7.8	7	7	0.99439	-0.00244325	13.868	8
	238	Tb927.10.930	hypothetical protein, conserved	68.584	3.3	1.9433e-10	1	-0.00931937	0.170457	3.3	1	1	0.947598	-0.0233759	0.94893	2	3.3	1	1	0.98419	-0.00692105	9.8972	2	3.3	1	1	1.0054	0.00233888	6.0439	2
	239	Tb927.10.9430	phosphoribosylpyrophosphate synthetase, putative (PRS)	40.477	6.4	1.2328e-08	1	0.0272162	0.171522	6.4	2	2	1.10495	0.0433418	2.5378	2	6.4	2	2	0.96281	-0.0164594	11.778	2	2.7	1	1	1.1344	0.0547662		1
	372	Tb927.11.8200	ribosomal protein S26, putative	12.806	18.9	2.4324e-16	1	0.0211345	0.172541	18.9	2	2	1.06491	0.0273113	6.267	4	18.9	2	2	0.97423	-0.0113385	9.3702	5	18.9	2	2	1.1154	0.0474306	9.6261	5
	738	Tb927.9.5040	cAMP-specific phosphodiesterase (PDEB1)	103.65	18.2	4.8614e-85	1	0.0331373	0.17296	14.8	10	4	0.990884	-0.00397724	12.947	4	11.2	8	1	1.2187	0.0858968		1	12	8	2	1.0411	0.0174924	5.4014	2
	104	Tb927.10.10330	hypothetical protein, conserved	62.877	14.9	3.776e-19	1	0.0111465	0.174166	14.9	5	5	1.05649	0.0238656	25.325	4	6.3	3	3	0.98477	-0.00666519	9.1257	3	7.7	2	2	1.0381	0.0162392	17.633	2
	514	Tb927.5.530	hypothetical protein, conserved	71.4	5.4	1.3901e-05	1	0.0238674	0.174301	5.4	2	2	1.08379	0.0349442	8.8642	2	5.4	2	2	0.96752	-0.01434	3.0491	2	5.4	2	2	1.1246	0.0509981	15.311	2
	769	Tb927.9.9090	hypothetical protein, conserved	40.634	7.2	2.3947e-07	1	0.0549085	0.174722	7.2	2	2	1.05033	0.0213266		1	0	0	0				0	3	1	1	1.226	0.0884905	0	2
	245	Tb927.11.10170	hypothetical protein, conserved	24.353	4.7	0.0010763	1	0.0580368	0.175337	4.7	1	1	1.24076	0.0936865		1	0	0	0				0	4.7	1	1	1.0529	0.0223871		1
	478	Tb927.4.600	hypothetical protein, conserved	34.458	5	0.00053329	1	0.0479352	0.17613	5	1	1	1.19549	0.0775444		1	5	1	1	1.0431	0.0183259		1	0	0	0				0
	355	Tb927.11.6300	40S ribosomal protein S5, putative	21.386	51.6	2.6538e-82	1	0.0132993	0.177773	51.6	8	8	1.08197	0.0342152	8.3865	10	33.7	6	6	1.0223	0.00957836	10.757	8	51.6	8	8	0.99107	-0.00389567	12.174	9
	107	Tb927.10.1070	cdc2-related kinase 1, putative,cell division protein kinase 2 homolog 1 (CRK1)	34.35	31.9	1.0046e-24	1	0.0257628	0.177936	31.9	9	9	1.08546	0.0356131	13.031	9	16.6	6	6	0.96461	-0.0156482	18.251	6	15.9	4	4	1.1411	0.0573237	2.0421	4
	459	Tb927.4.2200;Tb11.v5.0882	hypothetical protein, conserved	183.92	2.9	3.3324e-05	2	0.0666528	0.17816	2.9	2	2	1.18556	0.0739252	4.4799	2	2.9	2	2	0.92505	-0.0338348	12.813	2	1.4	1	1	1.445	0.159868		1
	399	Tb927.2.4210	glycosomal phosphoenolpyruvate carboxykinase (PEPCK)	58.564	2.3	1.4981e-30	1	-0.0582102	0.178701	2.3	1	1	1.07005	0.0294021		1	2.3	1	1	0.8636	-0.0636874		1	2.3	1	1	0.72386	-0.140345		1
	111	Tb927.10.1100;Tb927.6.4690	60S ribosomal protein L9, putative	21.857	39.7	2.3889e-69	2	0.0144355	0.179993	39.7	7	7	1.09369	0.0388923	38.861	8	23.8	4	4	1.0083	0.00358977	20.757	4	25.9	4	4	1.0019	0.000824377	12.196	5
	382	Tb927.11.980	Nucleoporin,serine peptidase, Clan SP, family S59, putative (TbNup158)	158.38	0.7	2.0331e-15	1	0.014621	0.180901	0.7	1	1	1.07277	0.0305049		1	0.7	1	1	0.97729	-0.00997655		1	0.7	1	1	1.0552	0.0233348		1
	755	Tb927.9.7170	hypothetical protein, conserved	53.98	10	8.264e-09	1	0.130546	0.181105	10	3	3	0.9996	-0.000173683	15.099	3	3.4	1	1	1.0952	0.0394934		1	3.4	1	1	2.2507	0.352318		1
	273	Tb927.11.13140	cytochrome oxidase subunit X (COXX)	13.672	16.4	0.0001171	1	-0.0173159	0.181391	9.5	1	1	0.959325	-0.0180344		1	16.4	2	2	0.90657	-0.0425987	11.461	2	9.5	1	1	1.0202	0.00868532		1
	519	Tb927.5.960	hypothetical protein, conserved	37.159	29.3	1.529e-78	1	0.0199822	0.182451	24.2	6	6	1.09543	0.0395863	7.7083	6	21.2	6	6	1.083	0.0346285	4.066	6	16.7	4	4	0.96768	-0.0142682	16.842	4
	689	Tb927.9.11270	T-complex protein 1, eta subunit, putative,t- complex protein 1 (eta subunit), putative (TCP-1-eta)	61.471	38.2	6.8638e-56	1	0.00896088	0.183072	28.9	11	11	0.995818	-0.00182022	17.189	12	23.6	8	8	1.011	0.00475116	13.67	8	22.4	7	7	1.0567	0.0239517	13.859	8
	259	Tb927.11.11550;Tb927.11.11540	DNA topoisomerase II, putative	164.65	3.2	4.6363e-17	2	0.0224825	0.185015	3.2	4	4	1.11641	0.0478229	4.9632	4	2.3	3	3	0.96364	-0.0160852	7.3047	3	2.3	3	3	1.0857	0.0357098	10.17	3
	313	Tb927.11.2330	molybdopterin synthase sulphurylase protein, putative	54.862	3	0.00034263	1	-0.0147961	0.185888	3	1	1	0.973047	-0.0118664		1	3	1	1	1.014	0.00603795		1	3	1	1	0.91504	-0.0385599		1
	103	Tb927.10.10200	hypothetical protein, conserved	52.84	2.6	0.00025641	1	0.0119016	0.186724	2.6	1	1	0.979528	-0.0089832		1	2.6	1	1	1.0559	0.0236228		1	2.6	1	1	1.0497	0.0210652		1
	751	Tb927.9.6290;Tb927.9.6230;Tb927.9.6170	arginine kinase,AK1 (AK)	40.196	5.3	3.6846e-07	3	0.0424142	0.187581	5.3	1	1	1.17698	0.0707702		1	0	0	0				0	5.3	1	1	1.0329	0.0140583		1
	134	Tb927.10.13450	hypothetical protein, conserved	67.206	4.2	1.1997e-14	1	-0.0233156	0.188251	4.2	1	1	1.04129	0.0175705		1	4.2	1	1	0.89313	-0.0490853		1	4.2	1	1	0.91531	-0.0384318		1
	300	Tb927.11.16380	hypothetical protein, conserved	23.331	7.6	5.6504e-06	1	0.0244095	0.188562	7.6	1	1	1.11191	0.0460713		1	7.6	1	1	1.112	0.0461048		1	7.6	1	1	0.95731	-0.0189474		1
	268	Tb927.11.12540	leucine-rich repeat protein (LRRP), putative	115.21	35.3	4.8907e-204	1	-0.0134299	0.188574	35.3	23	23	1.0197	0.00847268	11.679	31	23	15	15	0.9634	-0.0161934	8.103	22	27	18	18	0.92775	-0.032569	11.874	26
	579	Tb927.7.2660	zinc finger protein family member, putative (ZC3H20)	43.757	60.2	8.1301e-233	1	0.00708781	0.188737	55.3	18	13	1.03731	0.0159095	13.116	19	48.4	16	11	1.0244	0.0104696	9.692	15	54.6	16	11	0.98829	-0.0051156	12.461	14
	508	Tb927.5.3630	hypothetical protein, conserved	44.693	14.1	1.2282e-17	1	0.012145	0.188806	14.1	5	5	0.998702	-0.000564216	86.405	6	14.1	5	5	1.0805	0.0336248	23.034	6	4.4	2	2	1.0078	0.00337435	5.3813	3
	510	Tb927.5.3810	orotidine-5-phosphate decarboxylase/orotate phosphoribosyltransferase, putative,OMPDCase-OPRTase, putative	49.955	5.5	8.6304e-07	1	0.145963	0.189532	0	0	0				0	5.5	2	2	1.1145	0.0470801	42.68	2	2.8	1	1	1.7573	0.244846		1
	240	Tb927.10.9740	proteasome regulatory ATPase subunit 6,19S proteasome regulatory subunit (RPT6)	45.699	2.9	6.174e-06	1	-0.134854	0.189855	2.9	1	1	1.23733	0.0924865		1	2.9	1	1	0.66246	-0.17884		1	2.9	1	1	0.48061	-0.318207		1
	536	Tb927.6.2800	hypothetical protein, conserved	96.853	5.1	4.097e-08	1	0.0302891	0.18988	5.1	3	3	1.02494	0.010697	20.217	3	1.7	1	1	1.2129	0.083825		1	3.5	2	2	0.99162	-0.00365472	18.792	2
	66	Tb927.7.2570;Tb11.v5.0611	guide RNA associated protein, GAP2,mitochondrial RNA binding protein 1	52.545	4.9	1.8452e-09	2	0.025761	0.190691	4.9	1	1	1.16455	0.0661585	3.9517	2	4.9	1	1	1.0595	0.025101	3.2114	2	4.9	1	1	0.96833	-0.0139766	7.0079	2
	471	Tb927.4.4310;Tb927.8.8050	Nucleoporin (TbNup64)	64.234	23.4	2.9146e-49	2	-0.0357815	0.190809	23.4	13	13	1.06761	0.0284134	13.097	14	21.3	12	12	0.86186	-0.0645633	55.156	15	15.7	9	9	0.8488	-0.0711946	20.231	10
	709	Tb927.9.13990	RNA-binding protein, putative (DRBD2)	34.618	13.4	2.5064e-13	1	-0.0505624	0.192853	8.2	2	2	1.07783	0.0325503	0.85847	2	3.6	1	1	0.87447	-0.0582551		1	5.2	1	1	0.7482	-0.125982		1
	330	Tb927.11.3920	hypothetical protein, conserved	74.746	16.4	3.6721e-45	1	0.0201163	0.192909	12.3	7	7	1.13051	0.0532727	9.2484	8	14.3	8	8	1.0396	0.0168663	15.519	9	10.2	6	6	0.97771	-0.00978994	20.602	8
	389	Tb927.2.2450	ribosomal RNA methyltransferase, putative	46.895	2.5	0.0075464	1	0.0340271	0.196053	2.5	1	1	1.19811	0.0784956		1	2.5	1	1	1.1227	0.0502637		1	2.5	1	1	0.94042	-0.0266781		1
	625	Tb927.8.1060	malonyl-CoA decarboxylase, mitochondrial precursor, putative	82.379	9.7	2.444e-23	1	0.0257657	0.196577	8	6	6	1.18028	0.0719833	6.3552	6	7.4	5	5	0.98254	-0.00764976	5.2633	5	5.8	4	4	1.0303	0.0129637	4.2908	4
	750	Tb927.9.6150	protein phosphatase 2A regulatory subunit, putative	86.886	4.9	6.1614e-09	1	0.0295921	0.197362	4.9	3	3	1.10317	0.0426418	39.605	3	1.9	1	1	1.1732	0.0693721		1	1.9	1	1	0.9479	-0.0232375		1
	158	Tb927.10.15970;Tb11.v5.0306	Triglyceride lipase, putative,class 3 lipase, putative	62.46	8.5	3.6885e-08	2	0.0289582	0.198115	6.6	2	2	0.967586	-0.0143105	11.904	2	3.7	1	1	1.1986	0.0786743		1	2	1	1	1.0532	0.0225109		1
	541	Tb927.6.3650	ADP-ribosylation factor, putative	20.072	21.3	3.729e-07	1	0.0501133	0.198131	16.4	2	2	1.03312	0.0141516	3.9903	2	14.2	2	2	1.2192	0.086075	22.167	2	0	0	0				0
	465	Tb927.4.3590;Tb927.4.3570	translation elongation factor 1-beta, putative	24.334	26.5	3.4669e-22	2	0.018326	0.198931	26.5	4	3	1.11422	0.0469704	3.1981	3	19.9	3	2	1.0482	0.0204442	12.553	2	22.6	3	3	0.97177	-0.0124365	8.5124	4
	509	Tb927.5.3800	glutamine hydrolysing (not ammonia-dependent) carbomoyl phosphate synthase, putative	204.09	34.5	0	1	0.00335413	0.199086	31.6	42	42	1.01963	0.00844168	9.1154	46	23.1	33	33	1.0093	0.00402027	8.8771	36	23.8	29	29	0.99449	-0.00239958	11.121	35
	95	Tb927.1.3280	septum formation protein MAF homologue, putative	27.106	16.7	4.7562e-09	1	0.0181733	0.199434	16.7	3	3	1.01162	0.00501893	7.0732	2	16.7	3	3	1.0748	0.0313277	6.1438	2	0	0	0				0
	172	Tb927.3.1370;Tb927.10.2840	40S ribosomal protein S25, putative	12.56	23	2.7538e-29	2	0.0164046	0.201063	23	3	3	1.10843	0.0447068	10.861	3	8.8	1	1	0.97967	-0.00892019		1	23	2	2	1.0314	0.0134271	24.44	2
	365	Tb927.11.7150	NGG1 interacting factor 3-like	30.459	58.4	4.7767e-119	1	0.00346484	0.20121	45.9	8	8	1.02078	0.00893349	5.3436	12	53.4	10	10	1.009	0.00389117	9.0275	13	40.9	7	7	0.99442	-0.00243015	6.5678	10
	226	Tb927.10.8190	T-complex protein 1, theta subunit, putative,CCT-theta, putative (TCP-1-theta)	58.081	5.8	0.00010311	1	0.0348296	0.201704	2.8	1	1	1.14927	0.0604208		1	0	0	0				0	3	1	1	1.0215	0.00923837		1
	213	Tb927.10.6970;Tb927.10.6940	dipeptidyl-peptidase 8-like serine peptidase,serine peptidase, Clan SC, Family S9B	93.683	12.8	4.2308e-61	2	0.0127265	0.202088	11.9	7	7	1.07817	0.0326861	18.909	9	8	6	6	1.0344	0.0146885	11.462	8	4.6	3	3	0.97905	-0.00919513	2.5698	5
	219	Tb927.10.7570;Tb11.v5.0774	dihydrolipoamide acetyltransferase E2 subunit, putative	48.107	5.1	0.0020419	2	-0.0340821	0.203187	5.1	2	2	1.06244	0.0263042	9.7407	2	3.3	1	1	0.82056	-0.0858897		1	3.3	1	1	0.90644	-0.0426609		1
	116	Tb927.9.6070;Tb927.10.11540	40S ribosomal protein S3, putative (RPS3)	24.216	35	7.6711e-26	2	0.0154873	0.203433	35	6	6	1.10448	0.0431595	26.413	8	29	5	5	1.0258	0.0110627	4.783	6	19.2	3	3	0.98229	-0.00776028	1.2892	3
	209	Tb927.10.6510;Tb927.10.6400	chaperonin HSP60, mitochondrial precursor (HSP60)	59.503	43.6	5.9673e-172	2	0.0128125	0.204084	31.1	13	13	1.08981	0.0373513	4.9586	13	35.4	13	13	1.0065	0.00281378	54.227	14	34	12	12	0.99603	-0.00172758	27.525	12
	555	Tb927.6.4670	MORN repeat-containing protein,CMRP,flagellar component (TbMORN1)	40.686	35.8	5.7085e-69	1	0.00940231	0.204509	33	12	12	1.05879	0.0248118	8.5666	13	25.7	10	10	1.0233	0.010003	17.206	10	26.3	9	9	0.9849	-0.00660786	9.7486	10
	142	Tb927.10.1450	hypothetical protein, conserved	329.64	26	1.3026e-19	1	0.00638715	0.20493	26	4	4	1.0439	0.0186572	34.929	5	22.7	3	3	0.99767	-0.00101309	8.0323	4	13.8	2	2	1.0035	0.00151738	3.0531	3
	587	Tb927.7.3030;Tb927.7.2990	hypothetical protein, conserved	35.572	6.5	1.6848e-05	2	0.0204031	0.205322	3.6	1	1	1.08581	0.0357545		1	6.5	2	2	1.0117	0.00505175	7.2555	2	0	0	0				0
	531	Tb927.6.2420	p22 protein precursor	25.349	16.3	2.413e-05	1	0.0315661	0.205822	4.4	1	1	1.02471	0.0105991		1	16.3	2	2	0.98201	-0.00788409	4.0601	2	16.3	2	2	1.2359	0.0919833	29.778	2
	318	Tb927.11.2700	hypothetical protein, conserved	69.229	10.5	2.4666e-16	1	-0.0886995	0.205998	8.4	3	3	1.15707	0.0633606	20.908	3	7.6	3	3	0.80521	-0.0940908	26.488	4	5.6	2	2	0.58161	-0.235368	31.165	2
	534	Tb927.6.2690	ubiquitin carboxyl-terminal hydrolase, putative,cysteine peptidase, Clan CA, family C19, putative	70.409	20.8	3.0105e-97	1	0.00968703	0.208901	20.8	10	10	1.05677	0.0239803	17.211	12	19.6	9	9	0.98068	-0.00847268	11.614	10	11.9	6	6	1.0317	0.0135534	15.267	7
	557	Tb927.9.15190;Tb927.6.5040	ribosomal protein L15, putative	24.401	10.8	3.5247e-06	2	0.0105237	0.209702	10.8	2	2	1.07355	0.0308218	4.248	2	10.8	2	2	1.0106	0.00457929	14.73	2	10.8	2	2	0.99122	-0.00382994	7.8385	3
	516	Tb927.5.770	hypothetical protein, conserved	76.378	5	8.2871e-07	1	0.0289055	0.210447	1.9	1	1	1.18538	0.0738583		1	1.9	1	1	1.0903	0.037546		1	5	2	2	0.94474	-0.0246877	10.629	2
	173	Tb927.10.310	pumillio/PUF RNA binding protein 3 (PUF3)	61.06	2.3	1.0506e-05	1	0.0354064	0.210981	2.3	1	1	0.938527	-0.0275535		1	2.3	1	1	1.2437	0.0947156		1	2.3	1	1	1.0941	0.039057		1
	450	Tb927.4.1540	hypothetical protein, conserved	55.24	11.8	3.2939e-51	1	-0.208283	0.211524	8.9	2	2	1.02929	0.0125393	6.1727	2	11.8	3	3	0.97195	-0.0123561	455.26	3	11.8	3	3	0.23712	-0.625032	339.08	4
	545	Tb927.6.3930	hypothetical protein, conserved	49.246	2.3	6.7797e-09	1	0.0158871	0.211935	2.3	1	1	1.09935	0.0411352		1	2.3	1	1	1.0474	0.0201126		1	2.3	1	1	0.9692	-0.0135866		1
	229	Tb927.10.8420	target of rapamycin (TOR) kinase 1 (TOR1)	271.39	8.6	6.7187e-70	1	0.0150383	0.212058	7.6	15	15	1.08934	0.037162	11.88	15	6.9	12	12	1.0514	0.021768	8.4667	12	3.7	8	8	0.96869	-0.0138152	10.676	9
	398	Tb927.2.4140	hypothetical protein, conserved	81.381	1.5	9.1354e-05	1	0.0279003	0.212468	1.5	1	1	1.07691	0.0321807		1	1.5	1	1	1.1864	0.0742311	12.532	2	1.5	1	1	0.94905	-0.0227109		1
	719	Tb927.9.1700	hypothetical protein, conserved	67.667	4.2	1.2518e-10	1	0.0282648	0.214917	4.2	2	2	1.20887	0.082379	6.1169	3	4.2	2	2	1.043	0.0182843	6.0705	3	4.2	2	2	0.96412	-0.0158689	9.1311	3
	572	Tb927.7.1610	6-phosphofructo-2-kinase/fructose-2,6-biphosphatase, putative	72.353	47.7	1.2097e-207	1	0.00860727	0.21517	44.1	18	18	1.06146	0.025903	8.4384	22	24.2	11	11	1.006	0.00259798	4.5592	13	41.2	16	16	0.99385	-0.00267916	8.7349	21
	347	Tb927.11.5920	hypothetical protein, conserved	80.414	7.9	1.0009e-21	1	0.00323483	0.215669	7.9	5	5	1.01248	0.00538814	7.7782	5	6.3	4	4	1.0176	0.0075771	10.492	4	3.4	2	2	0.99252	-0.00326073	5.7891	2
	721	Tb927.9.1850;Tb927.9.1810	60S ribosomal protein L35, putative	15.144	19.7	3.3649e-10	2	-0.0149678	0.216281	5.5	1	1	1.02808	0.0120255		1	19.7	3	3	0.96434	-0.0157698	11.41	3	5.5	1	1	0.90958	-0.0411591		1
	717	Tb927.9.1540	protein phosphatase 2B, putative	48.128	13.2	2.8267e-33	1	0.00934696	0.216778	13.2	4	4	1.00042	0.000182442	13.41	4	8.6	3	3	1.068	0.0285713	19.066	3	5.8	2	2	0.99836	-0.000712828	17.579	2
	664	Tb927.9.14370;Tb927.8.6180	60S ribosomal protein L26, putative	16.454	25.9	2.3339e-49	2	0.0156021	0.217428	25.9	4	4	1.11255	0.0463176	10.445	7	25.9	4	4	1.0201	0.00864275	7.3582	8	25.9	4	4	0.9814	-0.00815395	5.8442	7
	89	Tb927.1.2400;Tb927.1.2380;Tb927.1.2360;Tb927.1.2340;Tb11.v5.0468	alpha tubulin	49.787	59.6	4.3008e-233	5	0.00325614	0.217464	53	18	15	1.02281	0.00979438	8.5852	18	57.4	18	15	0.99685	-0.00137019	11.021	18	57.4	17	13	1.0031	0.00134423	10.601	13
	54	Tb927.1.2390;Tb927.1.2370;Tb927.1.2350;Tb927.1.2330;Tb11.v5.0469;Tb927.1.2410	beta tubulin	49.704	80.5	0	6	0.00444342	0.219223	80.5	25	25	1.03192	0.0136449	8.8174	46	71.3	21	21	0.99758	-0.00105227	13.672	36	78.5	22	22	1.0017	0.000737674	7.7942	37
	113	Tb927.10.11130	hypothetical protein, conserved	107.62	1.6	5.1262e-09	1	0.0300929	0.220523	1.6	1	1	1.22567	0.0883737		1	1.6	1	1	1.0519	0.0219745		1	1.6	1	1	0.95484	-0.0200694		1
	41	Tb927.10.1150;Tb11.0540	hypothetical protein, conserved	106.17	11.3	3.2092e-26	2	-0.0141108	0.221893	9.9	9	9	1.03662	0.0156212	10.855	10	4.1	5	5	0.9313	-0.0309104	19.978	5	6.6	7	7	0.93963	-0.0270431	22.151	7
	296	Tb927.11.16100	ubiquitin carboxyl-terminal hydrolase, putative	131.25	4.2	1.1554e-37	1	0.0135001	0.222324	4.2	4	4	1.09738	0.0403577	21.764	5	2.8	3	3	1.0199	0.00855759	16.484	4	1.9	2	2	0.98081	-0.00841511	8.1491	3
	326	Tb927.11.3340	RNA-binding protein, putative (RBP34)	26.602	7.6	1.3917e-06	1	0.0616506	0.222709	7.6	1	1	1.02272	0.00975885		1	7.6	1	1	1.2988	0.113542		1	0	0	0				0
	371	Tb927.11.8120	protein transport protein SEC13, putative	35.125	12.2	9.5158e-06	1	0.0738113	0.223101	10.1	2	2	1.36803	0.136095	26.891	2	2.1	1	1	1.0269	0.0115282		1	0	0	0				0
	530	Tb927.6.2360;Tb927.6.2300	adenosine kinase, putative	37.958	33.9	1.3112e-39	2	0.0162217	0.223944	25.8	7	7	1.11787	0.0483905	19.532	7	23.8	7	7	0.97499	-0.0109998	16.875	7	16.2	4	4	1.0263	0.0112743	1.3725	5
	106	Tb927.10.1060	T-complex protein 1, delta subunit, putative (TCP-1-delta)	58.361	8.2	1.1096e-08	1	0.0193567	0.224663	8.2	3	3	1.07262	0.0304443	8.2511	3	5.8	2	2	1.118	0.0484418	9.1482	3	2.4	1	1	0.9532	-0.020816		1
	685	Tb927.9.10690	hypothetical protein, conserved	55.64	3.1	3.999e-05	1	-0.0685938	0.2258	3.1	1	1	1.1838	0.0732769		1	3.1	1	1	0.66714	-0.175783		1	3.1	1	1	0.78836	-0.103275		1
	688	Tb927.9.11230	calmodulin-like protein, putative,EF hand containing protein	15.86	25.5	2.9052e-06	1	-0.0333159	0.227568	19.1	2	2	1.08984	0.0373608		1	6.4	1	1	0.82664	-0.0826836		1	11.3	1	1	0.88181	-0.054625		1
	494	Tb927.5.2120	hypothetical protein, conserved	37.111	10.8	1.4363e-16	1	-0.029025	0.227854	6.8	2	2	0.882535	-0.0542682	3.1805	2	0	0	0				0	7.4	2	2	0.99133	-0.00378175	2.366	2
	448	Tb927.3.910	gamma-tubulin,tubulin gamma chain	50.119	3.6	5.4308e-09	1	0.0315994	0.228579	3.6	1	1	0.93423	-0.0295461		1	3.6	1	1	1.082	0.0342273		1	3.6	1	1	1.2306	0.0901169		1
	236	Tb927.10.8980	hypothetical protein, conserved	17.598	16	6.7176e-15	1	0.0218638	0.229109	16	2	2	1.14399	0.058424	0.97849	2	16	2	2	0.94774	-0.0233108	1.854	2	16	2	2	1.0727	0.0304783	7.3901	2
	179	Tb927.10.3650	NADH-dependent fumarate reductase, putative	133.53	5.5	3.8134e-11	1	0.0282302	0.22943	4.7	3	2	1.20543	0.0811417	17.9	2	1.9	2	1	0.94128	-0.0262812		1	1.8	2	2	1.0711	0.02983	3.9285	3
	59	Tb927.10.5620;Tb11.v5.0531	fructose-bisphosphate aldolase, glycosomal (ALD)	41.071	59.7	2.9415e-155	2	-0.00958	0.23055	44.4	15	15	1.02548	0.0109286	12.092	17	44.4	13	13	0.94535	-0.0244074	16.783	14	44.9	12	12	0.96547	-0.0152612	11.644	13
	61	Tb927.11.15470;Tb11.v5.0544	methionyl-tRNA formyltransferase	71.337	14	8.2227e-33	2	0.013314	0.231062	14	7	7	1.06773	0.0284598	17.001	10	8.1	5	5	1.0658	0.0276757	8.8635	7	8.4	4	4	0.9634	-0.0161934	11	6
	86	Tb927.1.1840	conserved protein, unknown function	59.174	2.4	1.1018e-05	1	-0.0207592	0.232941	2.4	1	1	1.00543	0.00235155	7.8133	3	2.4	1	1	1.006	0.00259798	5.3973	3	2.4	1	1	0.85659	-0.067227		1
	710	Tb927.9.14160	rieske iron-sulfur protein, mitochondrial precursor (RISP)	33.655	38.4	3.0028e-69	1	-0.0172645	0.233151	38.4	8	8	1.0053	0.00229478	14.023	8	19.5	5	5	0.87912	-0.0559518	7.7344	5	30	7	7	1.0043	0.00186346	23.6	7
	83	Tb927.1.1710	transmembrane protein, conserved	195.44	4.5	1.3791e-21	1	0.0137159	0.234797	4.1	4	4	1.09714	0.0402624	3.0851	4	4.5	5	5	1.0335	0.0143105	6.6526	5	3.4	3	3	0.96956	-0.0134253	8.7779	3
	694	Tb927.9.12240;Tb927.9.12200	unspecified product	21.692	19.7	9.809e-17	2	0.0134363	0.235358	11.7	4	4	1.10608	0.0437883	13.006	8	19.7	4	4	0.99093	-0.00395702	7.1085	6	11.7	3	3	1.0011	0.000477461	16.294	4
	771	Tb927.9.9520	zinc finger protein family member, putative (ZC3H29)	37.741	3.8	0.00035291	1	-0.0110283	0.235542	3.8	1	1	1.00192	0.000834647		1	3.8	1	1	1.0049	0.00212285		1	3.8	1	1	0.92036	-0.0360423		1
	677	Tb927.8.7530	3,2-trans-enoyl-CoA isomerase, mitochondrial precursor, putative	39.776	3.1	1.557e-11	1	-0.0202669	0.237808	3.1	1	1	1.05947	0.0250878	1.1105	2	3.1	1	1	0.9249	-0.0339052	1.7092	2	3.1	1	1	0.88719	-0.0519834	5.9306	2
	476	Tb927.4.5040	dihydrolipoamide dehydrogenase, putative	66.008	3.6	0.00030273	1	-0.31178	0.23822	1.7	1	1	0.950029	-0.0222634		1	0	0	0				0	2	1	1	0.25044	-0.601296		1
	758	Tb927.9.7710	hypothetical protein, conserved	20.39	34	7.7006e-63	1	-0.0193499	0.238543	34	3	3	0.900495	-0.0455186	6.3328	3	34	3	3	1.0593	0.025019	10.929	4	17.3	2	2	0.91717	-0.0375502	22.444	3
	499	Tb927.5.2930	hypothetical protein, conserved	43.308	19.7	6.5393e-18	1	0.0219777	0.23869	10.5	3	3	1.18078	0.0721679	5.2778	3	13.8	4	4	0.9787	-0.00935041	10.303	5	14.1	4	4	1.0072	0.00311572	21.157	4
	543	Tb927.6.3760	kinetoplastid kinetochore protein 15 (kkt15)	36.051	3.3	2.0617e-15	1	-0.222108	0.239205	3.3	1	1	1.56705	0.195084		1	3.3	1	1	0.67457	-0.170973		1	3.3	1	1	0.20397	-0.690434		1
	152	Tb927.2.5910;Tb927.10.15120	40S ribosomal protein S13, putative	17.309	9.9	0.00024747	2	0.0644864	0.239398	9.9	1	1	1.06972	0.029272		1	9.9	1	1	1.6135	0.207769		1	9.9	1	1	0.90452	-0.0435818		1
	188	Tb927.10.4200	hypothetical protein, conserved	99.871	14.8	2.1786e-49	1	-0.0117237	0.241113	11.8	7	7	1.01129	0.00487397	28.948	8	8.6	7	7	0.99736	-0.00114805	11.487	6	6.1	4	4	0.91433	-0.038897	23.295	4
	444	Tb927.3.5340	Hsc70-interacting protein (Hip), putative	42.028	29.9	2.8044e-99	1	-0.0183653	0.243053	27.1	10	10	1.05912	0.0249452	6.074	11	25.5	8	8	0.90835	-0.0417468	8.1989	9	23.7	9	9	0.9156	-0.0382942	10.38	10
	628	Tb927.8.1340;Tb927.8.1330	60S ribosomal protein L7a, putative	30.879	31.2	6.0444e-115	2	0.0086885	0.243775	31.2	7	7	1.04208	0.0179007	10.355	7	26.8	5	5	1.0472	0.0200296	9.7672	5	31.2	7	7	0.97305	-0.0118648	9.3911	7
	445	Tb927.3.5530	Tb-292 membrane associated protein (Tb-292)	279.19	0.8	1.9767e-27	1	0.0320035	0.245994	0.8	1	1	1.01918	0.00825131		1	0.8	1	1	0.9565	-0.019315		1	0.8	1	1	1.2796	0.107074		1
	538	Tb927.6.3070	hypothetical protein, conserved	38.437	16.6	7.7536e-81	1	0.0119357	0.24629	16.6	5	5	1.0917	0.0381045	3.9832	7	16.6	5	5	0.97436	-0.0112806	10.057	7	13.4	4	4	1.0209	0.0089832	12.021	5
	481	Tb927.5.1060	mitochondrial processing peptidase, beta subunit, putative,metallo-peptidase, Clan ME, Family M16	54.122	39.9	1.3042e-135	1	-0.0112342	0.24684	39.9	14	14	1.03559	0.0151893	4.6168	17	27.4	10	10	0.95632	-0.0193968	7.1015	13	25.4	8	8	0.93434	-0.0294951	14.821	11
	756	Tb927.9.7190	oxidoreductase, putative	49.92	15.5	4.3698e-25	1	0.0178048	0.248079	15.5	6	6	1.09477	0.0393247	2.54	6	6.1	3	3	0.94327	-0.025364	9.905	3	10.1	3	3	1.0951	0.0394538	8.0014	3
	772	Tb927.9.9670	proteasome alpha 1 subunit, putative,20S proteasome subunit alpha-6, (putative) (TbPSA6)	27.543	4	0.011919	1	0.0169489	0.249801	4	1	1	1.02143	0.00920844		1	4	1	1	1.1379	0.0561041		1	4	1	1	0.96724	-0.0144658		1
	441	Tb927.3.5040	hypothetical protein, conserved	61.875	14	2.7938e-61	1	0.019596	0.250603	14	4	4	0.937559	-0.0280016	7.7742	6	14	4	4	1.1213	0.0497218	12.528	5	6.6	2	2	1.0891	0.0370678	11.471	3
	567	Tb927.7.1270;Tb927.7.1250	hypothetical protein, conserved	35.715	29.3	2.3107e-52	2	0.0088846	0.253179	29.3	7	7	1.07386	0.0309477	7.8255	7	14.6	5	5	0.99863	-0.000595391	6.5262	6	25.9	7	7	0.99152	-0.00369852	13.646	7
	700	Tb927.9.13040	hypothetical protein, conserved	46.219	5.3	2.8366e-21	1	-0.0854976	0.253526	5.3	1	1	1.15707	0.0633606		1	5.3	1	1	0.93866	-0.0274917		1	5.3	1	1	0.51008	-0.292362		1
	410	Tb927.3.1120	GTP-binding nuclear protein rtb2, putative (rtb2)	24.406	60.8	6.6234e-71	1	0.00271178	0.254343	57.6	9	9	1.01674	0.00720797	8.0764	11	41	7	7	1.0113	0.00488001	8.8679	8	52.5	7	7	0.99094	-0.00395264	8.3746	10
	164	Tb927.10.6370;Tb927.10.220	60S ribosomal proteins L37, putative	10.458	35.5	9.6355e-19	2	-0.0115335	0.256617	35.5	3	3	0.994926	-0.00220927	2.6752	3	28	2	2	1.0182	0.00783309	4.8884	2	19.4	1	1	0.91154	-0.0402243		1
	249	Tb927.11.10800	hypothetical protein, conserved	29.847	33.2	8.278e-28	1	0.00963426	0.257231	33.2	6	6	1.07988	0.0333749	7.4233	6	22.1	4	4	1.0072	0.00311572	12.956	5	11.1	2	2	0.98268	-0.00758788	17.353	3
	634	Tb927.8.2240	Tryptophanyl-tRNA synthetase 2	52.902	5.7	1.5411e-07	1	0.00592911	0.257692	2.7	1	1	1.02016	0.00866758		1	2.7	1	1	1.041	0.0174507		1	5.7	2	2	0.981	-0.00833099		1
	535	Tb927.6.2790;REV__Tb927.6.2790	L-threonine 3-dehydrogenase, putative	36.957	53.9	2.0211e-92	2	-0.0122224	0.259949	44.9	11	11	1.04119	0.0175298	7.4595	10	41.9	9	9	0.95957	-0.0179233	12.589	9	22.9	6	6	0.91987	-0.0362735	5.7456	6
	339	Tb927.11.5030	hypothetical protein, conserved	35.573	12.1	1.1847e-17	1	-0.0158192	0.260151	4.8	1	1	0.99453	-0.00238207		1	12.1	3	3	0.879	-0.0560111	35.499	3	4.8	1	1	1.0255	0.0109357		1
	319	Tb927.11.2900	hypothetical protein, conserved	21.407	33.5	1.5424e-13	1	0.014939	0.261557	28.4	3	3	1.13207	0.0538721	46.174	4	11.3	2	2	0.98822	-0.00514636	46.472	3	6.2	1	1	0.99104	-0.00390882		1
	650	Tb927.8.3530	glycerol-3-phosphate dehydrogenase [NAD+], glycosomal	37.805	22.6	7.7284e-38	1	-0.00929345	0.261591	22.6	7	7	1.02143	0.00920844	14.432	8	17.8	5	5	0.92877	-0.0320918	6.6031	5	22.6	6	6	0.98856	-0.00499697	10.172	6
	741	Tb927.9.5320	nucleolar RNA binding protein, putative	46.864	6.8	8.9326e-12	1	0.0533146	0.26251	6.8	2	2	0.990001	-0.00436437	1.3497	2	3.7	1	1	1.2912	0.110994		1	0	0	0				0
	513	Tb927.5.520	stomatin-like protein, putative	55.979	31.6	5.7838e-161	1	0.0115697	0.263501	26	12	12	1.09937	0.0411448	8.7461	13	31.6	14	14	1.0073	0.00315883	11.809	15	28.2	12	12	0.97815	-0.00959454	5.1836	13
	768	Tb927.9.9060	Lsm12 protein, putative	21.06	10	9.7291e-05	1	-0.00762522	0.264676	10	2	2	0.963855	-0.0159881	5.4118	2	4.2	1	1	1.0017	0.000737674		1	0	0	0				0
	284	Tb927.11.1450	2-oxoglutarate dehydrogenase E1 component, putative	113.38	33.7	1.0494e-170	1	0.0102775	0.265357	31.4	20	20	1.09043	0.0375975	8.0595	23	18.4	11	11	0.98973	-0.00448327	9.7232	12	26.9	16	16	0.99476	-0.00228169	8.1722	17
	419	Tb927.3.1910	hypothetical protein, conserved	63.506	6.1	2.6365e-12	1	0.0215196	0.265546	4.2	2	2	1.10982	0.0452511	5.7291	3	6.1	3	3	0.99492	-0.00221184	1.0847	3	0	0	0				0
	529	Tb927.6.2330;Tb927.6.2270	RGG protein (RGG1)	28.09	17.6	3.2914e-07	2	0.0284827	0.265793	0	0	0				0	8.8	1	1	0.99317	-0.00297641		1	17.6	2	2	1.148	0.0599419	3.9235	2
	92	Tb927.1.3000	aminoacylase, putative,N-acyl-L-amino acid amidohydrolase, putative	42.938	13.4	7.8685e-39	1	0.00681701	0.265977	13.4	5	5	1.0593	0.0250188	7.1422	7	13.2	4	4	0.99504	-0.00215946	9.856	5	6	3	3	0.99447	-0.00240831	8.8566	4
	276	Tb927.11.13380	ATP-dependent helicase, putative	223.56	3.6	1.3781e-22	1	-0.00780878	0.266554	3.6	4	4	1.00513	0.00222057	97.549	4	2.2	2	2	0.93601	-0.0287195	15.652	2	1.1	1	1	1.0071	0.0030726		1
	353	Tb927.11.6250	hypothetical protein, conserved	27.599	9.3	1.6284e-19	1	-0.0462167	0.266823	9.3	2	2	1.18742	0.0746054	13.728	2	3.3	1	1	0.82688	-0.0825575		1	3.3	1	1	0.74012	-0.130698		1
	501	Tb927.5.3080	hypothetical protein, conserved	36.671	6	0.00063906	1	-0.0223098	0.267633	6	1	1	1.02874	0.0123069		1	6	1	1	1.0068	0.00294321	3.6437	2	6	1	1	0.8276	-0.0821795		1
	522	Tb927.6.1200	hypothetical protein, conserved	52.96	6.4	1.9444e-20	1	0.01716	0.267821	3.6	1	1	1.02581	0.0110667		1	3.6	1	1	1.148	0.0599419		1	6.4	2	2	0.95603	-0.0195285	10.109	2
	553	Tb927.6.4440	RNA-binding protein 42 (RNA-binding motif protein 42) (RBP42)	37.718	11.1	9.3115e-25	1	0.155411	0.267985	11.1	2	2	2.13529	0.329457	98.504	2	6.2	1	1	0.958	-0.0186345		1	0	0	0				0
	659	Tb927.8.5640	hypothetical protein, conserved	37.089	3.6	0.0047969	1	0.0257416	0.268743	3.6	1	1	1.0095	0.00410606		1	3.6	1	1	1.2417	0.0940167		1	3.6	1	1	0.95302	-0.020898		1
	215	Tb927.10.7340;Tb927.10.7330	40S ribosomal protein S24E, putative	15.683	23.4	0.00020136	2	0.00726862	0.26969	9.5	1	1	0.982125	-0.00783309		1	9.5	1	1	1.0615	0.02592		1	23.4	2	2	1.0086	0.00371896	11.045	2
	599	Tb927.7.4090	serine/threonine-protein kinase, putative	70.58	6.3	2.5224e-06	1	0.0200489	0.270437	6.3	3	3	1.07704	0.0322321	2.0787	3	6.3	3	3	1.1489	0.0602822	13.605	3	2	1	1	0.92818	-0.0323678		1
	362	Tb927.11.6980	hypothetical protein, conserved	68.158	13.3	6.4195e-32	1	0.0119682	0.27056	13.3	7	7	1.08093	0.0337972	7.199	6	8.6	5	5	0.95474	-0.0201149	18.807	4	10.5	5	5	1.0525	0.0222221	14.604	5
	729	Tb927.9.3280	acidocalcisomal exopolyphosphatase	42.865	27.9	1.8793e-35	1	-0.0180171	0.271438	24.8	8	8	1.07453	0.0312183	11.939	8	11.5	4	4	0.91703	-0.0376165	16.655	4	13.3	4	4	0.89608	-0.0476532	9.5573	4
	97	Tb927.1.3910	hypothetical protein, conserved	99.782	9	5.1533e-70	1	0.0126731	0.271755	9	5	5	1.09619	0.0398861	7.7224	9	6.1	3	3	1.0424	0.0180344	9.8175	7	7.2	4	4	0.95521	-0.0199011	13.007	7
	715	Tb927.9.15290	hypothetical protein, conserved	149.76	13.1	1.5852e-60	1	-0.0123792	0.2726	11.7	11	11	1.03599	0.0153557	28.493	13	9.1	9	9	0.97995	-0.00879608	24.938	11	6.6	6	6	0.90428	-0.0436971	18.459	8
	132	Tb927.10.13250	hypothetical protein, conserved	206.3	1.2	2.4267e-05	1	0.0470772	0.272725	1.2	2	2	1.26301	0.101406	16.221	2	1.2	2	2	0.98344	-0.00725213	6.2971	2	0	0	0				0
	175	Tb927.10.3140	leucine-rich repeat protein (LRRP), putative	68.541	3.5	9.8297e-06	1	0.0173077	0.275339	3.5	1	1	1.06058	0.0255436		1	3.5	1	1	1.1343	0.0547279		1	3.5	1	1	0.93681	-0.0283485		1
	37	Tb927.10.10280;Tb10.v4.0053;Tb10.v4.0052;Tb927.10.10360	microtubule-associated protein, putative	267.6	82.7	4.0439e-41	4	0.00956167	0.275766	82.7	5	5	1.08746	0.0364152	6.5021	5	82.7	5	5	0.99565	-0.0018933	4.7387	5	82.7	5	5	0.98665	-0.00583688	8.3925	6
	686	Tb927.9.10710	elongation factor 1-alpha, putative,hsp70 subfamily B suppressor 1	70.209	5	2.2421e-12	1	0.0305891	0.276152	5	2	2	1.30666	0.116163	26.545	2	2.5	1	1	0.99573	-0.00185841		1	5	2	2	0.94943	-0.022537	3.1657	2
	574	Tb927.7.1920	paraflagellar rod component, putative (PFC5)	59.271	27.4	9.0596e-109	1	0.00832583	0.276599	23.6	10	10	1.05535	0.0233979	11.555	10	22.5	10	10	1.0387	0.0164901	6.9191	11	9.9	4	4	0.96625	-0.0149105	3.8647	4
	298	Tb927.11.16220	hypothetical protein, conserved	22.002	24.6	7.0188e-28	1	-0.0147593	0.27737	17.1	3	3	1.0481	0.0204016	13.924	3	24.6	4	4	0.88676	-0.0521939	6.3343	4	12.8	2	2	0.97166	-0.0124857	12.311	2
	406	Tb927.2.5440	hypothetical protein, conserved	96.001	2.5	7.0676e-07	1	-0.0390529	0.278468	2.5	1	1	1.01787	0.00769396		1	2.5	1	1	0.82073	-0.0857997		1	0	0	0				0
	316	Tb927.11.2640	ras-like small GTPase, putative (TbNST)	53.387	3.9	6.6264e-10	1	0.0232682	0.278948	3.9	1	1	0.951022	-0.0218093		1	3.9	1	1	1.2259	0.088455		1	3.9	1	1	1.0073	0.00315883		1
	32	Tb927.5.4520;Tb05.5K5.160	hypothetical protein, conserved	108.2	39.6	1.0966e-278	2	0.0080819	0.279522	38.4	31	31	1.0727	0.0304769	6.7833	33	32	27	27	1.0054	0.00233888	7.5786	29	25.2	23	23	0.98046	-0.00857012	15.748	26
	117	Tb927.10.11570	hypothetical protein, conserved	78.596	11.4	4.6002e-34	1	0.00589356	0.279846	11.4	9	9	1.01968	0.00846382	28.749	10	7.2	6	6	1.0451	0.0191578	16.119	6	4	3	3	0.97737	-0.009941	22.359	4
	224	Tb927.10.8030	hypothetical protein, conserved	28.834	19.2	4.8638e-17	1	0.0306748	0.28075	19.2	4	4	1.24564	0.0953926	18.367	4	9.4	2	2	1.1249	0.0511139	8.2876	2	14.1	3	3	0.8821	-0.0544822	14.35	3
	658	Tb927.8.550	peptide methionine sulfoxide reductase, putative,peptide Met(O) reductase, putative,methionine-S-sulfoxide reductase, putative	20.366	24.3	2.6365e-09	1	0.0345096	0.280864	19.2	2	2	1.36219	0.134239	14.495	3	11.3	2	2	0.98176	-0.00799467	5.4993	3	6.2	1	1	0.94904	-0.0227155		1
	402	Tb927.2.5050	protein phosphatase 2C, putative	34.853	8.2	7.8493e-08	1	-0.00721379	0.280975	8.2	2	2	1.00151	0.00065628	10.611	2	8.2	2	2	1.0131	0.00565232	15.783	2	8.2	2	2	0.93767	-0.02795	8.3391	3
	231	Tb927.10.8570	hypothetical protein, conserved	67.521	3.5	0.00015442	1	0.0172862	0.280993	3.5	2	2	1.13205	0.0538672	7.9845	2	3.5	2	2	1.0684	0.0287339	2.6372	2	3.5	2	2	0.93166	-0.0307426	5.8718	2
	401	Tb927.2.5010	hypothetical protein, conserved	55.098	4.6	1.0385e-06	1	0.0185302	0.281183	4.6	2	2	1.01914	0.00823361	12.591	2	4.6	2	2	0.95041	-0.022089	9.1385	2	2	1	1	1.1734	0.0694461		1
	235	Tb927.10.8940	flagellum targeting protein kharon1, putative (KH1)	45.398	55	4.6466e-217	1	0.00632129	0.281327	52.3	15	15	1.05584	0.0235996	6.2216	20	47.4	14	14	1.0072	0.00311572	36.704	19	47.4	12	12	0.98231	-0.00775143	5.6185	17
	110	Tb927.10.10830	RGG-containing protein 2,MRB1-associated protein,RGGm (RGG2)	32.404	9.1	0.00010801	1	-0.0274504	0.282095	4.1	1	1	0.847961	-0.0716243		1	4.1	1	1	1.1287	0.0525785		1	5	1	1	0.86436	-0.0633053		1
	704	Tb927.9.13540	hypothetical protein, conserved	41.261	7.3	0.00087034	1	-0.0449033	0.283309	7.3	2	2	1.22155	0.0869123	20.095	2	3.6	1	1	0.76267	-0.117663		1	3.6	1	1	0.78712	-0.103959		1
	605	Tb927.7.4970;Tb11.v5.0178	glutamine synthetase, putative (GS)	42.433	74	0	2	0.00924507	0.284276	74	20	20	1.08719	0.0363066	11.685	35	67.2	17	17	0.99787	-0.000926034	9.2745	28	67.2	16	16	0.98255	-0.00764534	11.124	27
	573	Tb927.7.1730;Tb927.7.1750;Tb927.7.1740	60S ribosomal protein L7, putative	27.713	33.5	3.2197e-34	3	0.00668178	0.284665	29.8	8	8	1.04674	0.0198375	11.576	11	33.5	9	9	1.0302	0.0129215	5.942	14	33.5	9	9	0.97115	-0.0127137	9.9354	13
	312	Tb927.11.2250	hypothetical protein, conserved	26.94	11.2	1.2402e-05	1	0.0152082	0.28545	7.5	1	1	1.09907	0.0410254	1.61	3	11.2	2	2	0.93345	-0.0299089	4.7396	3	7.5	1	1	1.0827	0.0345081	10.955	2
	122	Tb927.10.12330	zinc finger protein family member, putative (ZC3H34)	22.365	11.4	3.9921e-06	1	-0.0135435	0.28767	11.4	2	2	0.90009	-0.0457141	6.1526	2	5	1	1	1.0576	0.0243214		1	5	1	1	0.95667	-0.0192378		1
	163	Tb927.10.1890	cysteine peptidase, Clan CA, family C2, putative,calpain, putative	178.09	3.1	2.033e-10	1	0.0114215	0.287931	3.1	4	4	1.09906	0.0410207	12.471	4	1.6	2	2	1.0279	0.0119509	8.5055	2	0.9	1	1	0.95784	-0.018707		1
	366	Tb927.11.7200	hypothetical protein, conserved	69.423	13.7	3.7803e-22	1	-0.0329089	0.288061	11.7	4	4	1.15562	0.0628132	11.324	4	8	3	3	0.78684	-0.104114	14.143	3	5.7	2	2	0.87614	-0.0574265	10.701	2
	732	Tb927.9.3600	hypothetical protein, conserved	35.242	26	3.8058e-38	1	0.0145108	0.289075	23.1	5	1	1.11642	0.0478277		1	22.4	5	2	1.0541	0.0228818	12.844	2	19.5	4	1	0.93934	-0.0271772		1
	492	Tb927.5.2070	hypothetical protein, conserved	68.756	22.6	6.1705e-89	1	-0.00965527	0.289125	20.3	10	10	1.04594	0.0195058	11.626	11	15.6	8	8	0.93938	-0.0271587	9.7439	10	16.1	8	8	0.95211	-0.0213129	27.727	10
	426	Tb927.3.3130	hypothetical protein, conserved	178.08	1.9	0.00051862	1	0.0168832	0.28917	1.2	1	1	1.14403	0.0584389	10.901	2	1.9	2	2	1.0525	0.0222221	18.447	3	1.2	1	1	0.93323	-0.0300113	4.6889	2
	714	Tb927.9.15150;Tb927.9.15110	unspecified product	34.636	32.5	2.0977e-24	2	-0.00981976	0.289626	32.5	6	6	1.04545	0.0193014	11.267	7	16.6	4	4	0.93237	-0.0304117	13.328	5	11.4	3	3	0.95863	-0.018349	6.5528	4
	304	Tb927.11.16730	dihydrolipoyl dehydrogenase (GCVL-2)	50.433	16.6	9.4377e-26	1	-0.0181687	0.289953	13.8	5	5	1.07903	0.0330327	9.4147	5	13.6	5	5	0.9436	-0.0252121	8.1425	6	7.8	3	3	0.86631	-0.0623267	10.217	4
	630	Tb927.8.1850	mitochondrial calcium uptake 1	45.709	9.5	1.0876e-08	1	0.00601553	0.29137	9.5	3	3	1.03491	0.0149015	12.181	3	7.6	2	2	0.97161	-0.012508	12.461	2	3.4	1	1	1.0367	0.0156531		1
	145	Tb927.10.14710;Tb927.10.14600	40S ribosomal protein S2, putative (RPS2)	28.642	38.3	1.5094e-73	2	0.010013	0.292354	38.3	9	9	1.09885	0.0409395	5.2474	10	33.1	8	8	0.99224	-0.00338327	8.4494	8	27.4	7	7	0.98284	-0.00751718	7.1951	9
	334	Tb927.11.4160	predicted C2 domain protein	136.31	3.3	9.3343e-20	1	-0.063436	0.293535	3.3	3	3	1.15934	0.0642107	108.91	3	1.9	2	2	0.55183	-0.258195	70.159	2	2.3	2	2	1.0085	0.0036759	12.436	2
	449	Tb927.4.1020	serine-palmitoyl-CoA transferase, putative	54.128	4.9	0.00047941	1	-0.019002	0.295822	4.9	2	2	1.09917	0.0410636	3.2891	2	2.9	1	1	0.89458	-0.0483808		1	2.9	1	1	0.89189	-0.0496887		1
	149	Tb927.10.14840;Tb927.10.14830;Tb927.10.14820	Mitochondrial ADP/ATP carrier protein 5a, putative (MCP5a)	34.074	3.6	0.00050136	3	0.0591179	0.295948	3.6	1	1	1.37514	0.138346		1	3.6	1	1	0.95475	-0.0201103		1	0	0	0				0
	223	Tb927.10.7620	mitochondrial ATP-dependent zinc metallopeptidase, putative,metallo-peptidase, Clan MA(E) Family M41	71.088	26.3	8.2416e-51	1	0.00880122	0.296482	15.1	7	7	1.08719	0.0363066	18.989	8	15.1	7	7	0.97913	-0.00915964	26.496	10	22.4	9	9	0.99829	-0.000743279	6.4282	10
	607	Tb927.7.5290	hypothetical protein, conserved	81.281	7.5	1.2046e-13	1	0.014219	0.296617	7.5	5	5	1.11862	0.0486819	9.6547	5	2.5	2	2	1.0526	0.0222634	2.604	2	4.4	3	3	0.93694	-0.0282882	22.886	3
	331	Tb927.11.3980	mitochondrial processing peptidase alpha subunit, putative,metallo-peptidase, Clan ME, Family M16	57.037	7.1	3.9077e-08	1	-0.0262907	0.298264	5.6	2	2	1.07306	0.030626	2.2854	2	3.7	2	2	0.77871	-0.108624	10.16	2	3.7	2	2	0.99799	-0.00087381	9.2464	2
	80	Tb927.1.120;Tb927.2.1120;Tb927.2.450;Tb09.v4.0067;Tb11.0820;Tb927.2.510;Tb927.2.1210;Tb927.2.560;Tb11.v5.0295;Tb11.v5.0294;Tb927.4.290;Tb927.4.280;Tb927.4.270;Tb927.4.260;Tb927.4.300;Tb927.6.5160;Tb927.1.90;Tb927.7.1970;Tb927.7.1960;Tb927.7.1950;Tb927.7.2000;Tb927.7.1990;Tb927.7.1980;Tb927.4.240	retrotransposon hot spot protein 4 (RHS4), putative	98.024	19.6	1.6086e-60	24	0.00671585	0.299602	18.2	15	5	0.976562	-0.0103	20.121	5	11.7	9	4	1.0082	0.00354669	2.7181	4	11.4	9	3	1.0639	0.0269008	7.7382	3
	666	Tb927.8.6360	hypothetical protein, conserved	97.741	4.4	2.9504e-07	1	-0.039388	0.300013	4.4	3	3	1.03474	0.0148296	19.156	3	1.1	1	1	0.80611	-0.0936057		1	0	0	0				0
	303	Tb927.11.16580	hypothetical protein, conserved	64.203	4.2	1.2004e-05	1	0.0451528	0.300213	4.2	2	2	1.28052	0.107388	9.0618	2	0	0	0				0	2.2	1	1	0.96143	-0.0170823		1
	167	Tb927.10.2240	hypothetical protein, conserved	66.352	9	7.5519e-20	1	0.014521	0.300462	9	5	5	1.07959	0.0332577	17.315	6	5.1	2	2	1.1032	0.0426543	4.6102	3	1.9	1	1	0.92822	-0.0323491		1
	305	Tb927.11.16740	chaperone protein DNAj, putative	42.846	3.1	1.6567e-05	1	-0.0166342	0.301069	3.1	1	1	0.912659	-0.0396917	15.821	2	3.1	1	1	1.0149	0.00642325	12.792	2	0	0	0				0
	368	Tb927.11.7420	phosphoadenosine phosphosulfate reductase-like protein	36.057	9.6	4.9443e-15	1	0.0104303	0.301166	9.6	2	2	1.053	0.0224273	10.064	3	4	1	1	1.0765	0.032014		1	9.6	2	2	0.94809	-0.0231504	2.7092	3
	643	Tb927.8.3100	coronin, putative (CRN12)	57.312	8.6	1.6607e-19	1	-0.00567983	0.303884	8.6	4	4	1.03068	0.0131253	4.0532	6	8.6	4	4	0.96373	-0.0160446	12.366	5	8.6	4	4	0.96801	-0.0141202	8.6686	5
	624	Tb927.7.870	hypothetical protein, conserved	40.532	5.2	6.4406e-10	1	0.0105449	0.303974	5.2	2	2	0.94697	-0.0236639	5.8381	2	5.2	2	2	1.0502	0.021272	0.5184	2	2.8	1	1	1.0815	0.0340265		1
	130	Tb927.10.12920	hypothetical protein, conserved	106.48	3.7	2.7854e-15	1	-0.00618792	0.304151	3.7	2	2	1.02846	0.0121863	0.65431	2	3.7	2	2	0.98312	-0.00739347	10.74	2	3.7	2	2	0.94764	-0.0233566	6.654	2
	297	Tb927.11.16130	nucleoside diphosphate kinase (NDPK)	16.857	39.9	1.5588e-20	1	-0.0320935	0.304605	39.9	5	5	1.18752	0.0746415	12.798	6	15	2	2	0.81153	-0.0906954	22.973	2	19.6	2	2	0.83133	-0.0802265	29.641	2
	604	Tb927.7.490	hypothetical protein, conserved	60.593	2.4	1.6835e-05	1	0.0227167	0.305175	2.4	1	1	1.2287	0.089445		1	2.4	1	1	0.90776	-0.042029		1	2.4	1	1	1.0489	0.0207341		1
	473	Tb927.4.4400	hypothetical protein, conserved	189.28	2.5	4.0333e-17	1	-0.0272532	0.306111	2.5	3	3	1.15961	0.0643114	15.67	3	1.7	2	2	0.84013	-0.0756535	2.6707	2	1.7	2	2	0.85032	-0.0704176	10.49	2
	216	Tb927.10.7380	hypothetical protein, conserved	39.706	12	0.00019727	1	0.0209011	0.306587	12	1	1	1.19566	0.0776067		1	12	1	1	1.0685	0.0287745		1	12	1	1	0.90432	-0.0436779		1
	292	Tb927.11.15900;Tb927.11.15880	60S ribosomal protein L27, putative	15.581	12	6.3672e-07	2	0.0159941	0.306779	6.8	1	1	1.17041	0.0683388		1	12	2	2	0.95145	-0.021614	5.4224	2	6.8	1	1	1.0029	0.00125763		1
	556	Tb927.6.4770	protein mkt1, putative (MKT1)	83.306	1.4	0.009884	1	0.0118699	0.307962	1.4	1	1	1.0843	0.0351513		1	1.4	1	1	0.93688	-0.028316		1	1.4	1	1	1.0685	0.0287745		1
	128	Tb927.10.12740	Zinc finger CCCH domain-containing protein 35 (ZC3H35)	51.324	5.3	0.0021074	1	-0.0105342	0.309329	5.3	2	2	1.05744	0.0242558	26.157	2	5.3	2	2	0.95601	-0.0195376	19.885	2	3.4	1	1	0.91977	-0.0363208		1
	159	Tb927.10.16180	hypothetical protein, conserved	30.092	14.9	5.8464e-06	1	0.0205178	0.310834	14.9	2	2	0.915499	-0.0383419	10.675	2	4.3	1	1	1.2143	0.084326		1	4.3	1	1	1.0365	0.0155693		1
	162	Tb927.10.180	ATP synthase F1 subunit gamma protein, putative	34.37	29.5	4.4342e-42	1	0.00206322	0.311919	29.5	5	5	1.0124	0.00535296	3.336	5	29.5	5	5	1.0138	0.00595229	7.7194	5	12.5	2	2	0.98829	-0.0051156	4.5779	2
	51	Tb927.11.12760;Tb11.v5.0290	hypothetical protein, conserved	28.562	10	2.2416e-06	2	-0.0231634	0.312703	10	2	2	1.12215	0.0500492	13.163	2	4.6	1	1	0.81293	-0.0899468		1	4.6	1	1	0.93413	-0.0295927		1
	307	Tb927.11.16970	protein phosphatase 4, putative	34.432	20.5	1.1688e-29	1	0.0177526	0.312879	20.5	5	5	1.13973	0.0568024	10.148	5	10.2	3	3	1.0969	0.040167	14.581	4	13.9	3	3	0.90425	-0.0437115	18.048	4
	198	Tb927.10.560	40S ribosomal proteins S11, putative	20.087	38.5	1.8221e-28	1	0.010648	0.314632	38.5	6	1	1.09845	0.0407821	12.905	2	10.9	2	1	1.0357	0.015234	2.5998	2	21.8	4	1	0.94608	-0.0240721	10.358	2
	716	Tb927.9.15360	40S ribosomal protein S6, putative	28.476	28.4	8.5083e-29	1	-0.0335076	0.314706	21.6	5	1	1.10251	0.0423831		1	25.6	6	2	1.0178	0.00766245	6.5022	2	21.6	4	1	0.70702	-0.150568		1
	267	Tb927.11.12480	kinetoplastid-specific phospho-protein phosphatase, putative	69.817	7.2	1.0837e-20	1	-0.0267467	0.314807	5.8	3	3	1.14054	0.0571094	1.3294	3	5.7	3	3	0.93268	-0.0302673	8.6739	3	2	1	1	0.78148	-0.107082		1
	609	Tb927.7.5480	dihydrofolate reductase-thymidylate synthase (DHFR-TS)	58.85	1.9	0.00095467	1	0.0204026	0.315726	1.9	1	1	1.14367	0.0582998		1	1.9	1	1	1.1357	0.0552636		1	1.9	1	1	0.88643	-0.0523556		1
	102	Tb927.1.880	Midasin, putative (MDN1)	512.6	0.3	0.0077431	1	0.0405753	0.31619	0.3	1	1	1.26722	0.102851		1	0.3	1	1	0.95126	-0.0217008		1	0	0	0				0
	60	Tb927.10.10970;Tb927.10.10960;Tb927.10.10950;Tb927.10.10940;Tb927.10.10920;Tb927.10.10910;Tb927.10.10900;Tb927.10.10890;Tb11.v5.0543;Tb927.10.10980;Tb927.10.10930	heat shock protein, putative	80.793	18.9	1.0273e-72	11	0.0120996	0.318846	18.9	11	11	1.13687	0.0557098	12.622	12	14.6	8	8	0.96628	-0.014897	28.859	8	13.5	8	8	0.98966	-0.00451398	15.578	10
	327	Tb927.11.3370	hypothetical protein	21.725	10.2	1.9707e-19	1	-0.0413937	0.319176	10.2	1	1	1.12286	0.0503271		1	10.2	1	1	1.0388	0.0165319		1	10.2	1	1	0.64411	-0.19104		1
	440	Tb927.3.4850	enoyl-CoA hydratase, mitochondrial precursor, putative	28.605	54.3	7.7227e-197	1	0.00184031	0.319936	50.9	12	12	1.01234	0.00532658	5.3886	12	34.8	8	8	1.0118	0.00509468	8.3073	8	40.8	9	9	0.98878	-0.00490033	9.0483	9
	711	Tb927.9.1420	hypothetical protein, conserved	34.625	21.8	1.0405e-20	1	-0.0037807	0.323507	21.8	5	5	0.959785	-0.017826	18.21	5	21.8	5	5	1.0113	0.00488001	26.656	5	21.8	5	5	1.0037	0.00160392	24.081	4
	341	Tb927.11.5170	ubiquitin activating enzyme, putative	30.017	11.9	2.8688e-14	1	-0.0286453	0.323825	11.9	2	2	1.19536	0.0774977	13.401	2	6.9	1	1	0.79984	-0.0969969		1	6.9	1	1	0.85815	-0.0664368		1
	433	Tb927.3.4020	phosphatidylinositol 4-kinase alpha, putative	255.5	8.6	3.0915e-62	1	0.00712299	0.324315	8.6	12	12	0.969838	-0.0133008	10.541	12	7.5	11	11	1.0775	0.0324173	10.259	11	6.5	9	9	1.0052	0.00225248	12.412	9
	489	Tb927.5.1760	Isoprenylcysteine alpha-carbonyl methylesterase, putative	72.635	6.1	5.7523e-05	1	0.0358797	0.326014	6.1	2	2	1.44787	0.160729	31.257	2	6.1	2	2	0.84183	-0.0747756	42.954	2	6.1	2	2	1.0512	0.0216854	40.895	2
	565	Tb927.7.1220	hypothetical protein, conserved	117.94	3.5	1.2166e-30	1	0.0143227	0.326439	3.5	3	3	1.05915	0.024959	21.174	4	2.5	2	2	1.1363	0.055493	23.689	3	1.4	1	1	0.91731	-0.0374839	0.73435	3
	416	Tb927.3.1680	hypothetical protein, conserved	35.191	9.1	0.0005829	1	-0.00307303	0.327705	9.1	2	2	0.984543	-0.00676545	9.2896	2	9.1	2	2	0.97506	-0.0109687	5.4779	2	9.1	2	2	1.0198	0.00851501	18.286	2
	207	Tb927.10.6230	MORN repeat containing protein	77.026	5.7	3.3746e-07	1	0.0245483	0.328756	3.2	2	2	1.21908	0.0860326	7.3641	2	4.2	2	2	1.1397	0.0567905	5.9784	2	4.2	2	2	0.85275	-0.0691783	42.086	2
	500	Tb927.5.2950	hypothetical protein, conserved	88.256	22.7	4.6375e-79	1	-0.00894565	0.329347	22.7	13	13	1.06034	0.0254469	15.043	13	15.3	10	10	0.9521	-0.0213174	7.7843	10	8	6	6	0.93118	-0.0309664	16.912	6
	147	Tb927.10.14660	hypothetical protein, conserved	43.861	48.8	2.4226e-133	1	0.00426835	0.330416	48.8	12	12	1.04711	0.0199921	5.8024	14	25.1	7	7	1.0032	0.00138752	6.7872	9	27.1	8	8	0.98045	-0.00857455	9.0603	11
	542	Tb927.6.3800;Tb927.6.3750;Tb927.6.3740	heat shock 70 kDa protein, mitochondrial precursor, putative	71.474	39.6	0	3	0.00787903	0.331449	34.1	18	18	1.09391	0.0389825	28.81	24	34.4	16	16	0.98054	-0.00853469	37.332	22	31.1	14	14	0.98444	-0.00681075	40.887	18
	383	Tb927.11.9800	hypothetical protein, conserved	39.417	3.5	2.86e-05	1	0.0226905	0.332257	3.5	1	1	0.856238	-0.0674057		1	3.5	1	1	1.1656	0.0665495		1	3.5	1	1	1.172	0.0689276		1
	212	Tb927.10.6820	hypothetical protein, conserved	34.82	7	0.0013926	1	-0.0117867	0.334297	4.1	1	1	1.08463	0.0352832		1	4.1	1	1	0.91086	-0.0405484		1	7	2	2	0.93305	-0.0300951	17.426	2
	639	Tb927.8.2840	hypothetical protein, conserved	51.35	7.4	6.5554e-06	1	-0.0230197	0.336442	7.4	2	2	1.14541	0.0589609	8.7042	2	2.6	1	1	0.94602	-0.0240997	0	2	2.6	1	1	0.78719	-0.10392		1
	493	Tb927.5.2080	guanosine monophosphate reductase, putative	52.238	14.3	1.1616e-29	1	-0.00916831	0.338129	12.4	4	4	1.06503	0.0273622	16.986	4	7.1	3	3	0.95783	-0.0187116	20.104	3	9	3	3	0.92012	-0.0361555	35.191	3
	722	Tb927.9.2240	protein kinase, putative	85.428	1.9	0.00034229	1	-0.0107689	0.33862	1.9	1	1	0.995025	-0.00216606		1	1.9	1	1	1.0541	0.0228818		1	1.9	1	1	0.88507	-0.0530224		1
	503	Tb927.5.3110	hypothetical protein, conserved	24.469	6.4	8.6406e-05	1	-0.103153	0.339812	6.4	1	1	0.512243	-0.290524		1	6.4	1	1	1.214	0.0842187		1	0	0	0				0
	443	Tb927.3.5220	hypothetical protein, conserved	65.028	3.4	1.9894e-30	1	-0.0110345	0.339913	3.4	2	2	1.06775	0.028469	2.0604	2	2	1	1	0.8882	-0.0514892		1	2	1	1	0.97705	-0.0100832		1
	762	Tb927.9.8420;Tb927.9.8070	60S ribosomal protein L10, putative,QM-like protein	24.736	37.1	3.4447e-34	2	-0.0140848	0.34007	37.1	8	8	1.06225	0.0262258	38.172	7	15.5	3	3	0.8481	-0.0715529	91.278	3	31	6	6	1.0071	0.0030726	13.679	6
	324	Tb927.11.3240	T-complex protein 1, zeta subunit, putative (TCP-1-zeta)	59.579	12.5	3.3617e-43	1	0.0070678	0.341397	12.5	4	4	0.999001	-0.000434077	8.0345	4	6.4	2	2	0.96776	-0.0142323	4.5502	2	8.6	3	3	1.0861	0.0358698	19.765	3
	404	Tb927.2.5210	3-oxoacyl-ACP reductase, putative	25.671	5.8	0.0046246	1	0.0180556	0.341764	5.8	1	1	0.924044	-0.0343075		1	5.8	1	1	0.99059	-0.00410606		1	5.8	1	1	1.2376	0.0925803		1
	256	Tb927.11.11390	hypothetical protein, conserved	30.964	4.8	4.105e-06	1	-0.0364602	0.342265	4.8	1	1	1.31413	0.118638		1	4.8	1	1	0.76778	-0.114763		1	4.8	1	1	0.77045	-0.113256		1
	649	Tb927.8.3490	hypothetical protein, conserved	120.39	1	0.00025144	1	0.0159507	0.344267	0	0	0				0	1	1	1	0.96826	-0.014008		1	1	1	1	1.1115	0.0459095		1
	211	Tb927.10.6810	guanylate kinase, putative	29.956	28	5.5669e-32	1	0.0181729	0.344281	22.7	4	4	1.23723	0.0924489	9.4386	4	16.7	3	3	0.91045	-0.0407439	16.685	3	6.8	1	1	1.0065	0.00281378		1
	434	Tb927.3.4060	hypothetical protein, conserved	92.385	4.9	8.8034e-10	1	0.0192527	0.344951	4.9	3	3	1.13658	0.0556012	4.3992	3	3.5	2	2	0.9614	-0.0170959	12.823	2	0	0	0				0
	591	Tb927.7.3340	hypothetical protein, conserved	58.619	4.1	8.3059e-06	1	0.0113011	0.345018	4.1	2	2	1.00622	0.00269227	5.6686	2	1.8	1	1	1.1413	0.0573998		1	4.1	2	2	0.94148	-0.0261889	0.37978	2
	343	Tb927.11.5300	kinesin, putative,mitotic centromere-associated kinesin, putative (Kif13-3)	62.524	18.6	2.5578e-35	1	-0.00997022	0.345925	18.6	8	8	1.05238	0.0221713	11.238	9	7.4	4	4	0.88825	-0.0514648	12.788	5	16.6	7	7	0.99858	-0.000617136	8.6989	8
	108	Tb927.10.10730	RNA Interference Factor 5 (RIF5)	166.05	0.9	0.00016724	1	-0.0631821	0.34608	0.9	1	1	0.655394	-0.183498		1	0.9	1	1	1.1406	0.0571334		1	0	0	0				0
	487	Tb927.5.1580	zinc finger CCCH domain containing protein 13 (ZC3H13)	60.305	7.6	7.5371e-15	1	0.0198965	0.347288	7.6	2	2	0.999201	-0.000347297	10.432	4	7.6	2	2	1.2704	0.10394	11.416	3	7.6	2	2	0.90385	-0.0439036	22.229	3
	195	Tb927.10.520	hypothetical protein, conserved	46.781	4.5	3.2531e-07	1	0.0297486	0.35008	4.5	2	2	1.42672	0.154338	19.102	2	2	1	1	1.0229	0.00983318		1	4.5	2	2	0.84154	-0.0749252	0.78234	3
	742	Tb927.9.5460	Eukaryotic translation initiation factor 4 gamma type 2 (eif4g2)	110.26	0.9	0.010867	1	0.017747	0.350645	0.9	1	1	1.12915	0.0527526		1	0.9	1	1	0.96104	-0.0172585		1	0	0	0				0
	428	Tb927.3.3460	hypothetical protein, conserved	53.228	8.5	1.7866e-12	1	-0.00462077	0.352003	8.5	2	2	0.980008	-0.00877045	4.5931	2	5	1	1	0.954	-0.0204516		1	3.5	1	1	1.036	0.0153598		1
	446	Tb927.3.5650	protein kinase, putative,serine/threonine protein kinase, putative	103.57	1.3	3.2335e-08	1	0.0143767	0.352558	1.3	1	1	1.15949	0.0642661		1	1.3	1	1	1.0634	0.0266967		1	1.3	1	1	0.89571	-0.0478326	40.009	2
	344	Tb927.11.550	hypothetical protein SCD6.10	31.292	9.6	9.7377e-16	1	-0.0146298	0.352572	9.6	2	2	1.11803	0.0484536	3.8318	2	4.3	1	1	0.94081	-0.0264981	6.3938	2	9.6	2	2	0.85932	-0.0658451	0.79615	2
	160	Tb927.10.1690	nucleotide binding protein, putative (NBP 1)	33.284	13.1	2.0649e-09	1	0.0177474	0.352894	13.1	3	3	1.05473	0.0231413	12.774	3	7.4	2	2	1.2176	0.0855046	34.172	2	5.8	1	1	0.88023	-0.0554038		1
	287	Tb927.11.14700	hypothetical protein, conserved	61.94	5.1	1.0671e-10	1	0.00890961	0.353057	5.1	2	2	1.01932	0.00830886	14.904	2	5.1	2	2	0.94129	-0.0262766	18.625	2	5.1	2	2	1.1084	0.0446965	20.484	2
	479	Tb927.5.1000	ubiquitin-conjugating enzyme E2, putative,ubiquitin carrier protein, putative,ubiquitin-protein ligase, putative	16.766	52	6.1004e-57	1	-0.0113176	0.35354	52	5	5	1.09856	0.040825	12.573	5	23.6	3	3	0.9235	-0.0345631	7.6737	3	20.9	2	2	0.91156	-0.0402147	12.334	2
	558	Tb927.6.5100	serine/threonine-protein kinase, putative	91.952	29.5	6.6097e-96	1	-0.00400135	0.355574	27	17	17	1.03309	0.0141381	6.7069	18	13.4	10	10	0.97962	-0.00894236	7.8172	11	25.1	15	15	0.96117	-0.0171998	11.05	17
	425	Tb927.3.2770	hypothetical protein, conserved	125.64	3.3	1.104e-09	1	-0.0106725	0.356066	3.3	3	3	1.04954	0.0209983	20.696	4	1.8	2	2	1.0168	0.00723554	2.1979	3	0.8	1	1	0.87046	-0.0602512		1
	464	Tb927.5.1610;Tb927.4.3550	60S ribosomal protein L13a, putative	25.711	26.6	3.4517e-23	2	-0.00492907	0.357062	26.6	6	6	1.02222	0.0095457	11.282	7	17.1	4	4	1.0086	0.00371896	4.6172	4	16.7	4	4	0.93745	-0.0280519	14.642	4
	321	Tb927.9.9210;Tb927.11.3000	60S ribosomal protein L37, putative	10.1	10.7	4.1672e-07	2	-0.00999565	0.357441	10.7	1	1	1.08951	0.037233		1	10.7	1	1	0.91586	-0.0381709		1	10.7	1	1	0.9353	-0.0290491		1
	696	Tb927.9.12510	ATP-dependent DEAD/H RNA helicase, putative (DED1)	82.74	7.1	3.7244e-11	1	0.0139361	0.359172	3.9	2	2	1.18635	0.0742136	15.729	3	5	2	2	1.0219	0.0094084	6.55	3	5	2	2	0.90821	-0.0418137	2.9844	3
	58	Tb927.10.15470;Tb11.v5.0507	hypothetical protein, conserved	54.397	41.2	1.3214e-84	2	-0.00531023	0.360485	39.5	9	9	1.03742	0.0159545	4.6839	10	22.7	5	5	0.99261	-0.00322135	4.228	6	24.5	5	5	0.93613	-0.0286638	10.538	6
	340	Tb927.11.5040	leucine-rich repeat protein (LRRP), putative	48.562	8.6	3.1114e-20	1	0.020946	0.361316	8.6	3	3	1.12278	0.0502929	6.0327	3	5.7	2	2	0.83392	-0.0788756		1	5.5	2	2	1.2343	0.0914207	10.138	2
	43	Tb927.4.1100;Tb927.11.680;Tb11.0880	ribosomal protein L21E (60S), putative	18.015	22	3.7569e-25	3	-0.00414439	0.3616	22	3	3	1.03654	0.0155852	8.5509	3	22	3	3	0.97791	-0.00970111	3.0089	3	22	3	3	0.9587	-0.0183173	4.6946	3
	168	Tb927.10.2370	RNA-binding protein, putative (LA)	37.659	6	6.2202e-10	1	0.0857655	0.361637	6	2	2	1.86418	0.270487	59.235	2	3.3	1	1	0.79624	-0.098956		1	0	0	0				0
	748	Tb927.9.5890	solanesyl-diphosphate synthase, putative,trans-octaprenyltranstransferase	39.253	8.1	1.0593e-23	1	0.00273961	0.361868	8.1	3	3	1.02368	0.0101632	11.78	7	3.6	2	2	0.97563	-0.0107149	17.646	5	8.1	3	3	1.0204	0.00877045	5.2051	7
	699	Tb927.9.12850	hypothetical protein, conserved	66.991	2.4	0.0069787	1	0.00660746	0.362025	2.4	1	1	1.07575	0.0317132		1	2.4	1	1	0.94649	-0.023884		1	2.4	1	1	1.028	0.0119931		1
	109	Tb927.10.1090;Tb927.10.1080	40S ribosomal protein S23, putative (RPS23)	15.928	8.4	0.00039212	2	-0.00821899	0.362696	8.4	1	1	1.07187	0.0301416		1	8.4	1	1	0.96467	-0.0156212		1	8.4	1	1	0.91374	-0.0391774		1
	96	Tb927.1.3450;Tb11.v5.0619	hypothetical protein, conserved	84.883	21.7	4.1217e-102	2	0.0110415	0.363082	20.9	11	11	1.02094	0.00899999	68.356	11	13.5	9	9	1.1469	0.0595256	53.316	8	14.8	8	8	0.92172	-0.035401	79.011	8
	317	Tb927.11.2650	heat shock protein 84, putative	84.2	3.1	0.0018163	1	-0.0158985	0.363574	3.1	2	2	1.15456	0.0624169	1.0933	2	1.5	1	1	0.85958	-0.0657137		1	1.5	1	1	0.90282	-0.0443988		1
	258	Tb927.11.11520	glycosomal membrane protein (PEX11)	24.027	5	0.0028063	1	-0.0444013	0.365475	5	1	1	1.13326	0.0543296		1	5	1	1	0.71923	-0.143132		1	0	0	0				0
	589	Tb927.7.3190	hypothetical protein, conserved	65.878	3.6	4.0927e-10	1	-0.0322227	0.366616	3.6	2	2	1.33844	0.126598	6.601	2	3.6	2	2	0.70929	-0.149176	10.772	2	2	1	1	0.84316	-0.07409		1
	656	Tb927.8.5070	hypothetical protein, conserved	14.117	12	0.0031198	1	0.00833406	0.368518	12	1	1	0.975705	-0.0106815		1	0	0	0				0	12	1	1	1.065	0.0273496		1
	291	Tb927.11.15370	hypothetical protein, conserved (TbKap123)	117.88	6.7	9.5206e-17	1	-0.00645126	0.368881	6.7	5	5	1.02387	0.0102433	9.1357	5	4.2	3	3	0.91196	-0.0400242	13.633	3	3.8	3	3	1.0243	0.0104272	14.314	3
	374	Tb927.11.880	cyclophilin a,cyclophilin type peptidyl-prolyl cis-trans isomerase (CYPA)	18.717	23.7	8.8832e-44	1	-0.00312625	0.368925	23.7	3	3	1.02758	0.0118158	4.6263	5	23.7	3	3	0.98853	-0.00501015	4.1696	5	23.7	3	3	0.96342	-0.0161843	3.8499	5
	646	Tb927.8.3270	hypothetical protein	21.687	10.4	3.5855e-05	1	-0.0371824	0.369439	10.4	1	1	1.22088	0.0866737		1	10.4	1	1	0.59039	-0.228861		1	10.4	1	1	1.0731	0.0306402		1
	600	Tb927.7.4110	kinesin, putative	95.104	22.4	2.2498e-81	1	0.00330501	0.369622	19.9	13	13	0.975419	-0.0108086	50.188	15	11.3	8	8	1.0448	0.0190332	25.538	9	14.9	10	10	1.0039	0.00169045	91.291	11
	348	Tb927.11.6140;Tb927.3.4360	40S ribosomal protein S15A, putative	14.645	29.2	5.2677e-18	2	0.0101089	0.36964	23.1	3	3	1.1165	0.0478568	6.7804	3	18.5	3	3	1.0553	0.0233759	4.0277	3	16.2	2	2	0.91011	-0.0409061	9.5412	2
	46	Tb927.7.4960;Tb11.v5.0177	hypothetical protein, conserved	50.163	11.1	4.3489e-22	2	-0.00484852	0.371323	9.6	3	3	1.04873	0.0206656	6.5689	4	7	3	3	0.9669	-0.0146184	20.343	3	11.1	4	4	0.95369	-0.0205928	9.1885	4
	42	Tb11.0860;Tb927.11.700	hypothetical protein,chrXI additional, unordered contigs	32.173	5.1	0.0082041	2	-0.0354333	0.37337	5.1	1	1	1.11914	0.048886		1	0	0	0				0	5.1	1	1	0.75901	-0.119753		1
	438	Tb927.3.4530	hypothetical protein, conserved	26.774	5.9	1.0102e-12	1	-0.0077603	0.374481	5.9	1	1	0.924642	-0.0340265		1	5.9	1	1	1.0817	0.0341068	0	2	5.9	1	1	0.94763	-0.0233612		1
	653	Tb927.8.4190	hypothetical protein, conserved	26.02	5.2	2.6967e-08	1	-0.0292909	0.374544	5.2	1	1	1.34374	0.128316		1	5.2	1	1	0.73961	-0.130997		1	5.2	1	1	0.82188	-0.0851916		1
	283	Tb927.11.14250	T-complex protein 1, epsilon subunit, putative (TCP-1-epsilon)	59.381	24.7	6.3295e-63	1	0.00402915	0.37462	21.6	9	9	1.02267	0.00973664	12.743	11	19.9	8	8	1.0461	0.0195732	70.314	10	19.5	8	8	0.96112	-0.0172224	14.073	11
	583	Tb927.7.2720	hypothetical protein, conserved	74.108	1.8	0.0032549	1	-0.0100132	0.376551	1.8	1	1	1.06558	0.0275842		1	1.8	1	1	0.86246	-0.064261		1	1.8	1	1	1.0154	0.00663716		1
	266	Tb927.11.12390	hypothetical protein, conserved	125.23	1.5	0.00030117	1	0.0521669	0.376628	1.5	1	1	0.840195	-0.0756199		1	1.5	1	1	1.5134	0.179954		1	0	0	0				0
	675	Tb927.8.7380;Tb927.4.5050	dihydrolipoamide dehydrogenase, point mutation,acetoin dehydrogenase e3 component, putative	60.014	31.7	3.0079e-79	2	0.00342383	0.377779	31.7	14	14	1.05295	0.022409	9.8584	16	12.8	7	7	0.99187	-0.00354525	12.642	9	29.1	13	13	0.98041	-0.00859227	17.46	16
	417	Tb927.3.1790	pyruvate dehydrogenase E1 beta subunit, putative	37.566	34.5	6.4363e-41	1	0.00358906	0.378914	34.5	8	8	1.05495	0.0232329	8.0407	8	24.4	6	6	0.99614	-0.00167962	17.238	6	29.3	7	7	0.97547	-0.0107861	14.831	7
	526	Tb927.6.2010	hypothetical protein, conserved	58.952	13.4	4.0876e-34	1	0.00762024	0.379081	11.1	4	4	1.02718	0.0116462	7.6698	4	4.2	2	2	1.1038	0.0428904	18.103	2	6.5	3	3	0.92966	-0.0316759	3.0545	3
	184	Tb927.10.3990	DHH1 (DHH1)	46.468	2	0.00086446	1	-0.0253706	0.379803	2	1	1	1.07411	0.0310503		1	2	1	1	1.1534	0.0619799		1	2	1	1	0.67742	-0.169142		1
	422	Tb927.3.2230	succinyl-CoA synthetase alpha subunit, putative	31.464	23.9	5.478e-70	1	-0.00540108	0.380561	23.9	5	5	1.05975	0.0252029	9.1732	7	23.9	5	5	0.96347	-0.0161618	5.8634	7	23.9	4	4	0.94353	-0.0252443	6.9284	5
	484	Tb927.5.1320	hypothetical protein, conserved	110.96	2.3	0.00034939	1	0.0179845	0.380667	0.9	1	1	1.15794	0.0636874	0	2	2.3	2	2	0.93817	-0.0277185	14.354	2	0	0	0				0
	765	Tb927.9.8740	RNA-binding protein (DRBD3)	36.984	4.6	1.3016e-12	1	0.010961	0.383167	4.6	1	1	0.924044	-0.0343075	4.4096	2	4.6	1	1	1.1841	0.0733884	1.5942	2	4.6	1	1	0.98583	-0.00619797	3.9021	2
	674	Tb927.8.710	RNA-binding protein, putative (DRBD17)	149.48	1.3	0.00081092	1	0.0134291	0.384474	1.3	1	1	0.950751	-0.0219332		1	1.3	1	1	1.1189	0.0487913		1	0	0	0				0
	76	Tb927.11.11330;Tb11.v5.1035;Tb927.11.11290;Tb11.v5.1034	heat shock protein 70	71.408	47.5	6.1188e-197	4	0.00513681	0.385174	42.2	24	22	1.07766	0.0324801	18.018	26	35.4	20	18	1.0086	0.00371896	22.346	21	37.4	19	18	0.95326	-0.0207886	19.513	22
	578	Tb927.7.2580	zinc finger protein family member, putative (ZC3H19)	68.383	12.1	7.8769e-29	1	-0.00476102	0.385327	10.2	4	4	0.946342	-0.0239517	10.78	5	8.5	4	4	1.0548	0.0231701	8.0684	5	10.2	4	4	0.96939	-0.0135015	107.81	4
	631	Tb927.8.1860	pitrilysin-like metalloprotease,metallo-peptidase, Clan ME, Family M16C	114.53	18.6	6.3974e-93	1	-0.00855838	0.385896	16	10	10	1.10412	0.0430156	11.475	12	5.7	4	4	0.91928	-0.0365522	8.7934	5	15.1	9	9	0.92867	-0.0321386	25.285	10
	652	Tb927.8.4140	hypothetical protein, conserved	47.021	8	3.0064e-12	1	-0.0219156	0.386609	8	2	2	1.29129	0.111023	11.362	3	3.9	1	1	0.82673	-0.0826363	6.697	2	8	2	2	0.80513	-0.094134	14.789	2
	338	Tb927.11.510;Tb927.11.500	RNA-binding protein, UBP2 (UBP2)	19.559	9.7	3.012e-07	2	-0.00383666	0.388232	9.7	1	1	0.967586	-0.0143105		1	0	0	0				0	9.7	1	1	1.0154	0.00663716		1
	619	Tb927.7.7210	hypothetical protein, conserved	77.526	6.2	4.1831e-27	1	0.00952474	0.389029	6.2	3	3	1.16385	0.0658956	11.654	3	3.7	2	2	0.99297	-0.00306387	5.167	2	4.3	2	2	0.92415	-0.0342575	12.322	2
	192	Tb927.10.4640	eukaryotic translation initiation factor 3 subunit L, putative (EIF3L)	55.649	1.6	0.0083763	1	0.0189996	0.389347	1.6	1	1	1.17879	0.0714352		1	1.6	1	1	0.9259	-0.0334359		1	0	0	0				0
	94	Tb927.1.3180	40S ribosomal protein S11, putative	20.059	38.5	2.4904e-27	1	-0.00703224	0.38979	38.5	6	1	0.997506	-0.00108438		1	10.9	2	1	1.066	0.0277572		1	21.8	4	1	0.89584	-0.0477695		1
	40	Tb927.6.4980;Tb11.0390;Tb11.0290	40S ribosomal protein S14 (RPS14)	15.513	39.6	3.4154e-22	3	0.00828455	0.391509	39.6	4	4	1.12362	0.0506198	4.3399	5	25	3	3	1.0335	0.0143105	2.8386	4	25	3	3	0.91185	-0.0400766	3.8663	4
	581	Tb927.7.2680	zinc finger protein family member, putative (ZC3H22)	76.183	28	9.9238e-106	1	0.00507148	0.39274	23.7	12	12	1.06406	0.0269646	8.8543	13	22.3	12	12	1.0354	0.0151082	12.497	14	13.7	7	7	0.94003	-0.0268583	26.483	8
	254	Tb927.11.11370;Tb927.11.11360	receptor for activated C kinase 1 (RACK1)	34.69	52.8	2.3743e-84	2	0.0038315	0.392862	42.8	9	9	1.06645	0.0279407	11.443	9	27.4	8	8	0.99181	-0.00357152	9.8153	8	25.2	6	6	0.97079	-0.0128747	10.815	6
	222	Tb927.10.7610	hypothetical protein, conserved	165.1	0.8	0.0087434	1	0.00584156	0.39306	0.8	1	1	1.08521	0.0355141		1	0.8	1	1	0.93502	-0.0291791		1	0.8	1	1	1.0261	0.0111897		1
	214	Tb927.10.7240	kinetoplastid kinetochore protein 14 (kkt14)	74.384	2.9	2.916e-06	1	0.00624406	0.394099	2.9	1	1	0.956389	-0.0193656	14.574	2	2.9	1	1	1.113	0.0464952	15.714	2	2.9	1	1	0.98085	-0.0083974	5.0472	2
	72	Tb11.v5.0800;Tb927.2.1100	retrotransposon hot spot (RHS) protein, putative	22.537	14.5	1.4116e-08	2	0.0657402	0.397103	14.5	2	1	1.82799	0.261973		1	8.8	1	1	0.74047	-0.130493		1	0	0	0				0
	633	Tb927.8.1990	peroxidoxin,tryparedoxin peroxidase (TRYP2)	25.631	33.2	2.6052e-27	1	0.0025108	0.397665	33.2	7	7	1.0248	0.0106392	10.432	8	33.2	7	7	0.96724	-0.0144658	9.1475	7	27.4	6	6	1.0265	0.011359	6.7273	6
	155	Tb927.10.15410	glycosomal malate dehydrogenase (gMDH)	33.71	45.2	5.7963e-56	1	-0.005647	0.398021	36.5	8	8	1.07811	0.0326627	6.3334	8	38.4	7	7	0.94698	-0.0236592	9.5624	8	28.8	7	7	0.94201	-0.0259445	8.6638	7
	144	Tb927.11.4820;Tb927.10.14580	60S ribosomal protein L17, putative	19.105	16.9	2.7594e-37	2	0.00553048	0.399852	16.9	2	2	1.0044	0.00190639	5.1121	3	16.9	2	2	1.0973	0.0403254	0.81258	3	9	1	1	0.94267	-0.0256403		1
	178	Tb927.10.3380;Tb927.10.3370	60S acidic ribosomal protein P2, putative	11.535	43	3.25e-05	2	0.013075	0.400593	7.9	1	1	1.13129	0.0535723		1	0	0	0				0	35.1	1	1	0.93881	-0.0274223		1
	744	Tb927.9.5680	inositol/phosphatidylinositol phosphatase, putative	87.964	7.3	4.555e-33	1	0.0104391	0.401485	6	4	4	1.10606	0.0437787	3.8476	4	7.3	5	5	1.1232	0.0504571	14.556	5	6	4	4	0.86513	-0.0629186	10.091	5
	253	Tb927.6.720;Tb927.11.11230	40S ribosomal protein L14, putative	21.443	21.2	6.027e-33	2	0.00234868	0.401514	15.9	4	4	1.04071	0.0173308	0.39018	4	21.2	5	5	0.97455	-0.0111959	4.217	5	17.5	4	4	1.0021	0.000911062	7.2003	5
	281	Tb927.11.14000;Tb927.11.14020	NRBD1,p34 (NRBD1)	28.776	17.6	5.9279e-20	2	0.00501647	0.401687	17.6	4	4	1.09323	0.0387118	5.7435	6	14.5	4	4	0.95244	-0.0211624	8.3012	7	17.6	4	4	0.99426	-0.00250003	11.793	7
	38	Tb11.v5.0537;Tb927.11.9920;Tb11.01.1680.v5	polyubiquitin, putative	70.128	34	1.0573e-09	3	-0.010712	0.402217	34	3	3	1.15796	0.0636924	9.2991	3	34	3	3	0.92334	-0.0346383	17.008	4	25.4	2	2	0.86858	-0.0611902	9.4589	3
	747	Tb927.9.5840;Tb927.9.5750	unspecified product	22.424	66.3	8.8277e-216	2	-0.00206071	0.403557	66.3	14	14	1.02982	0.0127629	8.8227	22	65.3	12	12	0.97884	-0.00928829	4.1034	18	66.3	14	14	0.97801	-0.0096567	7.4957	17
	698	Tb927.9.12730	chaperone protein DNAj, putative	48.592	8.2	1.2473e-08	1	-0.0031066	0.405295	8.2	3	3	0.944555	-0.0247729	19.378	3	2.4	1	1	1.0038	0.00164719	3.0795	2	2.4	1	1	1.0323	0.0138059		1
	63	Tb927.10.4940;Tb11.v5.0596	Nuclear Dbf2-related kinase (PK50)	50.146	9.4	2.9147e-12	2	-0.00616427	0.405311	9.4	3	3	0.896138	-0.0476253	6.4883	3	3.7	1	1	0.99765	-0.00102179		1	6.9	2	2	1.0719	0.0301543	5.505	2
	227	Tb927.10.8240	hypothetical protein, conserved	42.845	3.5	0.0074892	1	0.020865	0.405733	3.5	1	1	1.22814	0.0892476		1	3.5	1	1	0.89636	-0.0475175		1	0	0	0				0
	380	Tb927.11.9700	nascent polypeptide associated complex alpha subunit, putative	11.406	11.9	2.1297e-05	1	0.00261346	0.406651	11.9	1	1	0.974659	-0.0111474		1	11.9	1	1	0.99447	-0.00240831		1	11.9	1	1	1.0505	0.0213961		1
	754	Tb927.9.7020	hypothetical protein, conserved	24.783	4.9	1.2555e-05	1	-0.00181466	0.406713	4.9	1	1	1.02026	0.00871189		1	4.9	1	1	1.0006	0.000260499		1	4.9	1	1	0.96735	-0.0144164		1
	228	Tb927.10.8290;Tb927.10.8270	eukaryotic translation initiation factor 3 subunit 8, putative	84.339	2.8	2.3242e-06	2	0.00586635	0.406992	2.8	2	2	1.06015	0.0253686	8.3944	3	2.8	2	2	0.96909	-0.0136359	7.4744	3	0	0	0				0
	702	Tb927.9.13440	hypothetical protein, conserved	177.37	2.2	1.55e-07	1	-0.0339763	0.40757	1.6	2	2	0.711744	-0.147676	3.6161	2	0	0	0				0	2.2	3	3	1.2015	0.0797238	7.5636	3
	692	Tb927.9.12090	hypothetical protein, conserved	228.73	4	8.1222e-60	1	-0.00241474	0.408365	3.5	4	4	1.01364	0.0058853	11.432	5	2.3	3	3	1.0176	0.0075771	6.7027	3	2.9	3	3	0.95344	-0.0207066	19.516	3
	139	Tb927.10.14040	vacuolar ATP synthase subunit c, putative	43.414	13.2	7.1382e-49	1	-0.00269441	0.408716	13.2	5	5	0.970403	-0.013048	24.122	5	13.2	4	4	1.0419	0.017826	20.509	4	10	3	3	0.97082	-0.0128613	24.844	3
	577	Tb927.7.2360	N-acetyltransferase, putative	34.599	12.7	3.4949e-13	1	-0.00826054	0.408955	12.7	2	2	0.900009	-0.0457531	8.6991	2	12.7	2	2	1.1335	0.0544215	9.8738	2	6.2	1	1	0.92587	-0.03345		1
	278	Tb927.11.13700	hypothetical protein, conserved	85.787	4.2	4.5924e-07	1	-0.0080226	0.409092	4.2	3	3	1.12358	0.0506051	21.227	3	4.2	3	3	0.95137	-0.0216505	26.517	3	2.5	2	2	0.88507	-0.0530224	0.7959	2
	146	Tb927.10.14630;Tb927.10.14750	fibrillarin, putative	24.997	11.4	4.4182e-06	2	-0.0376331	0.409784	11.4	2	2	1.23474	0.091574	23.519	2	4.4	1	1	0.68102	-0.16684		1	0	0	0				0
	191	Tb927.10.4570;Tb927.10.4560	elongation factor 2	94.333	49.2	2.3155e-226	2	-0.00507905	0.409834	44.3	27	27	1.08137	0.0339757	29.344	34	31	20	20	0.95079	-0.0219154	15.831	27	30.4	19	19	0.93908	-0.0272974	10.9	23
	322	Tb927.11.3030	phosphoribosylpyrophosphate synthetase, putative (PRS)	39.402	12.9	4.3226e-07	1	-0.0170291	0.410927	9.6	3	3	1.12346	0.0505563	32.642	3	9.8	3	3	0.70787	-0.150046	30.733	3	3.1	1	1	1.1179	0.048403		1
	614	Tb927.7.6350	NADH-ubiquinone oxidoreductase, mitochondrial, putative	30.925	6.6	1.1595e-06	1	0.0118249	0.411005	6.6	1	1	1.27137	0.104274		1	6.6	1	1	0.92571	-0.033525		1	6.6	1	1	0.92199	-0.0352738		1
	270	Tb927.11.12690	hypothetical protein, conserved	38.917	2.6	0.013279	1	-0.00508555	0.4114	2.6	1	1	0.948677	-0.0228818		1	2.6	1	1	1.0297	0.0127107		1	0	0	0				0
	427	Tb927.3.3320;Tb927.3.3310	60S ribosomal protein L13, putative	25.427	31.7	1.6848e-83	2	0.00297877	0.411694	31.7	8	8	1.06056	0.0255344	2.5809	11	31.7	7	7	0.9939	-0.00265731	3.3476	10	27.5	7	7	0.96841	-0.0139407	7.3492	10
	151	Tb927.10.1510	NOT1 (NOT1)	259.12	4.6	1.5646e-164	1	0.00238981	0.411735	4.1	6	6	1.03316	0.0141695	6.8536	7	3.9	6	6	1.0215	0.00923837	8.18	7	2.9	4	4	0.9633	-0.0162384	7.0484	4
	505	Tb927.5.3450	hypothetical protein, conserved	57.992	2.5	0.00010881	1	0.0191334	0.41178	2.5	1	1	1.47765	0.169572		1	2.5	1	1	0.90095	-0.0452993	0	2	2.5	1	1	0.85729	-0.0668722		1
	740	Tb927.9.5150	ribosomal protein S6, putative,NHP2/RS6-like protein (NHP2)	13.572	34.9	9.7223e-15	1	0.0102146	0.411854	34.9	2	2	1.19654	0.0779288	10.307	3	22.2	1	1	1.0335	0.0143105		1	34.9	2	2	0.86777	-0.0615954	2.6328	2
	627	Tb927.8.1270	conserved protein	53.545	2.7	0.0025456	1	0.00421019	0.413605	2.7	1	1	1.08585	0.0357687		1	2.7	1	1	0.99827	-0.00075198		1	2.7	1	1	0.94976	-0.0223861		1
	354	Tb927.11.6280	pyruvate phosphate dikinase (PPDK)	100.45	20.2	5.8457e-85	1	0.00252758	0.413916	18.9	13	13	1.04975	0.0210849	12.911	15	9.1	7	7	1.0016	0.000694316	9.1278	8	13.5	9	9	0.96784	-0.0141964	12.043	12
	520	Tb927.6.990;Tb927.6.1060;Tb927.6.1050;Tb927.6.1040;Tb927.6.1030;Tb927.6.1000;Tb927.6.980;Tb927.6.970;Tb927.6.960;Tb927.6.1020;Tb927.6.1010	cysteine peptidase, Clan CA, family C1, Cathepsin L-like (CP)	48.324	4.9	1.9043e-09	11	0.0133259	0.415411	4.9	2	2	1.31506	0.118946	10.971	2	1.8	1	1	0.96932	-0.0135328		1	3.1	1	1	0.86013	-0.0654359	0	2
	654	Tb927.8.4540	PAB1-binding protein , putative (PBP1)	59.599	4.2	3.4168e-06	1	0.00337029	0.415935	4.2	2	2	0.958497	-0.0184092	8.0884	2	4.2	2	2	0.99792	-0.000904273	0.61675	2	4.2	2	2	1.0701	0.0294244	2.7441	2
	706	Tb927.9.13630	hypothetical protein, conserved	40.44	3	0.0034767	1	0.00578063	0.416749	3	1	1	1.0776	0.0324567	1.994	2	3	1	1	1.0652	0.0274312	24.021	2	3	1	1	0.90668	-0.042546	12.211	2
	435	Tb927.3.4270	hypothetical protein, conserved	99.496	37.7	3.0624e-230	1	-0.00392571	0.4187	32.3	21	21	1.05984	0.0252397	6.4243	23	29.4	22	22	0.99105	-0.00390443	4.9047	24	24.1	16	16	0.92659	-0.0331124	11.548	18
	143	Tb927.10.14550	ATP-dependent DEAD/H RNA helicase, putative	71.366	23.3	2.6917e-82	1	-0.00344786	0.420864	20	11	11	1.05958	0.0251338	8.2284	10	16.5	8	8	0.98012	-0.00872075	13.985	8	12.1	6	6	0.94025	-0.0267567	8.9484	6
	39	Tb11.02.5390b;Tb11.02.5390	mRNA processing protein, putative	120.71	1.4	0.0001511	2	0.00983029	0.422329	1.4	1	1	0.845023	-0.0731316		1	1.4	1	1	1.0589	0.0248549		1	1.4	1	1	1.1961	0.0777675		1
	335	Tb927.11.4320	hypothetical protein, conserved	51.878	18.3	1.9107e-23	1	0.00485836	0.422864	12.8	3	3	1.11908	0.0488617	11.01	3	10.3	2	2	0.96132	-0.017132	6.3717	2	12.2	2	2	0.96127	-0.0171546	7.8668	2
	150	Tb927.10.14860	hypothetical protein, conserved	83.434	7.7	7.8181e-09	1	0.00505597	0.42338	7.7	4	4	0.981065	-0.00830202	7.4822	3	1.3	1	1	1.1219	0.0499541		1	4.5	2	2	0.94084	-0.0264842	0.029504	2
	282	Tb927.11.14100	DRBD4 (DRBD4)	54.707	2.4	0.00017245	1	0.00628962	0.423974	2.4	1	1	0.946074	-0.024075		1	2.4	1	1	1.159	0.0640834		1	2.4	1	1	0.95249	-0.0211396		1
	90	Tb927.1.2600	pumilio/PUF RNA binding protein 9 (PUF9)	74.065	4.2	7.3345e-08	1	-0.00673882	0.424705	1.8	1	1	0.854847	-0.0681116		1	1.8	1	1	1.0314	0.0134271		1	4.2	2	2	1.0826	0.034468	15.712	2
	561	Tb927.6.870	myotubularin, putative	194.22	1.2	2.1929e-06	1	0.0139934	0.424736	1.2	2	2	0.828569	-0.0816713	22.89	2	1.2	2	2	0.96746	-0.014367	9.0058	2	0.6	1	1	1.3741	0.138018		1
	407	Tb927.2.5630;Tb927.2.5500	hypothetical protein, conserved	23.824	4.2	0.013864	2	-0.00296249	0.425129	4.2	1	1	1.02188	0.00939923		1	4.2	1	1	0.96533	-0.0153242		1	0	0	0				0
	275	Tb927.11.13340	hypothetical protein, conserved	88.553	1.8	0.003524	1	0.0143614	0.426228	1.8	1	1	1.18909	0.0752143		1	0	0	0				0	1.8	1	1	0.89848	-0.0464916		1
	388	Tb927.2.2340	hypothetical protein, conserved	132.5	6.8	2.7412e-31	1	0.00399096	0.429332	6.8	6	6	1.09025	0.0375265	8.9212	7	4.6	4	4	0.93131	-0.0309057	9.8941	5	3.1	2	2	1.0124	0.00535214	7.5644	3
	606	Tb927.7.5180;Tb927.7.5170	60S ribosomal protein L23a, putative	18.17	34.1	6.6624e-34	2	0.00301978	0.431692	29.9	5	5	1.08113	0.033877	2.3622	6	34.1	7	7	0.9668	-0.0146634	6.5888	9	29.9	5	5	0.97689	-0.0101543	4.3596	8
	770	Tb927.9.9290	Polyadenylate-binding protein 1 (Poly(A)-binding protein 1) (PABP 1) (PABP1)	63.029	18.6	1.6246e-148	1	-0.000881773	0.433007	17	7	7	1.01814	0.00780891	15.022	9	15.4	7	7	0.99414	-0.00255245	14.604	9	13.8	6	6	0.98197	-0.00790178	13.919	8
	400	Tb927.2.470;Tb927.4.220	retrotransposon hot spot protein 4 (RHS4), putative	98.316	6.5	6.9198e-15	2	0.00829218	0.434922	6.5	6	1	1.01865	0.00802563		1	4.2	4	1	0.85322	-0.068939		1	4.4	4	1	1.2184	0.0857899		1
	436	Tb927.3.4390	dihydrolipoamide dehydrogenase, putative (GCVL-1)	55.839	25	9.522e-64	1	0.000766277	0.436057	25	9	9	0.98824	-0.0051376	80.32	10	14.7	6	6	0.99664	-0.00146169	17.134	7	16	6	6	1.0207	0.00889811	46.231	7
	125	Tb927.10.12660	pumilio/PUF RNA binding protein 2 (PUF2)	92.245	3	5.8188e-08	1	0.0148755	0.436092	3	2	2	0.826856	-0.08257	48.663	2	3	2	2	1.5032	0.177017	48.755	2	1.7	1	1	0.89162	-0.0498202		1
	250	Tb927.11.10990	translation initiation factor 2 subunit, putative	42.136	6.2	6.1022e-07	1	-0.00396459	0.437162	2.8	1	1	1.03801	0.0162024		1	6.2	2	2	1.0473	0.0200711	15.226	2	2.8	1	1	0.89502	-0.0481673		1
	690	Tb927.9.11410;Tb927.9.11380	unspecified product	14.962	25.2	1.0957e-32	2	-0.00549924	0.437845	25.2	2	2	0.926183	-0.0333031	11.496	2	0	0	0				0	10.8	1	1	1.0527	0.0223046		1
	598	Tb927.7.3950	RNA-editing complex protein,RNA-editing 3' terminal uridylyl transferase 1,KRET1 (KRET1)	107.38	8.8	7.6747e-19	1	-0.00474653	0.438857	8.8	5	5	1.08961	0.0372709	6.5637	6	2.7	2	2	0.87945	-0.0557888	11.863	2	5.8	4	4	1.0099	0.00427837	21.953	6
	595	Tb927.7.3820	hypothetical protein, conserved	71.793	29.9	6.2583e-130	1	0.00237744	0.439842	28	12	12	1.06496	0.0273344	6.7325	14	19.7	9	9	1.0009	0.000390689	7.705	10	24.1	10	10	0.95369	-0.0205928	9.8057	12
	359	Tb927.11.6590;Tb11.v5.0360	aminopeptidase, putative,metallo-peptidase, Clan MF, Family M17	55.359	39.2	5.3897e-96	2	0.00239059	0.441335	39.2	15	15	1.06746	0.0283531	11.684	17	18.6	8	8	0.99961	-0.000169408	4.8051	9	32.8	13	13	0.95277	-0.0210119	14.871	15
	205	Tb927.10.6070	universal minicircle sequence binding protein (UMSBP), putative,predicted zinc finger protein	14.566	46.4	4.4837e-38	1	-0.00142178	0.442441	37.1	4	4	1.03708	0.0158104	9.4682	7	37.1	4	4	0.97322	-0.011789	9.1757	6	46.4	5	4	0.9811	-0.00828672	8.5529	7
	564	Tb927.7.1130	trypanothione/tryparedoxin dependent peroxidase 2,glutathione peroxidase-like 2 (TDPX2)	18.873	7.1	3.6947e-08	1	0.00512546	0.44252	7.1	1	1	1.15477	0.0624972		1	7.1	1	1	0.99587	-0.00179735		1	7.1	1	1	0.9009	-0.0453234		1
	683	Tb927.9.10630	hypothetical protein, conserved	28.977	45.9	6.9183e-125	1	0.00359968	0.443422	36.5	8	8	1.11313	0.0465448	3.8764	11	27.8	6	6	0.98371	-0.00713291	4.6978	8	45.9	9	9	0.93624	-0.0286128	8.1521	12
	460	Tb927.4.2300	hypothetical protein, conserved	80.56	25.8	2.2252e-90	1	0.0038835	0.444168	25.8	14	14	1.1222	0.0500687	17.283	14	16.7	10	10	0.9267	-0.0330608	17.007	11	18.7	10	10	0.98774	-0.00535736	11.195	10
	713	Tb927.9.14550	unspecified product	67.309	12.8	1.0348e-16	1	0.00349354	0.444726	12.8	5	5	1.0369	0.0157383	15.806	5	9.7	4	4	1.0823	0.0343477	7.1747	4	5.2	2	2	0.91284	-0.0396053	5.4861	2
	504	Tb927.5.3410	hypothetical protein, conserved	30.982	3.4	0.00036676	1	0.0137968	0.445113	3.4	1	1	1.43554	0.157017		1	3.4	1	1	0.7122	-0.147398		1	3.4	1	1	1.0759	0.0317719		1
	532	Tb927.6.2520	hypothetical protein, conserved	90.968	50.1	9.1193e-213	1	0.00163255	0.445575	47.9	22	22	1.02974	0.0127271	8.8031	26	38.4	17	17	1.0271	0.0116127	7.189	20	40.2	19	19	0.95622	-0.0194422	12.057	22
	457	Tb927.4.2040;Tb927.4.2030	ALBA-Domain Protein (ALBA3)	20.808	23.2	2.6303e-08	2	0.00253069	0.446602	23.2	3	3	1.06132	0.0258477	6.3805	3	10	2	2	0.93381	-0.0297415	3.9501	2	18.4	2	2	1.0268	0.0114859	6.0738	2
	728	Tb927.9.3080	hypothetical protein, conserved	47.331	3	1.1779e-05	1	-0.0111876	0.448526	3	1	1	1.14128	0.0573918		1	3	1	1	0.83221	-0.0797671		1	0	0	0				0
	626	Tb927.8.1210	hypothetical protein, conserved	77.786	29.7	2.0054e-13	1	0.0018708	0.449195	29.7	2	2	0.959785	-0.017826	13.306	2	12.2	1	1	1.0624	0.0262881		1	12.2	1	1	0.99346	-0.00284961		1
	376	Tb927.11.910	hypothetical protein, conserved	134.26	5.8	9.824e-24	1	0.00135586	0.449611	5.1	4	4	1.02795	0.011972	13.451	4	4.8	4	4	0.96045	-0.0175252	15.837	4	3.1	2	2	1.0224	0.00962084	11.378	2
	730	Tb927.9.3400	endo-beta-N-acetylglucosaminidase, putative	115.9	2.7	1.8642e-08	1	-0.00594504	0.450279	1.2	1	1	1.19699	0.0780899		1	1.2	1	1	0.88839	-0.0513963		1	2.7	2	2	0.90255	-0.0445287	0.11852	2
	451	Tb927.4.1590.2;Tb927.4.1590.1	hypothetical protein, conserved	39.655	15.1	2.3354e-30	2	0.00400812	0.451852	15.1	4	4	1.11194	0.0460809	3.1548	4	10.5	3	3	1.043	0.0182843	12.19	3	7.1	2	2	0.88646	-0.0523409	6.2924	3
	35	Tb927.10.4330;Tb11.v5.1012;Tb10.v4.0043	2-oxoisovalerate dehydrogenase beta subunit, mitochondrial precursor, putative	40.222	67.7	1.5293e-140	3	0.00139556	0.453507	67.7	16	16	1.05156	0.0218332	7.2579	19	55.7	12	12	0.99045	-0.00416744	7.43	14	64.4	13	13	0.96944	-0.0134791	7.6816	18
	749	Tb927.9.5900	glutamate dehydrogenase (GDH)	112.11	23.2	1.5079e-165	1	-0.00260756	0.453647	20.6	15	15	1.07175	0.0300951	10.698	18	18.4	14	14	1.0009	0.000390689	9.7464	15	15.9	11	11	0.91557	-0.0383084	13.289	13
	392	Tb927.2.2590	hypothetical protein, conserved	12.316	14.3	0.005125	1	0.00477042	0.457186	14.3	1	1	1.16469	0.0662091	0.73538	2	14.3	1	1	1.0384	0.0163647	5.0016	2	14.3	1	1	0.85455	-0.0682625	5.5446	2
	442	Tb927.3.5050	60S ribosomal protein L4	41.856	52.1	1.916e-82	1	-0.0016326	0.458277	39.8	12	12	1.06136	0.0258615	12.831	13	44.1	12	12	0.96122	-0.0171772	11.771	13	20.1	6	6	0.96921	-0.0135821	17.641	6
	126	Tb927.11.9730;Tb927.10.12680	60S ribosomal protein L34, putative	19.336	17.1	6.2807e-21	2	0.000683808	0.458582	17.1	3	3	1.02576	0.0110444	8.2173	5	17.1	3	3	1.0002	8.68502e-05	19.021	6	17.1	3	3	0.97931	-0.00907981	14.802	5
	55	Tb927.10.15370;Tb11.v5.0480	DNA-directed RNA polymerases I and III subunit RPAC1, putative (RPC40)	37.377	4.7	0.007989	2	-0.0092271	0.459181	4.7	1	1	1.15433	0.0623317		1	4.7	1	1	0.83026	-0.0807859		1	0	0	0				0
	648	Tb927.8.3380	electron transfer protein, putative	27.259	23.6	7.5122e-07	1	0.00345707	0.460604	23.6	3	3	1.15525	0.0626777	7.5693	3	15.7	2	2	0.9086	-0.0416273	16.558	2	15.7	2	2	0.97571	-0.0106792	2.056	2
	767	Tb927.9.8880;Tb927.9.8850	actin A	41.895	8.2	1.5536e-10	2	-0.00394105	0.461613	8.2	2	2	1.06802	0.0285803	18.447	2	0	0	0				0	4.8	1	1	0.91947	-0.0364624		1
	562	Tb927.6.950	cysteinyl-tRNA synthetase, putative	89.376	51.2	1.3779e-233	1	0.00156087	0.462226	48.5	28	28	1.07109	0.0298252	14.937	33	36.9	22	22	0.98526	-0.00644915	14.435	25	37.2	18	18	0.95787	-0.0186934	8.3314	22
	136	Tb927.10.14080;Tb927.10.13570	RNA-binding protein 27, putative (RBP27)	37.093	44.3	2.3721e-113	2	0.00231478	0.46384	44.3	9	9	1.1131	0.0465351	7.1898	10	38.1	8	8	0.97294	-0.0119139	11.384	12	29.6	6	6	0.93826	-0.0276768	9.4621	7
	394	Tb927.2.340	retrotransposon hot spot protein 4 (RHS4), putative	97.84	5.5	1.468e-13	1	-0.00163416	0.463985	5.5	5	1	1.04537	0.0192696		1	5.5	5	1	1.0207	0.00889811		1	4.7	4	1	0.92668	-0.0330702		1
	262	Tb927.11.11680	2-oxoglutarate dehydrogenase E2 component, putative	41.143	31.1	8.0937e-82	1	-0.00153789	0.464407	31.1	10	10	1.06503	0.0273622	4.5362	12	21.7	8	8	0.94545	-0.0243614	9.0691	9	25.6	7	7	0.98262	-0.0076144	5.1738	9
	279	Tb927.11.13890	hypothetical protein, conserved	30.693	5.6	0.00028111	1	0.00732451	0.464979	5.6	1	1	1.37802	0.139255		1	5.6	1	1	0.99662	-0.0014704		1	5.6	1	1	0.76593	-0.115811		1
	570	Tb927.7.1500	nucleotide binding protein, putative (NBP 2)	30.73	11.8	4.7795e-19	1	-0.00843538	0.46533	5.9	1	1	0.821153	-0.085576		1	11.8	2	2	1.1714	0.0687052	7.4806	2	0	0	0				0
	629	Tb927.8.1480	hypothetical protein, conserved	267.76	5.7	3.637e-35	1	-0.00162113	0.465812	3.1	6	6	1.05486	0.0231962	20.707	6	3.6	6	6	1.0125	0.00539503	9.7324	6	3	5	5	0.92586	-0.0334547	18.204	6
	48	Tb11.v5.0197;Tb927.10.6050	clathrin heavy chain, putative	95.848	2.5	0.0014379	2	-0.0108873	0.466294	2.5	1	1	1.6433	0.215718		1	2.5	1	1	0.78824	-0.103342		1	2.5	1	1	0.71608	-0.145038		1
	75	Tb927.4.3110;Tb11.v5.0960	tRNA-dihydrouridine synthase 4, putative	45.355	7.9	3.1823e-24	2	0.00228636	0.466315	4.3	2	2	1.05636	0.0238106	0.86192	2	7.9	3	3	0.95667	-0.0192378	9.4845	3	0	0	0				0
	337	Tb927.11.4710	hypothetical protein, conserved	46.735	4.5	0.00050941	1	0.110921	0.466329	4.5	1	1	14.3084	1.15559		1	4.5	1	1	0.11648	-0.933749		1	0	0	0				0
	507	Tb927.5.3570	hypothetical protein, conserved	29.735	8.1	5.082e-05	1	-0.0134865	0.466437	8.1	2	2	0.722909	-0.140916	54.586	2	8.1	2	2	1.3	0.113943	48.444	2	0	0	0				0
	718	Tb927.9.1660	hypothetical protein, conserved	26.52	28.7	1.9259e-58	1	0.0015395	0.466753	28.7	5	5	1.04322	0.0183762	13.545	6	17.2	3	3	0.93084	-0.031125	14.48	3	28.7	5	5	1.0408	0.0173673	14.102	5
	697	Tb927.9.12630;Tb927.9.12590;Tb927.9.12570;Tb927.9.12610;Tb927.9.12550	glycerol kinase, glycosomal (glk1)	56.426	40	7.9783e-172	5	0.00185229	0.466951	36.1	15	15	1.09856	0.040825	8.9444	16	23	11	11	0.97312	-0.0118336	6.1545	12	23.8	11	11	0.94747	-0.0234345	6.8655	13
	687	Tb927.9.10770	Polyadenylate-binding protein 2 (Poly(A)-binding protein 2) (Poly(A)-binding protein II) (PABII) (Polyadenylate-binding nuclear protein 1) (Nuclear poly(A)-binding protein 1) (PABP2), putative (PABP2)	62.147	35.1	2.0003e-118	1	-0.00106469	0.468322	30.5	14	14	1.03291	0.0140618	7.0125	16	28.6	13	13	1.0167	0.00719282	5.4607	14	24.9	12	12	0.94526	-0.0244487	10.636	14
	622	Tb927.7.7430;Tb927.7.7420	ATP synthase alpha chain, mitochondrial precursor,ATP synthase F1, alpha subunit	63.502	19.2	4.0846e-48	2	-0.0044672	0.470308	15.9	7	7	1.14439	0.058573	9.1081	7	2.1	1	1	0.77625	-0.109998		1	12.8	5	5	1.0915	0.0380237	4.2535	5
	568	Tb927.7.1340;Tb927.7.1320	10 kDa heat shock protein, putative (HSP10)	10.67	30	2.3231e-07	2	0.00265447	0.47037	30	2	2	1.14524	0.0588962	13.814	2	14	1	1	0.89022	-0.0505027		1	14	1	1	0.99901	-0.000430165		1
	576	Tb927.7.2340;Tb927.7.2370	40S ribosomal protein S15, putative	17.474	42.8	1.1832e-36	2	-0.000823591	0.471099	42.8	4	4	1.04495	0.0190971	8.911	4	37.5	3	3	0.98094	-0.00835756	10.833	4	37.5	3	3	0.97004	-0.0132104	5.0208	3
	148	Tb927.10.14700	hypothetical protein, conserved	37.7	7.3	2.8362e-10	1	0.00321801	0.471687	7.3	2	2	1.08867	0.0368972	13.309	2	3.5	1	1	1.1206	0.0494506		1	7.3	2	2	0.83812	-0.0766938	37.434	2
	157	Tb927.9.15210;Tb927.10.1590	ribosomal protein L36, putative	12.457	27.5	8.1931e-13	2	0.00222071	0.475566	27.5	3	3	1.16264	0.065446	8.1663	3	14.7	2	2	0.95544	-0.0197966	1.8294	3	14.7	2	2	0.91414	-0.0389873	9.1355	2
	280	Tb927.11.13990	GDP-L-fucose synthetase, putative	40.659	24.6	2.4617e-30	1	0.00165038	0.475715	22.6	5	5	1.05825	0.0245866	10.257	6	6.7	2	2	0.89881	-0.0463321	6.5895	2	19	4	4	1.0634	0.0266967	15.879	6
	325	Tb927.11.3300	hypothetical protein, conserved	107.86	3.8	5.9264e-07	1	-0.00216734	0.477202	2.6	2	2	0.92816	-0.032377	58.662	2	1.2	1	1	1.0667	0.0280423		1	0	0	0				0
	540	Tb927.6.3350	hypothetical protein, conserved (YCF45)	59.527	7.9	2.5229e-14	1	-0.00243659	0.477753	7.9	3	3	1.16716	0.0671307	16.042	3	4	2	2	0.85794	-0.0665431	11.289	2	7.9	3	3	0.98198	-0.00789736	30.777	3
	180	Tb927.10.370	calcineurin B subunit, putative	19.872	65.4	1.9501e-59	1	-0.000441304	0.477813	59.2	6	6	1.02695	0.0115481	3.8719	5	12.3	2	2	0.99979	-9.12114e-05	2.4301	2	50.8	5	5	0.971	-0.0127808	1.889	5
	140	Tb927.10.14180	protein transport protein SEC13, putative	41.675	17.1	1.2856e-15	1	0.0014392	0.478338	17.1	5	5	0.952472	-0.0211479	18.258	7	13.6	4	4	1.1178	0.0483641	17.821	4	11.5	3	3	0.94864	-0.0228986	15.142	4
	67	Tb11.v5.0616;Tb927.7.6970	paraflagellar rod protein, putative	76.144	32.6	1.2319e-158	2	0.000512557	0.47866	26.5	14	14	1.03568	0.0152252	19.087	15	23.6	12	12	1.0011	0.000477461	10.823	12	23.2	12	12	0.96791	-0.014165	14.517	13
	323	Tb927.2.6090;Tb927.11.3230	60S ribosomal protein L44,ribosomal protein L36a.e (RPL44)	12.454	8.5	0.015174	2	0.00769708	0.479404	8.5	1	1	0.774293	-0.111094		1	8.5	1	1	1.3381	0.126489		1	0	0	0				0
	636	Tb927.8.2670	hypothetical protein, conserved	49.125	2.6	0.013058	1	-0.00136103	0.479534	2.6	1	1	1.04659	0.0197784		1	2.6	1	1	0.94951	-0.0225005		1	2.6	1	1				0
	431	Tb927.3.3800	hypothetical protein, conserved	110.12	3.1	8.1561e-05	1	0.000981475	0.480228	3.1	2	2	0.995818	-0.00182022	6.8286	2	1.2	1	1	0.93779	-0.0278944		1	1.2	1	1	1.0781	0.032659		1
	329	Tb927.11.3890	N(2), N(2)-dimethylguanosine tRNA methyltransferase, putative	78.84	21.3	1.3451e-104	1	-0.000640743	0.48057	21.3	13	13	1.05144	0.021783	13.57	14	19.5	12	12	0.96087	-0.0173354	9.1377	13	16	9	9	0.98544	-0.00636981	8.3999	10
	537	Tb927.6.2850	ESAG8-associated protein, putative (PIE8)	61.928	19.3	1.7561e-77	1	0.000765304	0.481722	14.8	6	6	1.0539	0.0227979	15.766	10	10.4	4	4	0.93896	-0.0273529	6.9796	7	12.5	5	5	1.0159	0.00685096	20.786	11
	47	Tb927.7.5020;Tb927.7.5000;Tb11.v5.0182;Tb11.v5.0181	60S ribosomal protein L19, putative	29.408	11.2	4.8014e-18	4	-0.00201294	0.482236	11.2	3	3	1.15667	0.0632099	7.1339	3	6.5	2	2	1.013	0.00560945	0.26423	2	7.7	2	2	0.84167	-0.0748582	22.312	2
	647	Tb927.8.3300	hypothetical protein, conserved	77.891	22.7	3.1988e-51	1	-0.000538156	0.483694	20.5	12	12	1.0521	0.022057	9.9093	13	15.2	9	9	0.98441	-0.00682398	9.4614	10	13.7	8	8	0.96195	-0.0168475	16.019	9
	56	Tb927.10.660;Tb11.v5.0500	2-oxoisovalerate dehydrogenase alpha subunit, putative	46.369	54.6	2.7769e-234	2	0.000524661	0.484095	51.9	16	16	1.05619	0.0237418	40.009	21	41.6	14	14	0.97892	-0.0092528	13.616	17	48.3	16	16	0.9707	-0.012915	21.383	19
	458	Tb927.4.2180	60S ribosomal protein L35a, putative	17.021	28.2	1.1004e-17	1	-0.000403204	0.484718	23.5	4	4	1.04138	0.0176112	6.6504	7	28.2	5	5	0.98801	-0.00523866	4.9451	7	23.5	4	4	0.96921	-0.0135821	8.9161	7
	123	Tb927.10.12520	hypothetical protein, conserved	94.523	9.5	6.1461e-31	1	-0.000577477	0.485298	8.5	4	4	0.937647	-0.0279609	10.81	4	9.5	5	5	1.0213	0.00915333	21.137	5	8.5	4	4	1.0401	0.0170751	36.138	4
	391	Tb927.2.2530	hypothetical protein, conserved	87.633	2.9	8.0486e-14	1	-0.00201891	0.486804	2.9	2	2	0.889838	-0.050689	10.581	3	2.9	2	2	1.1134	0.0466512	5.5788	2	0	0	0				0
	703	Tb927.9.1350	hypothetical protein, conserved	59.813	10.2	1.037e-14	1	0.000551178	0.486928	10.2	4	4	1.03946	0.0168069	9.9548	4	3	2	2	1.0329	0.0140583	8.94	2	4.3	1	1	0.93495	-0.0292116		1
	358	Tb927.11.6540	hypothetical protein, conserved	60.154	3.1	4.409e-19	1	-0.00103928	0.48717	3.1	1	1	0.990099	-0.00432137		1	3.1	1	1	1.1223	0.050109		1	3.1	1	1	0.8935	-0.0489054		1
	463	Tb927.4.3410	selenoprotein, putative	85.794	4.2	3.0647e-07	1	-0.000807134	0.48795	2.8	2	2	0.895175	-0.0480921	10.951	2	1.5	1	1	1.0488	0.0206927		1	4.2	3	3	1.0592	0.024978	6.8204	3
	432	Tb927.3.3890	hypothetical protein, conserved	36.68	21.2	6.3116e-37	1	0.000847436	0.489481	21.2	4	4	1.12322	0.0504636	15.996	4	17.2	3	3	0.89499	-0.0481818	5.2744	3	17.5	3	3	1.0006	0.000260499	25.045	3
	176	Tb927.10.3210	delta-1-pyrroline-5-carboxylate dehydrogenase, putative	62.036	37.8	8.5265e-101	1	-0.000576424	0.489555	35.7	14	14	1.08454	0.0352455	6.9376	14	25.8	11	11	0.98833	-0.00509802	23.249	12	14.1	7	7	0.92923	-0.0318768	7.5345	8
	194	Tb927.10.5030;Tb927.7.3680	ubiquitin/ribosomal protein S27a, putative	16.705	27.2	1.2361e-29	2	0.000454002	0.489696	27.2	3	3	1.07486	0.0313536	3.4915	4	27.2	3	3	0.97368	-0.0115838	5.9	4	27.2	3	3	0.9585	-0.0184079	2.7164	4
	285	Tb927.11.14520	Polypeptide deformylase 1	29.64	6.5	0.00037501	1	-0.00179687	0.491241	6.5	1	1	1.15741	0.0634863		1	0	0	0				0	6.5	1	1	0.85688	-0.06708		1
	602	Tb927.7.4390	threonine synthase, putative	73.873	10.8	4.8269e-21	1	0.0007719	0.492676	9.5	4	4	1.18923	0.075266	13.954	4	6.7	3	3	0.92301	-0.0347936	15.486	3	7.3	3	3	0.91589	-0.0381567	12.727	3
	681	Tb927.9.10400	hypothetical protein, conserved	50.645	10.3	1.1531e-48	1	0.000492232	0.49458	10.3	4	4	0.98668	-0.00582375	2.269	4	10.3	4	4	1.1455	0.0589951	10.812	4	10.3	4	4	0.88778	-0.0516946	31.361	4
	566	Tb927.7.1230	hypothetical protein, conserved	92.929	1.4	0.00020385	1	-0.000122524	0.498091	1.4	1	1	1.03343	0.0142817		1	1.4	1	1	1.0714	0.0299516		1	1.4	1	1	0.9024	-0.0446009		1
	679	Tb927.8.7950	hypothetical protein, conserved	191.21	15.5	1.6697e-64	1	5.85315e-05	0.498691	14.3	14	14	1.06666	0.0280241	27.086	14	8.4	10	10	0.9404	-0.0266874	25.535	11	6.8	8	8	0.99733	-0.00116112	15.725	8
	44	Tb927.7.4740;Tb11.v5.0157	hypothetical protein, conserved	36.468	7.3	9.2448e-09	2	-6.61254e-05	0.499191	7.3	2	2	1.13735	0.0558926	1.1373	2	7.3	2	2	0.91094	-0.0405102	11.124	2	7.3	2	2	0.96476	-0.0155807	5.1506	2
	447	Tb927.3.860	acyl carrier protein,acyl carrier protein, mitochondrial precursor, putative (ACP)	16.531	21.6	2.6853e-80	1	5.71695e-05	0.499241	21.6	2	2	1.12608	0.0515675	14.031	4	21.6	3	3	0.91756	-0.0373655	7.0332	6	21.6	2	2	0.96821	-0.0140304	10.876	4
	546	Tb927.6.4090	chaperonin HSP60, mitochondrial precursor, putative (HSP60)	58.37	3	0.0084322	1	0.380374		0	0	0				0	0	0	0				0	3	1	1	2.4009	0.380374		1
	477	Tb927.4.5110	kinetoplastid kinetochore protein 8, putative (kkt8)	44.568	3	1.4936e-05	1	0.303486		3	1	1	2.01134	0.303486		1	0	0	0				0	0	0	0				0
	671	Tb927.8.6900	hypothetical protein, conserved	23.536	6.6	4.7758e-05	1	0.26984		6.6	1	1	1.8614	0.26984		1	0	0	0				0	0	0	0				0
	560	Tb927.6.600	CCR4 associated factor, putative,CAF1 family ribonuclease, putative (CAF1)	38.863	4.3	1.9254e-09	1	0.215718		4.3	1	1	1.6433	0.215718		1	0	0	0				0	0	0	0				0
	345	Tb927.11.5600	hypothetical protein, conserved	13.577	9.2	0.0088805	1	0.174957		9.2	1	1	1.49609	0.174957		1	0	0	0				0	0	0	0				0
	657	Tb927.8.5290	hypothetical protein, conserved	67.435	4.4	0.0022117	1	0.164829		0	0	0				0	4.4	1	1	1.4616	0.164829		1	0	0	0				0
	611	Tb927.7.6180	hypothetical protein, conserved	29.957	9.4	0.0012336	1	0.159674		9.4	1	1	1.44436	0.159674		1	0	0	0				0	0	0	0				0
	237	Tb927.10.9190	isoleucyl-tRNA synthetase, putative (IleRS)	130.6	1	0.0067595	1	0.135896		0	0	0				0	1	1	1	1.3674	0.135896		1	0	0	0				0
	247	Tb927.11.10570	hypothetical protein, conserved	39.513	3.3	0.0027058	1	0.1336		3.3	1	1	1.36019	0.1336		1	0	0	0				0	0	0	0				0
	651	Tb927.8.3820	hypothetical protein, conserved	34.81	7.7	3.9471e-08	1	0.112968		7.7	1	1	1.29708	0.112968		1	0	0	0				0	0	0	0				0
	528	Tb927.6.2220	hypothetical protein, conserved	14.871	11.6	8.0007e-33	1	0.101483		11.6	1	1	1.26323	0.101483		1	0	0	0				0	0	0	0				0
	65	Tb11.v5.0605;Tb927.10.14140	pyruvate kinase 1, putative	49.938	4.1	0.00075587	2	0.0850701		4.1	1	1	1.21638	0.0850701		1	0	0	0				0	0	0	0				0
	618	Tb927.7.7180	leucine-rich repeat protein (LRRP), putative,leucine-rich repeat protein 1 (LRRP1), putative	71.445	33.8	8.9899e-152	1	0.0765676		29.3	16	0				0	21.2	12	1	1.1928	0.0765676		1	21.7	11	0				0
	93	Tb927.1.3010	mRNA processing protein, putative	40.813	8.3	0.00016969	1	0.0694381		8.3	2	2	1.17338	0.0694381	8.837	2	0	0	0				0	0	0	0				0
	68	Tb11.v5.0624;Tb927.10.70;Tb11.v5.0532;Tb927.4.100;Tb927.2.820;Tb11.1780;Tb927.6.160;Tb927.4.200;Tb927.2.100;Tb927.1.220;Tb927.1.180;Tb927.2.370	retrotransposon hot spot protein (PHS), putative	62.492	4.6	6.6407e-08	12	0.0592495		4.6	2	1	1.14617	0.0592495		1	2.9	1	0				0	2.9	1	0				0
	616	Tb927.7.710	heat shock 70 kDa protein, putative (HSP70)	70.211	6.1	1.4375e-43	1	0.0559173		6.1	3	1	1.13741	0.0559173		1	4.5	2	0				0	2.3	1	0				0
	502	Tb927.5.3090	hypothetical protein, conserved	11.655	9.9	0.0002026	1	0.0499322		9.9	1	1	1.12184	0.0499322		1	0	0	0				0	0	0	0				0
	64	Tb927.8.1640;Tb927.8.1630;Tb927.8.1620;Tb927.8.1610;Tb11.v5.0601	MSP-B, putative	59.905	2.2	0.005101	5	0.0445239		2.2	1	1	1.10796	0.0445239		1	0	0	0				0	0	0	0				0
	185	Tb927.10.4080	hypothetical protein, conserved	127.1	11	0.014655	1	0.0353096		0	0	0				0	11	1	1	1.0847	0.0353096		1	0	0	0				0
	539	Tb927.6.3110	protein kinase, putative,cdc2-related kinase, putative (CRK11)	48.868	2.7	0.0065419	1	0.0327799		0	0	0				0	0	0	0				0	2.7	1	1	1.0784	0.0327799		1
	641	Tb927.8.2990	hypothetical protein, conserved	35.687	3.8	0.0041162	1	0.0303838		3.8	1	1	1.07247	0.0303838		1	0	0	0				0	0	0	0				0
	218	Tb927.10.7430	GTP-binding protein, putative	51.559	3	5.465e-05	1	0.0295741		3	1	1	1.07047	0.0295741		1	0	0	0				0	0	0	0				0
	739	Tb927.9.5100	cAMP-specific phosphodiesterase (PDEB2)	103.22	12.8	1.7651e-73	1	0.0279639		9.4	7	1	1.06651	0.0279639		1	9.3	7	0				0	8.3	6	0				0
	306	Tb927.11.16870	NADH dehydrogenase subunit NI8M, putative,NADH-ubiquinone oxidoreductase chain NI8M	18.805	7.3	0.0010256	1	0.022923		0	0	0				0	7.3	1	1	1.0542	0.022923		1	0	0	0				0
	752	Tb927.9.6470	hypothetical protein, conserved	26.69	3	0.006331	1	0.0213134		0	0	0				0	0	0	0				0	3	1	1	1.0503	0.0213134		1
	590	Tb927.7.320	hypothetical protein, conserved (TbRBP8)	20.27	7.8	0.0040524	1	0.0202332		7.8	1	1	1.04769	0.0202332		1	0	0	0				0	0	0	0				0
	637	Tb927.8.2800	hypothetical protein, conserved	40.393	3	0.0012868	1	0.0157788		0	0	0				0	3	1	1	1.037	0.0157788		1	0	0	0				0
	241	Tb927.11.10160;Tb927.10.9800	60S ribosomal protein L22, putative	15.259	22.3	0.00025462	2	0.01487		22.3	1	1	1.03483	0.01487		1	0	0	0				0	0	0	0				0
	261	Tb927.11.11600	hypothetical protein, conserved	221.4	4.8	0.01478	1	0.0134692		0	0	0				0	0	0	0				0	4.8	1	1	1.0315	0.0134692		1
	350	Tb927.11.6170	protein transport protein SEC31, putative,cytosolic coat protein, putative	131.1	1.9	0.013114	1	0.0120345		1.9	1	1	1.0281	0.0120345		1	0	0	0				0	0	0	0				0
	308	Tb927.11.1890	hypothetical protein, conserved	36.025	11.3	8.8513e-09	1	0.00992767		11.3	3	3	1.02312	0.00992767	10.961	2	0	0	0				0	0	0	0				0
	420	Tb927.3.1920	NOT5 protein (NOT5)	66.856	1.8	0.0047939	1	0.00650883		0	0	0				0	1.8	1	1	1.0151	0.00650883		1	0	0	0				0
	98	Tb927.1.730	NADH-ubiquinone oxidoreductase complex I subunit, putative	62.84	2.1	1.331e-05	1	0.00238207		0	0	0				0	2.1	1	1	1.0055	0.00238207		1	0	0	0				0
	190	Tb927.10.430	hypothetical protein, conserved	41.585	8.8	0.0081708	1	-0.00358977		8.8	1	1	0.991768	-0.00358977		1	0	0	0				0	0	0	0				0
	736	Tb927.9.4520	mitochondrial processing peptide beta subunit, putative,metallo-peptidase, Clan ME, Family M16	53.689	4.2	5.2209e-22	1	-0.00475116		4.2	1	1	0.98912	-0.00475116		1	0	0	0				0	0	0	0				0
	70	Tb927.10.380;Tb11.v5.0637	mitochondrial RNA binding complex 1 subunit (PPR5)	39.683	5.3	6.6521e-06	2	-0.00646604		5.3	2	2	0.985222	-0.00646604	30.615	2	0	0	0				0	0	0	0				0
	260	Tb927.11.11590	eukaryotic translation initiation factor, putative	46.677	3.1	5.9058e-09	1	-0.00860017		3.1	1	1	0.980392	-0.00860017		1	0	0	0				0	0	0	0				0
	349	Tb927.11.6160	eukaryotic release factor 3, putative (ERF3)	76.914	1.4	0.0093758	1	-0.0166444		0	0	0				0	0	0	0				0	1.4	1	1	0.9624	-0.0166444		1
	121	Tb927.10.12120;Tb11.v5.0505	hypothetical protein, conserved	240.83	1.8	2.3437e-05	2	-0.0184092		1.8	3	3	0.958497	-0.0184092	25.898	3	0	0	0				0	0	0	0				0
	336	Tb927.11.4450	ALBA-Domain Protein (ALBA2)	12.757	12.8	0.00045998	1	-0.0261245		12.8	1	1	0.94162	-0.0261245		1	0	0	0				0	0	0	0				0
	141	Tb927.10.14300	MEKK-related kinase 1, putative,serine/threonine protein kinase, putative (MRK1)	116.11	4.4	0.0016365	1	-0.0266967		4.4	2	2	0.94038	-0.0266967	1.2445	2	0	0	0				0	0	0	0				0
	411	Tb927.3.1200	hypothetical protein, conserved	83.763	1.9	0.0078833	1	-0.0333433		1.9	1	1	0.926097	-0.0333433		1	0	0	0				0	0	0	0				0
	129	Tb927.10.12900	hypothetical protein, conserved	18.063	26.3	7.2347e-09	1	-0.0354698		26.3	1	1	0.921574	-0.0354698		1	0	0	0				0	0	0	0				0
	708	Tb927.9.13970	hypothetical protein, conserved	36.788	4.1	0.0018022	1	-0.0515626		0	0	0				0	4.1	1	1	0.88805	-0.0515626		1	0	0	0				0
	597	Tb927.7.3910	hypothetical protein, conserved	57.602	2.8	0.005328	1	-0.0606601		2.8	1	1	0.869641	-0.0606601		1	0	0	0				0	0	0	0				0
	242	Tb927.10.9830	hypothetical protein, conserved	17.194	14	9.3857e-10	1	-0.063446		14	1	1	0.86408	-0.063446		1	0	0	0				0	0	0	0				0
	461	Tb927.4.2410	hypothetical protein, conserved	128.37	1.6	0.0069467	1	-0.0705919		1.6	1	1	0.849979	-0.0705919		1	0	0	0				0	0	0	0				0
	638	Tb927.8.2830	hypothetical protein, conserved	26.237	6.3	0.0037282	1	-0.082316		0	0	0				0	6.3	1	1	0.82734	-0.082316		1	0	0	0				0
	346	Tb927.11.5910	hypothetical protein, conserved	143.97	0.9	0.0084562	1	-0.0859373		0	0	0				0	0.9	1	1	0.82047	-0.0859373		1	0	0	0				0
	455	Tb927.4.1960	hypothetical protein, conserved	37.392	4.6	0.0040089	1	-0.0926856		4.6	1	1	0.80782	-0.0926856		1	0	0	0				0	0	0	0				0
	720	Tb927.9.1780	sec1 family transport protein, putative (SLY1)	69.022	2.4	0.011665	1	-0.119256		2.4	1	1	0.759878	-0.119256		1	0	0	0				0	0	0	0				0
	257	Tb927.11.11460	hypothetical protein, conserved	68.998	1.6	0.010474	1	-0.137417		1.6	1	1	0.728757	-0.137417		1	0	0	0				0	0	0	0				0
	396	Tb927.2.3800	guide RNA associated protein, GAP1,MRB1-associated protein	55.46	3	2.3388e-08	1	-0.144699		3	1	1	0.71664	-0.144699		1	0	0	0				0	0	0	0				0
	342	Tb927.11.5220	chaperone protein DNAj, putative	84.81	3.1	3.7551e-05	1	-0.429009		3.1	1	1	0.372384	-0.429009		1	0	0	0				0	0	0	0				0
