# Supplementary material for: Biogenesis of the mitochondrial DNA inheritance machinery in the mitochondrial outer membrane of Trypanosoma brucei
Source: PLoS Pathog. 2017 Dec 29;13(12):e1006808. doi: 10.1371/journal.ppat.1006808 (PMC5764417; doi:10.1371/journal.ppat.1006808)
Supplement: S2 Table — (XLSX) [file ppat.1006808.s004.xlsx]

## Sheet: Results TAC42 IP
	Table S2: Proteins quantified in SILAC-IPs of TAC42
								Data determined across Replicates 1 - 3					Replicate 1							Replicate 2							Replicate 3
	Protein Group ID	Protein IDs	Product Description	Mol. Weight [kDa]	Sequence Coverage [%]	Q-value	# of Proteins in Protein Group	Mean log10 TAC42/Control	p-Value	Sequence Coverage [%]	Peptides	Unique Peptides	Ratio TAC42/Control	log10 Ratio TAC42/Control	Ratio Variability [%]	Ratio Count	Sequence Coverage [%]	Peptides	Unique Peptides	Ratio TAC42/Control	log10 Ratio TAC42/Control	Ratio Variability [%]	Ratio Count	Sequence Coverage [%]	Peptides	Unique Peptides	Ratio TAC42/Control	log10 Ratio TAC42/Control	Ratio Variability [%]	Ratio Count
	1676	Tb927.4.1610	hypothetical protein, conserved	39.631	53.5	0	1	1.38741	0.000129753	41.8	14	14	22.189	1.34614	155.8	5	37.6	13	13	24.726	1.39315	7.2802	3	37	13	13	26.4809	1.42293	114.66	6
	2160	Tb927.7.3060	hypothetical protein, conserved	41.862	10.3	0	1	1.2415	0.000675675	10.3	4	4	17.008	1.23065	8.1228	3	10.3	4	4	14.735	1.16835	19.11	4	10.3	4	4	21.1586	1.32549	23.874	3
	2101	Tb927.7.1400	hypothetical protein, conserved	60.696	2.2	0.0087816	1	1.17693	0.00275075	2.2	1	1	15.385	1.1871		1	2.2	1	1	14.681	1.16676		1	2.2	1	1				0
	2213	Tb927.7.4450	hypothetical protein, conserved	113.23	1.1	0.0011924	1	0.267254	0.0295152	1.1	1	1	1.7249	0.236764		1	1.1	1	1	2.496	0.397245		1	1.1	1	1	1.47148	0.167753		1
	104	Tb927.9.15870;Tb09.v4.0109;Tb09.v4.0015	hypothetical protein ;hypothetical protein,chrIX additional, unordered contigs ;hypothetical protein,chrIX additional, unordered contigs	25.1	6.5	0	3	0.139969	0.0133247	6.5	1	1	1.2423	0.0942265		1	6.5	1	1	1.4288	0.154971		1	6.5	1	1	1.48153	0.170709		1
	2423	Tb927.8.4780	hypothetical protein, conserved	468.13	2.1	0	1	0.0916022	0.0162247	0.9	1	1	1.2216	0.086929		1	0	0	0				0	2.1	2	2	1.24817	0.0962753	3.7693	2
	2692	Tb927.9.2910	hypothetical protein, conserved	19.339	8.3	0	1	0.0832882	0.0496599	0	0	0				0	8.3	1	1	1.2485	0.0963885		1	8.3	1	1	1.17541	0.0701878		1
	2754	Tb927.9.6620	unspecified product	25.522	10	0.0038685	1	0.0423528	0.00336038	0	0	0				0	10	2	2	1.1013	0.0419056	12.934	2	10	2	2	1.10357	0.0427999	32.242	2
	1883	Tb927.5.3640	hypothetical protein, conserved	30.64	7.4	0.0059746	1	0.0395533	0.00942556	0	0	0				0	7.4	2	2	1.0924	0.0383817	50.079	2	4.1	1	1	1.09831	0.0407248		1
	987	Tb927.11.14920	hypothetical protein, conserved	363.33	0.4	0.006689	1	0.0384392	0.0227311	0.4	1	1	1.0925	0.0384214	7.328	2	0.4	1	1	1.0562	0.0237462		1	0.4	1	1	1.13019	0.05315		1
	1044	Tb927.11.16550	zinc finger protein family member, putative (ZC3H46)	56.434	20.8	0	1	0.0290945	0.0428161	20.8	7	7	1.0397	0.016908	22.359	8	17.6	6	6	1.0555	0.0234582	15.353	7	19.4	6	6	1.11408	0.0469172	8.1732	5
	591	Tb927.10.3290	hypothetical protein, conserved	30.83	11.7	0	1	0.0255311	0.00280792	11.7	3	3	1.06	0.0253059	62.905	3	8.4	2	2	1.0611	0.0257563	17.767	2	0	0	0				0
	353	Tb927.10.10880	ATP-binding cassette protein, putative,ABC transporter, putative,ATPase, putative	77.697	12	0	1	-0.0236566	0.00311898	10.4	5	5	0.94614	-0.0240446	22.436	4	10.7	5	5	0.95449	-0.0202286	27.067	7	12	6	6	0.94038	-0.0266967	42.079	6
	132	Tb11.1810b;Tb11.1810	retrotransposon hot spot protein (RHS, pseudogene), putative ;retrotransposon hot spot (RHS) protein, (pseudogene), putative	29.007	33.1	0	2	-0.0237938	0.0313979	33.1	8	1	0.97438	-0.0112716		1	33.1	8	1	0.93335	-0.0299555		1	28.7	7	1	0.932923	-0.0301543		1
	429	Tb927.10.13180	hypothetical protein, conserved	136.67	3	0	1	-0.0238971	0.0143878	3	3	3	0.94882	-0.0228162	1.7442	2	0	0	0				0	3	3	3	0.944109	-0.024978	15.021	3
	2784	Tb927.9.8200;Tb11.v5.0687	hypothetical protein, conserved ;hypothetical protein, conserved	76.419	11.9	0	2	-0.0256241	0.0489672	9.7	7	7	0.90886	-0.041503	24.685	7	8.8	6	6	0.94686	-0.0237142	17.174	6	10.2	7	7	0.97352	-0.011655	8.6507	7
	2115	Tb927.7.190	thimet oligopeptidase A, putative,metallo- peptidase, Clan MA(E) Family M3, putative (OPA)	84.166	13.6	0	1	-0.0276339	0.0172616	11.8	7	7	0.91866	-0.0368452	14.451	9	11.2	6	6	0.95811	-0.0185846	19.722	6	7	5	5	0.938703	-0.0274719	13.797	9
	772	Tb927.10.8920	ras-like small GTPase, putative (TbGRP)	38.395	17.4	0	1	-0.0283262	0.0116151	17.4	5	5	0.9198	-0.0363066	23.049	5	17.4	5	5	0.93859	-0.0275241	7.6768	6	17.4	5	5	0.952472	-0.0211479	15.83	6
	1134	Tb927.11.3270	squalene monooxygenase, putative	63.81	4.5	0	1	-0.0291773	0.013836	4.5	2	2	0.93839	-0.0276166	3.0689	2	4.5	2	2	0.9153	-0.0384365	1.4299	2	4.5	2	2	0.951746	-0.0214787	11.468	2
	1652	Tb927.3.980	hypothetical protein, conserved	78.463	7	0	1	-0.0319873	0.0285224	7	4	4	0.8955	-0.0479344	18.994	4	7	4	4	0.94455	-0.024775	18.484	4	7	4	4	0.947867	-0.0232525	17.12	4
	384	Tb927.10.11890	hypothetical protein, conserved	36.838	7	0.0019646	1	-0.0332267	0.0263804	3.5	1	1	0.8984	-0.0465303		1	3.5	1	1	0.92445	-0.0341166		1	3.5	1	1	0.957121	-0.0190332		1
	1104	Tb927.11.2580	hypothetical protein, conserved	41.554	2.9	0.0048946	1	-0.0345009	0.0305348	2.9	1	1	0.89974	-0.045883		1	2.9	1	1	0.91043	-0.0407534		1	2.9	1	1	0.961908	-0.0168663		1
	1530	Tb927.3.2320	COP9 signalosome complex subunit 2, putative	49.98	30.5	0	1	-0.0345358	0.0353209	28.9	10	10	0.8857	-0.0527134	9.2204	6	16.4	7	7	0.93042	-0.031321	17.911	7	21.6	9	9	0.955932	-0.0195732	13.101	7
	1810	Tb927.5.1320	hypothetical protein, conserved	110.96	10.9	0	1	-0.0368978	0.0441704	8	6	6	0.88292	-0.0540786	14.052	5	9.3	7	7	0.90736	-0.0422204	7.2425	5	10.9	9	9	0.967399	-0.0143945	14.88	7
	1442	Tb927.2.4530	hypothetical protein, conserved	25.526	7.6	0	1	-0.0380733	0.0355865	7.6	1	1	0.96193	-0.0168565		1	7.6	1	1	0.89994	-0.0457864		1	7.6	1	1	0.888021	-0.051577		1
	218	Tb927.10.14890;Tb11.v5.0636	C-terminal motor kinesin, putative (TBKIFC1) ;C-terminal motor kinesin, putative	90.8	3.4	0	2	-0.0382398	0.0133655	2.1	1	1	0.9026	-0.0445047	19.802	3	2.1	1	1	0.94302	-0.0254791		1	3.4	2	2	0.90212	-0.0447357	28.384	3
	1211	Tb927.11.5290	mitochondrial carrier protein (MCP9)	29.883	11	0	1	-0.0383311	0.00128659	8.2	2	2	0.92006	-0.0361839	11.287	3	11	3	3	0.90736	-0.0422204	6.3764	3	11	3	3	0.919202	-0.036589	11.456	3
	1875	Tb927.5.3410	hypothetical protein, conserved	30.982	28.1	0	1	-0.0385891	0.0458435	24.7	6	6	0.8976	-0.0469172	8.0245	6	28.1	7	7	0.88113	-0.05496	7.9387	7	24	6	6	0.968523	-0.0138901	8.6744	5
	1933	Tb927.6.1430	hypothetical protein, conserved	87.828	7.3	0	1	-0.0388418	0.00434701	7.3	6	6	0.90131	-0.0451258	5.6174	5	6.2	5	5	0.91432	-0.0389018	5.7596	5	5.2	4	4	0.927902	-0.0324979	7.1884	4
	1898	Tb927.5.4120	hypothetical protein, conserved	22.32	22	0	1	-0.0397937	0.0333884	22	4	4	0.91523	-0.0384698	33.097	4	22	4	4	0.8726	-0.0591848	22.105	5	22	4	4	0.951203	-0.0217267	12.43	5
	843	Tb927.11.10780	hypothetical protein, conserved	30.902	19.7	0	1	-0.0427863	0.0183375	19.7	5	5	0.8734	-0.0587868	16.23	4	19.7	5	5	0.93283	-0.0301975	20.904	5	14.7	4	4	0.913325	-0.0393745	4.0757	4
	1840	Tb927.5.2330	hypothetical protein, conserved	484.9	7.3	0	1	-0.0444235	0.0301178	6	22	22	0.92223	-0.0351608	31.097	18	3.9	14	14	0.85675	-0.0671459	15.344	13	5.3	19	19	0.931185	-0.0309638	21.368	25
	2161	Tb927.7.3080	hypothetical protein, conserved	47.366	7.7	0	1	-0.0446824	0.01955	7.7	2	2	0.86845	-0.0612552	24.947	2	7.7	2	2	0.93355	-0.0298624	44.556	2	7.7	2	2	0.905879	-0.0429297	23.909	2
	1217	Tb927.11.5440	malic enzyme	61.506	25	0	1	-0.0454789	0.049447	23.8	11	11	0.86165	-0.0646691	19.787	17	20	9	9	0.87718	-0.0569113	8.1168	13	25	12	12	0.96637	-0.0148564	18.491	17
	616	Tb927.10.3950	hypothetical protein, conserved	36.502	11.5	0	1	-0.0456493	0.0335154	11.5	4	4	0.92894	-0.0320123	10.121	4	11.5	4	4	0.92381	-0.0344173	8.0038	4	8.9	3	3	0.850123	-0.0705181	12.111	3
	1997	Tb927.6.3130	queuine tRNA-ribosyltransferase, putative	44.737	8.6	0	1	-0.0462458	0.0237046	8.6	3	3	0.8586	-0.0662091	0.50961	2	8.6	3	3	0.93124	-0.0309384	3.6321	2	6.1	2	2	0.908678	-0.04159	17.117	2
	1863	Tb927.5.3140	hypothetical protein, conserved	25.738	3.7	0.0038329	1	-0.0467056	0.0334116	3.7	1	1	0.88792	-0.0516262		1	3.7	1	1	0.90827	-0.041785		1	0	0	0				0
	836	Tb927.11.10580	hypothetical protein, conserved	99.087	2	0	1	-0.0480754	0.00163138	2	2	2	0.89987	-0.0458202	3.2131	3	2	2	2	0.88399	-0.0535526	28.047	3	2	2	2	0.901876	-0.0448532	19.918	2
	1357	Tb927.11.9450	cyclophilin type peptidyl-prolyl cis-trans isomerase, putative (PPIase)	20.52	22.1	0	1	-0.0481549	0.0461769	16.8	2	2	0.9503	-0.0221393	21.051	2	12.1	2	2	0.83843	-0.0765332	1.1695	2	22.1	3	3	0.899928	-0.0457922	9.8627	3
	2142	Tb927.7.2660	zinc finger protein family member, putative (ZC3H20)	43.757	43	0	1	-0.0492405	0.0444444	43	12	9	0.86018	-0.0654107	11.357	18	43	12	9	0.86185	-0.0645683	12.912	17	43	12	9	0.959969	-0.0177427	9.5656	17
	1714	Tb927.4.2790	hypothetical protein, conserved	62.809	6.9	0	1	-0.0499828	0.0433474	4.7	2	2	0.85715	-0.0669432	0.77399	2	6.9	3	3	0.86196	-0.0645129	12.689	3	4.7	2	2	0.958313	-0.0184925	34.441	2
	2199	Tb927.7.3960	50S ribosomal protein L16, putative	19.13	32.3	0	1	-0.0502022	0.0350233	19.2	3	3	0.86804	-0.0614603	18.525	5	32.3	5	5	0.85735	-0.0668418	28.163	5	24	4	4	0.949938	-0.0223046	10.438	5
	2373	Tb927.8.2800	hypothetical protein, conserved	40.393	12.9	0	1	-0.0502358	0.0299453	2.7	1	1	0.84407	-0.0736215		1	12.9	3	3	0.935	-0.0291884	40.37	2	2.7	1	1	0.895576	-0.0478976		1
	1409	Tb927.2.2530	hypothetical protein, conserved	87.633	1.2	0.0038551	1	-0.0506277	0.0358211	1.2	1	1	0.89206	-0.0496059	0.067211	2	1.2	1	1	0.83956	-0.0759483		1	1.2	1	1	0.941176	-0.0263289	6.4187	2
	1989	Tb927.6.2740	pyridoxal kinase (pdxK)	33.332	32.7	0	1	-0.0507854	0.0278445	23.7	5	5	0.85455	-0.0682625	18.765	3	32.7	8	8	0.87587	-0.0575603	16.206	6	28	6	6	0.940734	-0.0265333	19.216	6
	259	Tb927.1.1050;Tb11.v5.0536	hypothetical protein, conserved	126.7	23.4	0	2	-0.0511962	0.0361227	21.7	21	21	0.85345	-0.0688219	36.46	31	21.6	21	21	0.86604	-0.062462	14.751	27	23.4	23	23	0.949938	-0.0223046	22.322	31
	2286	Tb927.7.7210	hypothetical protein, conserved	77.526	16.4	0	1	-0.0516753	0.0392775	14.7	8	8	0.83116	-0.0803154	17.604	9	16.4	9	9	0.89702	-0.0471979	17.56	8	16.4	9	9	0.938615	-0.0275127	23.28	8
	2193	Tb927.7.3860	hypothetical protein, conserved	26.643	8.8	0	1	-0.0516811	0.0408757	8.8	2	2	0.88419	-0.0534544	13.532	2	8.8	2	2	0.83551	-0.0780483	35.293	2	8.8	2	2	0.947239	-0.0235405	17.232	2
	1194	Tb927.11.4840	hypothetical protein, conserved	44.086	2.6	0.0059613	1	-0.0521414	0.021843	2.6	1	1	0.88427	-0.0534151	10.556	2	2.6	1	1	0.84919	-0.0709951	0.75567	2	2.6	1	1	0.928936	-0.032014		1
	2312	Tb927.8.1230	hypothetical protein, conserved	19.777	5.5	0.0038655	1	-0.0521675	0.0102843	5.5	1	1	0.85987	-0.0655672		1	5.5	1	1	0.88781	-0.05168		1	5.5	1	1	0.913576	-0.0392554		1
	2458	Tb927.8.5860	50S ribosomal protein L17, putative	35.06	6	0	1	-0.0522095	0.0333563	6	2	2	0.92102	-0.0357309	1.0147	2	6	2	2	0.83082	-0.0804931	4.2603	2	6	2	2	0.911162	-0.0404045	22	2
	1289	Tb927.11.7010	protein kinase, putative	75.869	8.1	0	1	-0.0525468	0.0337303	4.8	3	3	0.87615	-0.0574215	30.584	3	6.5	3	3	0.84204	-0.0746673	17.865	3	3.2	2	2	0.942863	-0.0255516	22.025	2
	2239	Tb927.7.5590	hypothetical protein, conserved	182.01	1.8	0	1	-0.0526894	0.047266	1.8	3	3	0.9204	-0.0360234	26.887	3	1.8	3	3	0.92376	-0.0344408	8.7243	4	0.4	1	1	0.817327	-0.087604		1
	2662	Tb927.9.1540	protein phosphatase 2B, putative	48.128	8.4	0	1	-0.0537102	0.0281662	8.4	3	3	0.85489	-0.0680898	8.8733	6	8.4	3	3	0.85914	-0.0659361	17.644	4	8.4	3	3	0.939496	-0.0271049	11.582	7
	2552	Tb927.9.10680	hypothetical protein, conserved	16.869	7.7	0	1	-0.0552227	0.0361188	7.7	1	1	0.8852	-0.0529586		1	7.7	1	1	0.82511	-0.0834881		1	7.7	1	1	0.934929	-0.0292214		1
	820	Tb927.11.1010	chaperone protein DNAj, putative	41.739	9.4	0	1	-0.0554618	0.0377983	9.4	3	3	0.87279	-0.0590902	16.379	3	9.4	3	3	0.8289	-0.0814979	5.221	3	9.4	3	3	0.942329	-0.0257972	7.946	3
	482	Tb927.10.14810	hypothetical protein, conserved	17.974	31.2	0	1	-0.0562733	0.0468791	25	4	4	0.8815	-0.0547777	9.5001	3	25	4	4	0.81443	-0.0891462	10.799	3	31.2	5	5	0.944287	-0.024896	9.9736	5
	768	Tb927.10.8720	CCR4-NOT transcription complex subunit 10, putative	61.501	20.7	0	1	-0.0566878	0.0313116	18.2	8	8	0.84737	-0.0719269	15.027	12	20.4	9	9	0.84872	-0.0712356	16.827	11	18.6	9	9	0.939938	-0.0269008	13.424	13
	1978	Tb927.6.2490	hypothetical protein, conserved	28.031	38.3	0	1	-0.0569396	0.0163378	32.9	6	6	0.84773	-0.0717424	13.397	6	27.1	5	5	0.86583	-0.0625674	15.785	5	30	6	6	0.919371	-0.0365091	17.948	4
	808	Tb927.10.9890;Tb11.v5.0458	hypothetical protein, conserved	97.192	9.1	0	2	-0.057431	0.0156896	7	4	4	0.84435	-0.0734775	36.548	3	5.5	3	3	0.91645	-0.0378912	14.868	4	5.4	3	3	0.869112	-0.0609244	15.807	3
	2210	Tb927.7.4390	threonine synthase, putative	73.873	40.6	0	1	-0.0580471	0.0137337	38.4	19	19	0.84006	-0.0756897	28.319	23	38.8	18	18	0.90837	-0.0417372	22.614	23	37.3	18	18	0.877578	-0.0567143	20.755	22
	2462	Tb927.8.5970	cullin, putative	84.834	11.1	0	1	-0.0582226	0.0381577	6.6	4	4	0.82073	-0.0857997	2.8894	4	7.7	5	5	0.86719	-0.0618857	12.834	3	7.3	5	5	0.939761	-0.0269824	30.606	5
	2234	Tb927.7.5480	dihydrofolate reductase-thymidylate synthase (DHFR-TS)	58.85	19.9	0	1	-0.0582445	0.0410479	19.9	9	9	0.82966	-0.0810998	19.509	9	19.9	9	9	0.85023	-0.0704636	17.803	9	16.7	8	8	0.948047	-0.0231701	29.785	8
	489	Tb927.10.150	hypothetical protein, conserved	23.557	8	0	1	-0.0590407	0.0290491	8	2	2	0.81876	-0.0868434	6.8167	2	8	2	2	0.88233	-0.054369	6.8163	2	8	2	2	0.920641	-0.0359098	9.4951	3
	2226	Tb927.7.5230	lanosterol synthase	103.03	2.2	0	1	-0.0595868	0.0247841	0.9	1	1	0.83472	-0.0784592	7.3285	3	2.2	2	2	0.92737	-0.032747	15.387	2	2.2	2	2	0.855945	-0.0675544	9.3275	3
	1415	Tb927.2.2970	mitochondrial carrier protein (MCP13)	33.962	17	0	1	-0.0596901	0.0379199	15.7	4	4	0.89159	-0.0498348	12.168	3	17	5	5	0.80611	-0.0936057	5.5915	5	17	5	5	0.921234	-0.0356298	10.867	5
	2694	Tb927.9.3080	hypothetical protein, conserved	47.331	29	0	1	-0.059713	0.0155892	29	11	11	0.84605	-0.072604	24.318	12	28.7	10	10	0.85453	-0.0682727	17.493	10	29	11	11	0.915667	-0.0382624	24.747	13
	1707	Tb927.4.2540	ubiquitin, putative	8.668	21.8	0	1	-0.0600171	0.0152613	21.8	1	1	0.84782	-0.0716963	12.756	2	21.8	1	1	0.85158	-0.0697745	34.767	4	21.8	1	1	0.914997	-0.0385804	23.224	3
	2440	Tb927.8.5330	tyrosyl/methionyl-tRNA synthetase, putative	24.204	37.7	0	1	-0.0603835	0.0235916	33.2	6	6	0.82983	-0.0810109	20.811	8	37.7	7	7	0.86014	-0.0654309	21.038	7	37.7	7	7	0.923191	-0.0347087	31.951	8
	2099	Tb927.7.1330	hypothetical protein, conserved	39.755	13.8	0	1	-0.0604288	0.000590652	11.3	4	4	0.86308	-0.0639489	8.8648	4	11.3	4	4	0.8775	-0.0567529	16.271	4	9.3	3	3	0.869792	-0.0605845	15.249	4
	199	Tb927.10.15470;Tb11.v5.0507	hypothetical protein, conserved ;hypothetical protein, conserved	54.397	15.8	0	2	-0.0609822	0.0211406	12.5	4	4	0.89685	-0.0472802	21.119	8	13.9	5	5	0.8187	-0.0868752	24.083	8	15.8	6	6	0.893735	-0.0487913	25.509	9
	1896	Tb927.5.4040	hypothetical protein, conserved	94.263	2.8	0	1	-0.0610826	0.0388215	2.8	2	2	0.80773	-0.0927338	4.5932	2	1.7	1	1	0.87008	-0.0604408		1	2.8	2	2	0.933097	-0.0300732	0.27332	2
	1694	Tb927.4.2200;Tb11.v5.0882	hypothetical protein, conserved	183.92	9.9	0	2	-0.0616143	0.0490646	9.9	15	15	0.81023	-0.0913917	14.839	17	6.2	9	9	0.84712	-0.0720551	12.489	9	7.6	11	11	0.951928	-0.0213961	20.262	11
	929	Tb927.11.13380	regulator of nonsense transcripts 1, putative	223.56	5.9	0	1	-0.0625705	0.0338778	5.4	9	9	0.83674	-0.0774095	9.3053	8	4.3	8	8	0.82799	-0.0819749	9.354	8	4.3	8	8	0.936856	-0.0283272	32.727	11
	412	Tb927.10.1280	hypothetical protein, conserved	19.139	4.6	0.0077291	1	-0.0625815	0.048102	4.6	1	1	0.86498	-0.0629939		1	4.6	1	1	0.79677	-0.098667		1	4.6	1	1	0.941708	-0.0260836		1
	2504	Tb927.8.6900	hypothetical protein, conserved	23.536	53.6	0	1	-0.063027	0.0383155	45	9	9	0.79535	-0.0994417	18.223	14	53.6	10	10	0.88965	-0.0507808	18.36	17	53.6	11	11	0.914411	-0.0388585	26.423	18
	448	Tb927.10.13790	hypothetical protein, conserved	74.674	2.8	0	1	-0.0631331	0.0225467	2.8	1	1	0.85583	-0.0676125		1	2.8	1	1				0	2.8	1	1	0.873668	-0.0586537		1
	1153	Tb927.11.3740	proteasome regulatory ATPase subunit 2 (RPT2)	48.928	20.6	0	1	-0.0632583	0.049668	17.6	7	7	0.81351	-0.0896371	18.414	10	17.8	7	7	0.83243	-0.0796523	36.418	9	20.6	8	8	0.953925	-0.0204856	10.888	8
	557	Tb927.10.2510;Tb11.v5.0623	hypothetical protein, conserved ;hypothetical protein, conserved	58.018	20.8	0	2	-0.0633337	0.0240855	17.9	8	8	0.8242	-0.0839674	21.026	8	18.1	8	8	0.85019	-0.070484	17.22	7	18.5	8	8	0.921404	-0.0355498	14.139	8
	1700	Tb927.4.2320	hypothetical protein, conserved	15.722	18.1	0	1	-0.063662	0.0388728	18.1	2	2	0.81786	-0.087321	4.2308	4	18.1	2	2	0.83696	-0.0772953	23.734	4	18.1	2	2	0.941088	-0.0263698	42.006	4
	1190	Tb927.11.4700	prostaglandin f synthase	30.992	33	0	1	-0.063669	0.04839	26.8	5	5	0.78915	-0.10284	12.806	5	26.8	5	5	0.873	-0.0589858	19.174	5	33	6	6	0.935016	-0.0291808	10.116	5
	1272	Tb927.11.6540	hypothetical protein, conserved	60.154	4.4	0	1	-0.0636783	0.045925	4.4	2	2	0.84341	-0.0739613	6.7995	3	1.6	1	1	0.80655	-0.0933687		1	4.4	2	2	0.94688	-0.023705	9.9424	2
	766	Tb927.10.8540	chaperone protein DNAj, putative	36.435	6.5	0	1	-0.0639799	0.0437507	4.2	1	1	0.85312	-0.0689899		1	6.5	2	2	0.80106	-0.096335	6.6761	2	6.5	2	2	0.940557	-0.026615	13.25	2
	1566	Tb927.3.3660	hypothetical protein, conserved	29.594	29.2	0	1	-0.0642423	0.0468279	23.9	6	6	0.83263	-0.0795479	5.0342	6	26.5	6	6	0.81135	-0.0907918	5.1672	5	21.2	5	5	0.949758	-0.0223871	7.2659	4
	447	Tb927.10.13770	hypothetical protein, conserved	12.945	25.7	0	1	-0.0645735	0.0399458	25.7	3	3	0.82588	-0.0830831	51.849	5	25.7	3	3	0.82239	-0.0849222	16.806	3	25.7	3	3	0.942507	-0.0257154	5.8557	3
	2618	Tb927.9.13490	aminopeptidase P, putative,metallo-peptidase, Clan MG, Family M24	54.408	10.2	0	1	-0.0646883	0.00301724	8.8	3	3	0.87122	-0.0598722	17.186	5	10.2	4	4	0.84182	-0.0747808	23.801	4	10.2	4	4	0.872144	-0.0594119	12.433	6
	1205	Tb927.11.5060	hypothetical protein, conserved	119.59	7.5	0	1	-0.0652822	0.0341549	5.1	5	5	0.85232	-0.0693973	16.871	5	5.8	5	5	0.80502	-0.0941933	9.383	4	3.6	3	3	0.928419	-0.032256	17.562	4
	597	Tb927.10.3520	protease regulatory ATPase subunit 4 (RPT4)	44.855	37.6	0	1	-0.065742	0.0295617	34.8	11	10	0.8023	-0.0956632	18.712	9	34.6	11	10	0.86342	-0.0637779	19.852	8	34.8	12	11	0.916674	-0.0377849	12.148	9
	323	Tb927.1.720	phosphoglycerate kinase (PGKA)	55.747	13.8	0	1	-0.0660517	0.0138412	11.6	4	3	0.8492	-0.07099	14.077	3	13.8	5	4	0.8269	-0.082547	19.919	4	11.4	4	3	0.902364	-0.0446181	10.87	4
	1937	Tb927.6.1520	aquaporin 3, putative (AQP1)	35.066	9.7	0	1	-0.0661778	0.0418779	9.7	2	2	0.82686	-0.082568	11.623	3	9.7	2	2	0.81198	-0.0904547	3.3029	3	9.7	2	2	0.942951	-0.0255107	15.664	3
	596	Tb927.10.3510;Tb11.v5.0886	hypothetical protein, conserved ;hypothetical protein, conserved	197.82	3.6	0	2	-0.0664929	0.0298699	2.3	4	4	0.79389	-0.10024	26.856	3	1.7	3	3	0.90012	-0.0456996	24.655	3	3	5	5	0.884017	-0.0535394	21.464	6
	2133	Tb927.7.2450	hypothetical protein, conserved	54.394	3.1	0.001967	1	-0.0665534	0.0197922	3.1	1	1	0.89763	-0.0469026		1	3.1	1	1	0.87103	-0.0599669		1	3.1	1	1	0.807624	-0.0927908		1
	659	Tb927.10.5520	hypothetical protein, conserved	36.138	7.7	0	1	-0.0665744	0.0329827	7.7	2	2	0.80981	-0.0916169	6.9627	2	7.7	2	2	0.83858	-0.0764555	30.004	3	7.7	2	2	0.929714	-0.0316508	15.703	3
	1987	Tb927.6.2700	small nuclear ribonucleoprotein Sm-E (Sm-E)	9.6554	36	0	1	-0.0666373	0.0130936	24.4	2	2	0.85483	-0.0681202	5.956	2	36	3	3	0.82242	-0.0849063	9.0556	2	24.4	2	2	0.897666	-0.0468852	1.6718	2
	935	Tb927.11.13620	hypothetical protein, conserved	15.326	9.8	0	1	-0.067013	0.017987	9.8	1	1	0.82391	-0.0841202		1	9.8	1	1	0.8403	-0.0755656		1	9.8	1	1	0.909174	-0.0413532		1
	829	Tb927.11.10340	phosphoglycerate mutase family member 5, putative	33.783	16.4	0	1	-0.0678339	0.0309102	16.4	5	5	0.89873	-0.0463708	6.3803	5	12.8	4	4	0.78897	-0.10294	24.78	4	12.8	4	4	0.88269	-0.0541916	16.753	4
	2013	Tb927.6.3650	ADP-ribosylation factor, putative	20.072	55.2	0	1	-0.0678683	0.0181578	55.2	8	8	0.82891	-0.0814926	4.2848	9	55.2	8	8	0.83016	-0.0808382	8.7869	9	50.8	7	7	0.909339	-0.0412742	21.763	9
	2393	Tb927.8.3270	hypothetical protein	21.687	35.3	0	1	-0.0679982	0.0398243	35.3	6	6	0.83854	-0.0764762	11.538	7	30.3	5	5	0.7973	-0.0983782	8.0357	6	29.4	5	5	0.935104	-0.0291402	42.989	6
	1075	Tb927.11.19480	variant surface glycoprotein (VSG, pseudogene), putative,variant surface glycoprotein (VSG), point mutation	53.129	2	0.003867	1	-0.068044	0.0261992	2	1	1	0.84052	-0.0754519		1	2	1	1	0.80967	-0.091692		1	2	1	1	0.918358	-0.036988		1
	2088	Tb927.7.1130	trypanothione/tryparedoxin dependent peroxidase 2,glutathione peroxidase-like 2 (TDPX2)	18.873	24.9	0	1	-0.0680871	0.0343987	14.2	2	1	0.79814	-0.0979209		1	24.9	4	1	0.84505	-0.0731176	0.58839	2	18.9	3	1	0.926355	-0.0332226		1
	2450	Tb927.8.5600	transaldolase, putative	36.627	8.1	0	1	-0.0681151	0.00707435	8.1	2	2	0.82325	-0.0844683	0.84029	2	4.2	1	1	0.8695	-0.0607304		1	8.1	2	2	0.872676	-0.0591467	15.875	3
	2311	Tb927.8.1210	hypothetical protein, conserved	77.786	12.2	0	1	-0.0682077	0.00208511	12.2	1	1	0.8456	-0.072835	5.2213	2	12.2	1	1	0.84642	-0.0724141	2.7574	2	12.2	1	1	0.87222	-0.0593741	0.083931	2
	2375	Tb927.8.2830	hypothetical protein, conserved	26.237	30.4	0	1	-0.0686453	0.0404576	24.9	4	4	0.83294	-0.0793863	13.256	4	30.4	5	5	0.79781	-0.0981005	5.4224	4	24.9	4	4	0.936593	-0.0284492	16.539	4
	1586	Tb927.3.4390	dihydrolipoamide dehydrogenase, putative (GCVL-1)	55.839	49.5	0	1	-0.0686976	0.0498813	49.5	22	22	0.82395	-0.0840991	15.076	32	46.5	19	19	0.79535	-0.0994417	16.412	21	43.6	19	19	0.949397	-0.0225521	17.221	29
	1270	Tb927.11.650	hypothetical protein, conserved	15.243	11.5	0	1	-0.0690616	0.0479975	11.5	1	1	0.76902	-0.114062		1	11.5	1	1	0.87988	-0.0555766		1	11.5	1	1	0.917179	-0.037546		1
	2003	Tb927.6.3350	hypothetical protein, conserved (YCF45)	59.527	3.8	0.0034843	1	-0.0693197	0.0184459	3.8	2	2	0.87256	-0.0592047	8.3483	3	3.8	2	2	0.88648	-0.0523311	73.84	4	3.8	2	2	0.800897	-0.0964233	32.19	3
	2074	Tb927.6.650	hypothetical protein, conserved	161.94	13.4	0	1	-0.0698605	0.0301296	13.4	15	15	0.80663	-0.0933256	62.767	14	10.7	12	12	0.8285	-0.0817075	17.953	12	10.6	12	12	0.923532	-0.0345482	19.542	14
	2413	Tb927.8.4330	small GTP-binding protein Rab11 (RAB11)	23.527	32.9	0	1	-0.0699597	0.0365607	25.9	5	5	0.85617	-0.06744	12.147	4	29.6	5	5	0.7837	-0.10585	16.274	5	29.6	5	5	0.919202	-0.036589	10.923	5
	2406	Tb927.8.3970	oxidoreductase, putative	45.637	3	0.0066741	1	-0.070694	0.0410537	3	1	1	0.79167	-0.101456		1	3	1	1	0.82869	-0.0816079		1	3	1	1	0.935366	-0.0290183	20.16	2
	1657	Tb927.4.1130	hypothetical protein, conserved	18.785	9.7	0.0037936	1	-0.0708615	0.0353398	9.7	2	2	0.88804	-0.0515675	8.0942	2	9.7	2	2	0.77504	-0.110676	13.425	2	9.7	2	2	0.890551	-0.0503411	9.7026	2
	2719	Tb927.9.4500	heat shock protein, putative,HSP70-like protein	91.117	25.5	0	1	-0.0711153	0.0488308	24.7	15	15	0.8214	-0.0854453	12.428	14	20.7	13	13	0.78766	-0.103661	12.5	16	20.4	13	13	0.945716	-0.0242393	8.6042	13
	108	Tb927.10.4470;Tb10.v4.0037	hypothetical protein, conserved ;hypothetical protein, conserved,chrX additional, unordered contigs	115.54	7.9	0	2	-0.0713674	0.0488706	7.9	6	6	0.8057	-0.0938266	13.182	9	7.9	6	6	0.79964	-0.0971055	10.686	8	7.9	6	6	0.948047	-0.0231701	19.134	7
	2106	Tb927.7.1620	hypothetical protein, conserved	32.703	11.7	0	1	-0.0717546	0.0327416	11.7	3	3	0.83742	-0.0770567	8.0718	3	7	2	2	0.79021	-0.102257	2.2154	2	7	2	2	0.920556	-0.0359498	0.090185	2
	2037	Tb927.6.4180	hypothetical protein, conserved	16.327	31.5	0	1	-0.0721958	0.0305316	31.5	4	4	0.8	-0.09691	5.9952	4	31.5	4	4	0.82382	-0.0841677	3.6085	4	31.5	4	4	0.921489	-0.0355098	7.4124	4
	1202	Tb927.11.5030	hypothetical protein, conserved	35.573	8.9	0	1	-0.072199	0.0424985	6.1	2	2	0.76605	-0.115743	8.7379	2	6.7	2	2	0.8703	-0.060331	1.9333	2	3.8	1	1	0.910913	-0.0405232		1
	1220	Tb927.11.550	hypothetical protein SCD6.10	31.292	41.1	0	1	-0.0722415	0.03869	41.1	11	11	0.81849	-0.0869866	14.689	29	41.1	11	11	0.79509	-0.0995837	16.019	29	33.6	9	9	0.932923	-0.0301543	12.57	25
	1125	Tb927.11.3070	hypothetical protein, conserved	64.324	7.1	0	1	-0.0725293	0.0397929	7.1	3	3	0.86149	-0.0647498	6.0229	4	7.1	3	3	0.76994	-0.113543	26.714	5	3.5	2	2	0.913492	-0.0392951	11.597	4
	1569	Tb927.3.3780;Tb927.3.3760	tryparedoxin ;tryparedoxin (TRYP1)	15.891	48.6	0	2	-0.0725759	0.0432025	48.6	7	7	0.80741	-0.0929059	18.33	7	47.2	6	6	0.79829	-0.0978393	7.667	6	47.2	6	6	0.939761	-0.0269824	2.722	5
	2123	Tb927.7.2190	hypothetical protein, conserved	29.242	20.7	0	1	-0.0726912	0.0354636	20.7	5	5	0.83929	-0.076088	20.934	9	20.7	5	5	0.78286	-0.106316	30.537	9	20.7	5	5	0.92115	-0.0356698	16.293	10
	1436	Tb927.2.4370;Tb11.v5.0653	trypanothione synthetase (TRYS) ;trypanothione synthetase, putative	71.612	3.8	0	2	-0.0731124	0.00517663	3.8	2	2	0.86128	-0.0648556	3.7861	2	3.8	2	2	0.81643	-0.088081	6.2587	2	3.8	2	2	0.858222	-0.0664005	6.9765	2
	1872	Tb927.5.3360	50S ribosomal protein L2, putative	46.727	18.7	0	1	-0.0734578	0.0351734	10.9	3	3	0.81603	-0.0882939	23.328	5	18.7	6	6	0.79561	-0.0992998	28.543	6	15.8	5	5	0.9273	-0.0327799	12.968	7
	258	Tb927.1.1000	developmentally regulated phosphoprotein	47.206	12.4	0	1	-0.0735254	0.042226	10.2	4	4	0.8257	-0.0831777	12.596	4	10.2	4	4	0.78097	-0.107366	42.377	4	12.4	5	5	0.933184	-0.0300327	9.4786	5
	1719	Tb927.4.3150	hypothetical protein, conserved	38.204	18.1	0	1	-0.0735512	0.0483899	14.3	5	5	0.78552	-0.104843	27.938	4	15.7	5	5	0.81089	-0.0910381	8.4493	4	18.1	6	6	0.944555	-0.0247729	8.9694	6
	2716	Tb927.9.4310	tricarboxylate carrier, putative	35.625	9.5	0	1	-0.0736381	0.0438189	9.5	3	3	0.76343	-0.117231	4.9965	3	9.5	3	3	0.85819	-0.0664166	6.7452	3	9.5	3	3	0.917768	-0.0372671	7.3496	3
	621	Tb927.10.4080	hypothetical protein, conserved	127.1	12.9	0.0077149	1	-0.0736894	0.0126882	12.1	2	2	0.79883	-0.0975456	40.386	7	11	1	1	0.87081	-0.0600766	0.073094	2	12.9	3	3	0.86408	-0.063446	13.403	4
	2256	Tb927.7.6200	chaperone protein DNAj, putative	31.594	25	0	1	-0.0736934	0.00798177	22.2	5	5	0.81169	-0.0906098	9.8686	9	25	6	6	0.87491	-0.0580366	11.777	12	17.6	4	4	0.846382	-0.0724337	18.131	7
	2773	Tb927.9.7710	hypothetical protein, conserved	20.39	33	0	1	-0.0737517	0.0455056	33	4	4	0.78943	-0.102686	12.045	3	25.7	3	3	0.94123	-0.0263042	12.776	3	25.7	3	3	0.808604	-0.0922644	16.891	3
	2402	Tb927.8.3750	nucleolar protein, putative	54.358	11.6	0	1	-0.0743427	0.0413765	7	3	3	0.80596	-0.0936865	7.6636	3	7	3	3	0.79344	-0.100486	8.7804	3	8.9	3	3	0.935716	-0.0288558	12.611	3
	1535	Tb927.3.2440	serine/threonine-protein kinase, putative,protein kinase, putative	45.811	9.4	0	1	-0.0744868	0.0226414	6.4	3	3	0.79695	-0.0985689	3.1127	3	7.4	3	3	0.82839	-0.0817652	13.275	3	9.4	4	4	0.905469	-0.0431264	8.9114	3
	1295	Tb927.11.7140	cell cycle sequence binding phosphoprotein (RBP45), putative	35.476	38.7	0	1	-0.0745402	0.0426581	38.7	12	12	0.86787	-0.0615453	15.179	15	29.7	8	8	0.75897	-0.119775	15.059	9	22.4	5	5	0.907194	-0.0422998	8.1408	6
	850	Tb927.11.1090;Tb927.11.1100;Tb927.11.1110;Tb11.v5.1038	calpain-like protein, putative,cytoskeleton assocociated protein, putative ;calpain, putative,cysteine peptidase, Clan CA, family C2, putative ;calpain, putative ;calpain-like cysteine peptidase, putative	658.93	11.8	0.00040048	4	-0.0746618	0.0249994	11.8	3	3	0.84179	-0.0747962	14.863	4	9.6	2	2	0.78587	-0.104649	13.733	2	11.8	3	3	0.902527	-0.0445398	37.432	3
	2029	Tb927.6.4040	hypothetical protein, conserved	28.009	11.6	0	1	-0.0750115	0.00156927	11.6	4	4	0.83147	-0.0801534	73.931	5	11.6	4	4	0.83518	-0.0782199	34.642	4	11.6	4	4	0.857706	-0.0666613	29.203	4
	2414	Tb927.8.4380	hypothetical protein, conserved	11.86	14.3	0	1	-0.075626	0.0354818	14.3	2	2	0.8436	-0.0738634	30.604	3	14.3	2	2	0.77026	-0.113363	33.902	3	14.3	2	2	0.912742	-0.039652	26.384	3
	1351	Tb927.11.9350	phosphonopyruvate decarboxylase-like protein, putative	42.313	13.9	0	1	-0.0758809	0.0305596	8.6	3	3	0.77416	-0.111169	7.4109	3	13.9	5	5	0.84468	-0.0733078	9.0283	4	11.8	4	4	0.905387	-0.0431657	15.334	3
	217	Tb927.10.14800;Tb11.v5.0626	protein kinase, putative,mitogen-activated protein kinase 9, putative ;protein kinase, putative	42.749	2.1	0.0087751	2	-0.075978	0.0337425	2.1	1	1	0.77086	-0.113024	9.9866	2	2.1	1	1	0.90982	-0.0410445	24.163	2	2.1	1	1	0.843597	-0.0738649	20.308	2
	2113	Tb927.7.1790	Adenine phosphoribosyltransferase, putative	25.624	28.3	0	1	-0.0761179	0.028223	28.3	4	4	0.77724	-0.109445	11.296	4	28.3	4	4	0.84163	-0.0748788	15.171	5	19.6	3	3	0.903587	-0.0440299	15.004	4
	947	Tb927.11.13910	hypothetical protein, conserved	28.921	40	0	1	-0.0764716	0.00271393	23	5	5	0.83706	-0.0772434	16.19	8	32.5	7	7	0.8584	-0.0663103	86.874	6	35.8	7	7	0.820614	-0.0858612	26.089	7
	2743	Tb927.9.5880	hypothetical protein, conserved	50.373	2.2	0.003811	1	-0.0768637	0.0330989	2.2	1	1	0.82246	-0.0848852		1	2.2	1	1	0.85341	-0.0688423		1	2.2	1	1				0
	2568	Tb927.9.11310	unspecified product	27.402	19.2	0	1	-0.077107	0.0199346	19.2	5	5	0.77969	-0.108078	15.526	6	19.2	5	5	0.85571	-0.0676734	12.188	5	19.2	5	5	0.879894	-0.0555694	15.316	4
	737	Tb927.10.7750	hypothetical protein, conserved	26.919	8	0	1	-0.0771936	0.0120265	3.6	1	1	0.84666	-0.072291		1	3.6	1	1	0.79372	-0.100333		1	8	2	2	0.873057	-0.0589572		1
	2255	Tb927.7.620	hypothetical protein, conserved	43.012	9.9	0	1	-0.0773861	0.0451312	9.9	3	3	0.76369	-0.117083	7.9469	3	9.9	3	3	0.82454	-0.0837883	5.0445	3	9.9	3	3	0.930492	-0.0312872	25.106	4
	1904	Tb927.5.510	hypothetical protein, conserved	14.154	20.5	0	1	-0.0777419	0.0110074	20.5	2	2	0.87115	-0.0599071	19.541	2	20.5	2	2	0.79459	-0.0998569	5.5768	2	20.5	2	2	0.844381	-0.0734617	5.7635	2
	851	Tb927.11.10960	hypothetical protein, conserved	71.772	10	0	1	-0.0787073	0.038812	4.6	3	3	0.79845	-0.0977523	7.4853	3	10	5	5	0.78337	-0.106033	13.838	5	6.6	4	4	0.928247	-0.0323367	13.395	7
	463	Tb927.10.14350	hypothetical protein, conserved	10.907	44.3	0	1	-0.0787207	0.0106324	44.3	3	3	0.79875	-0.0975891	13.412	4	44.3	3	3	0.82952	-0.0811731	33.956	3	44.3	3	3	0.876194	-0.0573998	12.45	4
	1522	Tb927.3.2150	protein phosphatase 2C, putative	40.009	21.8	0	1	-0.0787875	0.0113265	19.1	6	6	0.79911	-0.0973934	13.291	7	21.8	7	7	0.82644	-0.0827887	11.073	7	21.8	7	7	0.878657	-0.0561804	12.776	7
	1216	Tb927.11.5400	signal recognition particle 54 kDa (SRP54)	53.374	6.6	0	1	-0.0795945	0.048015	3.5	1	1	0.80172	-0.0959773		1	6.6	2	2	0.93858	-0.0275287	5.77	2	6.6	2	2	0.766871	-0.115278	6.9885	2
	1060	Tb927.11.16860	mitochondrial RNA binding protein (MRB8620)	53.077	25.5	0	1	-0.0800564	0.024338	23.9	9	9	0.77865	-0.108658	11.559	9	21.8	8	8	0.82103	-0.085641	18.675	8	21.4	8	8	0.899766	-0.0458704	14.98	9
	2490	Tb927.8.6540	TFIIH basal transcription factor subunit (p44)	37.989	9.1	0	1	-0.0802582	0.0495086	9.1	2	2	0.8333	-0.0791986	7.8708	2	9.1	2	2	0.74454	-0.128112	3.0657	2	6	1	1	0.92584	-0.033464		1
	2170	Tb927.7.3290	hypothetical protein, conserved	40.159	18.8	0	1	-0.0804062	0.0219065	16.6	5	5	0.76804	-0.114616	12.518	6	18.8	6	6	0.8533	-0.0688983	10.663	4	16.6	5	5	0.87558	-0.0577041	20.41	5
	1004	Tb927.11.1540	isovaleryl-coA dehydrogenase, putative	44.799	10.7	0	1	-0.0806009	0.0275633	3.2	1	1	0.83814	-0.0766834		1	7.3	2	2	0.76454	-0.1166	9.9954	2	10.7	3	3	0.894294	-0.0485195	14.715	3
	2148	Tb927.7.2720	hypothetical protein, conserved	74.108	2.1	0	1	-0.0806317	0.0128544	2.1	1	1	0.80493	-0.0942419	13.318	2	2.1	1	1	0.80652	-0.0933849		1	2.1	1	1	0.882535	-0.0542682	15.398	2
	128	Tb11.1420;Tb11.1370;Tb927.11.1850	hypothetical protein,chrXI additional, unordered contigs ;hypothetical protein, conserved ;hypothetical protein, conserved	50.917	5.7	0	3	-0.0807527	0.0327421	3.2	1	1	0.85335	-0.0688728		1	5.7	2	2	0.75348	-0.122928	0.090201	2	3.2	1	1	0.890313	-0.0504571		1
	1464	Tb927.2.5250	tubulin-tyrosine ligase, putative	45.059	6.6	0	1	-0.0812716	0.0149814	6.6	2	2	0.81349	-0.0896478	9.8441	2	6.6	2	2	0.79262	-0.100935	25.152	2	6.6	2	2	0.884643	-0.0532321	17.531	2
	1745	Tb927.4.3820	hypothetical protein, conserved	47.456	3.1	0.0041682	1	-0.0814739	0.00065863	3.1	1	1	0.84032	-0.0755553		1	3.1	1	1	0.82352	-0.0843258		1	3.1	1	1	0.823113	-0.0845405		1
	943	Tb927.11.13830	hypothetical protein, conserved	36.135	13.7	0	1	-0.082457	0.0446132	13.7	3	3	0.74142	-0.129936	13.076	3	13.7	3	3	0.83396	-0.0788548	3.64	3	13.7	3	3	0.914997	-0.0385804	3.8422	3
	2087	Tb927.7.1110	asparagine synthetase a, putative	39.597	32.8	0	1	-0.0828085	0.032707	30.8	8	8	0.80288	-0.0953494	19.283	8	30.8	8	8	0.76987	-0.113583	5.7797	8	32.8	9	9	0.913075	-0.0394934	9.8472	8
	2512	Tb927.8.730	nucleolar RNA-binding protein, putative	28.338	9.9	0	1	-0.0828135	0.0489193	9.9	2	2	0.88705	-0.0520519	2.5671	2	4.7	1	1	0.72657	-0.138723	50.529	2	9.9	2	2	0.875657	-0.0576661	7.6815	2
	1099	Tb927.11.2500	carboxypeptidase, putative,metallo-peptidase, Clan MA(E) Family M32	57.683	11.9	0	1	-0.0830263	0.0279547	10.1	5	5	0.7544	-0.122398	14.877	4	7.8	4	4	0.84478	-0.0732564	13.753	4	11.9	6	6	0.884251	-0.0534242	17.985	5
	2541	Tb927.9.10250	small nuclear ribonucleoprotein Sm-F (Sm-F)	8.3616	56	0	1	-0.083469	0.0189775	56	4	4	0.86709	-0.0619358	41.272	8	28	3	3	0.84717	-0.0720294	44.608	5	56	4	4	0.764818	-0.116442	39.471	7
	1705	Tb927.4.2500	protein kinase, putative,eukaryotic translation initiation factor 2-alpha kinase precursor, putative	111.92	46.6	0	1	-0.0836298	0.046171	46.5	41	41	0.7791	-0.108407	14.36	130	45.8	42	42	0.77008	-0.113464	22.159	113	45.8	41	41	0.935366	-0.0290183	22.87	134
	833	Tb927.11.10510	ubiquinone biosynthesis methyltransferase, putative	32.094	16.3	0	1	-0.084895	0.0187	16.3	4	4	0.86823	-0.0613652	21.489	4	16.3	4	4	0.76267	-0.117663	11.703	4	16.3	4	4	0.840124	-0.0756564	2.0345	4
	2356	Tb927.8.2200	terbinafine resistance locus protein (yip1), putative	20.718	6.3	0	1	-0.0849414	0.0189017	6.3	1	1	0.80432	-0.0945711		1	6.3	1	1	0.77917	-0.108368		1	6.3	1	1	0.88739	-0.0518854		1
	1137	Tb927.11.3320	ras-like small GTPase, putative (TbGTR)	46.438	8.6	0	1	-0.0855433	0.0425727	8.6	4	4	0.73012	-0.136606	8.3894	4	8.6	4	4	0.84425	-0.0735289	4.4085	4	8.6	4	4	0.898473	-0.0464952	10.985	7
	2574	Tb927.9.11580	Gim5A protein,glycosomal membrane protein (gim5A)	26.408	43.6	0	1	-0.0856671	0.0235039	32.1	9	2	0.75549	-0.121771	7.8601	3	43.2	11	3	0.83322	-0.0792403	9.8687	3	43.6	13	4	0.879044	-0.0559896	12.048	5
	159	Tb927.7.4480;Tb11.v5.0261	adenosine 5-monophosphoramidase, putative ;adenosine 5-monophosphoramidase, putative	15.55	21.3	0	2	-0.086427	0.018025	14.2	2	2	0.77218	-0.112281	10.692	2	21.3	3	3	0.80859	-0.0922716	56.524	3	14.2	2	2	0.881601	-0.0547279		1
	552	Tb927.10.2350	pyruvate dehydrogenase complex E3 binding protein, putative	27.335	32.3	0	1	-0.0865502	0.0287609	23.1	4	4	0.76359	-0.11714	2.9384	4	32.3	5	5	0.79812	-0.0979318	9.3216	5	25.4	4	4	0.902446	-0.044579	15.334	4
	1674	Tb927.4.1540	hypothetical protein, conserved	55.24	17.3	0	1	-0.0866529	0.0262317	8.3	3	3	0.74492	-0.12789	15.592	4	11.6	4	4	0.86395	-0.0635114	15.503	4	13.4	4	4	0.853971	-0.0685569	14.465	5
	210	Tb927.10.7100;Tb11.v5.0580	delta-4 fatty acid desaturase ;delta-6 fatty acid desaturase, putative	47.965	11.6	0	2	-0.0866976	0.0291637	10	4	4	0.74155	-0.12986	41.769	9	7.4	3	3	0.8479	-0.0716554	18.164	4	11.6	5	5	0.87382	-0.0585778	19.816	7
	2495	Tb927.8.6670	hypothetical protein, conserved	54.016	7.8	0.0011914	1	-0.08708	0.033043	4.3	1	1	0.76329	-0.11731		1	4.3	1	1	0.91067	-0.040639		1	7.8	2	2	0.788333	-0.10329		1
	867	Tb927.11.11500	cyclin dependent kinase-binding protein, putative	61.672	2.3	0	1	-0.0872157	0.0267353	2.3	1	1	0.76069	-0.118792	16.476	2	2.3	1	1	0.80267	-0.095463	8.8369	2	2.3	1	1	0.89662	-0.0473917		1
	2786	Tb927.9.8260	rhomboid-like protein,serine peptidase, Clan S- , family S54, putative	36.786	12.5	0	1	-0.0875045	0.0470114	7.9	2	2	0.71754	-0.144154	8.7971	3	7.9	2	2	0.85267	-0.069219	26.013	3	12.5	3	3	0.893017	-0.0491405	12.558	3
	2430	Tb927.8.5090;Tb11.v5.0723	DNA-directed RNA polymerase I largest subunit (RPA190)	195.95	4.4	0	2	-0.0875368	0.0167574	3.3	4	4	0.77008	-0.113464	7.056	5	3.3	4	4	0.80893	-0.0920891	11.459	4	4.4	5	5	0.876885	-0.0570572	20.944	7
	1990	Tb927.6.2790;REV__Tb927.6.2790	L-threonine 3-dehydrogenase, putative	36.957	53.3	0	2	-0.0877818	0.0432166	53.3	16	16	0.78245	-0.106543	17.808	29	48.8	15	15	0.75263	-0.123418	8.9019	25	48.8	15	15	0.926012	-0.0333835	18.882	26
	117	Tb11.02.5390b;Tb11.02.5390	mRNA processing protein, putative ;mRNA processing protein, putative	120.71	14.3	0	2	-0.0879978	0.0450798	14.3	12	12	0.76629	-0.115607	29.748	14	13.1	11	11	0.76359	-0.11714	54.525	10	11.4	10	10	0.930579	-0.0312468	8.1764	11
	524	Tb927.10.1660	hypothetical protein, conserved	33.212	15.6	0	1	-0.0884425	0.0388868	12.2	4	4	0.77565	-0.110334	9.2068	4	12.5	4	4	0.76074	-0.118764	21.31	4	9.8	3	3	0.919963	-0.0362295	15.517	3
	856	Tb927.11.11120	hypothetical protein, conserved	22.452	11.1	0	1	-0.0886297	0.00556109	5.6	1	1	0.83335	-0.0791726		1	5.6	1	1	0.83323	-0.0792351		1	11.1	2	2	0.780762	-0.107481	23.213	2
	1739	Tb927.4.3690	hypothetical protein, conserved	48.527	3	0.0041556	1	-0.0886474	0.03118	3	1	1	0.77135	-0.112749		1	3	1	1	0.77444	-0.111012		1	3	1	1	0.907441	-0.0421816		1
	2222	Tb927.7.5130	hypothetical protein, conserved	26.377	15.5	0	1	-0.0887814	0.00235777	10.5	3	3	0.81095	-0.0910059	17.033	3	10.5	3	3	0.83705	-0.0772486	7.4921	3	15.5	4	4	0.79783	-0.0980897	14.686	3
	2398	Tb927.8.3530	glycerol-3-phosphate dehydrogenase [NAD ], glycosomal	37.805	42.9	0	1	-0.088942	0.0485431	41	12	12	0.76518	-0.116236	19.855	45	42.9	13	13	0.75605	-0.121449	20.987	49	42.9	13	13	0.935104	-0.0291402	17.874	44
	162	Tb927.7.4570;Tb11.v5.0270	inosine-guanine nucleoside hydrolase (IG-NH) ;nucleoside hydrolase, putative	39.39	10.9	0	2	-0.0889892	0.00205533	8.7	3	3	0.80569	-0.093832	45.979	3	10.9	4	4	0.80251	-0.0955495	43.078	3	10.9	4	4	0.8364	-0.0775859	14.92	5
	2485	Tb927.8.6450	inhibitor of cysteine peptidase (ICP)	13.454	14.9	0	1	-0.0895054	0.0380059	14.9	1	1	0.74365	-0.128631		1	14.9	1	1	0.79412	-0.100114		1	14.9	1	1	0.912492	-0.0397709		1
	1204	Tb927.11.5050	fumarate hydratase, class I (FHm)	61.344	12.3	0	1	-0.0896416	0.022314	12.3	5	5	0.79212	-0.101209	3.1668	4	10.1	4	4	0.76508	-0.116293	11.413	4	12.3	5	5	0.888336	-0.0514227	28.178	5
	2372	Tb927.8.2770;Tb11.v5.0808	insulin receptor,Ryanodine receptor	342.48	7.6	0	2	-0.0898812	0.0164315	6.2	18	18	0.80028	-0.096758	27.577	23	7	21	21	0.76778	-0.114763	44.628	20	7	21	21	0.874738	-0.0581222	21.332	19
	1590	Tb927.3.4500;Tb11.v5.0629	fumarate hydratase, class I (FHc) ;fumarate hydratase, putative	62.262	34.2	0	2	-0.0901141	0.0273865	34.2	16	16	0.79172	-0.101428	19.578	22	34.2	15	15	0.75633	-0.121289	28.27	20	34.2	15	15	0.896138	-0.0476253	21.937	23
	1186	Tb927.11.460;Tb11.v5.0726	predicted WD40 repeat protein ;hypothetical protein, conserved	103.67	2.8	0	2	-0.0905845	0.00474149	2.8	2	2	0.77946	-0.108206	10.804	2	2.8	2	2	0.82461	-0.0837514	9.4797	2	2.8	2	2	0.832154	-0.0797961	0.57695	2
	425	Tb927.10.13040	receptor-type adenylate cyclase GRESAG 4, putative,ESAG 4 (expression site-associated gene 4) protein, putative	133.33	1.7	0	1	-0.0908136	0.0168714	1.7	2	2	0.80982	-0.0916115	4.9612	2	1	1	1	0.75848	-0.120056		1	1.7	2	2	0.869414	-0.0607734	12.76	2
	2042	Tb927.6.4350	ribosomal RNA assembly protein, putative	37.204	4.9	0	1	-0.0908591	0.0465808	4.9	1	1	0.77856	-0.108708		1	4.9	1	1	0.73911	-0.131291		1	4.9	1	1	0.92773	-0.0325785		1
	2453	Tb927.8.5680	hypothetical protein, conserved	66.873	5.6	0	1	-0.0908718	0.0444147	5.6	3	3	0.78199	-0.106799	17.353	2	4.1	2	2	0.73908	-0.131309	11.717	2	5.6	3	3	0.923617	-0.0345081	17.077	3
	1157	Tb927.11.3850	AMP deaminase, putative	175.55	2.8	0	1	-0.0909228	0.0206589	2.1	2	2	0.74358	-0.128672	21.658	3	0.9	1	1	0.85657	-0.0672371		1	1.6	2	2	0.837802	-0.0768588	8.8751	2
	981	Tb927.11.14750	hypothetical protein, conserved	42.2	11.3	0	1	-0.0915725	0.0450467	8.3	3	3	0.88079	-0.0551276	27.325	3	8.9	3	3	0.85198	-0.0695706	40.718	3	5.9	2	2	0.707914	-0.150019	43.096	2
	1434	Tb927.2.4210	glycosomal phosphoenolpyruvate carboxykinase (PEPCK)	58.564	69.7	0	1	-0.0919677	0.0360836	69.7	40	40	0.76035	-0.118986	33.165	84	63.2	35	35	0.76344	-0.117225	18.388	73	61.3	33	33	0.912659	-0.0396917	16.467	76
	1081	Tb927.11.2010	hypothetical protein, conserved	50.298	13.6	0	1	-0.0920047	0.0281521	10.8	3	3	0.81755	-0.0874857	15.199	3	13.6	4	4	0.73524	-0.133571	21.935	4	6.9	2	2	0.881135	-0.0549576	7.2933	3
	452	Tb927.10.1400;Tb927.10.1470	hypoxanthine-guanine phosphoribosyltransferase (HGPRT) ;hypoxanthine-guanine phosphoribosyltransferase (HGPRT)	23.36	62.4	0	2	-0.0920202	0.0453098	62.4	12	12	0.74979	-0.12506	21.499	17	62.4	11	11	0.76141	-0.118381	24.835	19	61.4	11	11	0.927644	-0.0326188	19.374	19
	2575	Tb927.9.11600	unspecified product (gim5B)	25.975	51.5	0	1	-0.0925256	0.0209029	36.5	11	4	0.79533	-0.0994526	18.299	5	51.5	13	5	0.75446	-0.122364	9.2323	6	51.5	15	6	0.879507	-0.0557605	5.5635	7
	2383	Tb927.8.3040	hypothetical protein, conserved	22.299	5.9	0	1	-0.0925474	0.0366017	5.9	1	1	0.81145	-0.0907382		1	5.9	1	1	0.72551	-0.139357		1	5.9	1	1	0.896298	-0.0475474		1
	1193	Tb927.11.4810	hypothetical protein, conserved	19.431	19.5	0	1	-0.0928145	0.028461	19.5	4	4	0.77835	-0.108825	18.606	7	19.5	4	4	0.75436	-0.122421	24.719	6	19.5	4	4	0.897022	-0.047197	16.983	8
	1485	Tb927.3.1260	hypothetical protein, conserved	21.251	5.7	0.0077178	1	-0.0930071	0.0451855	5.7	1	1	0.83231	-0.0797149		1	5.7	1	1	0.78289	-0.106299		1	0	0	0				0
	1360	Tb927.11.9550	replication factor C, subunit 4, putative	37.586	14.1	0	1	-0.0933472	0.0398159	14.1	4	4	0.74096	-0.130205	9.0345	4	14.1	4	4	0.77351	-0.111534	6.414	4	10.3	3	3	0.915583	-0.0383022	4.7877	2
	1019	Tb927.11.15850	kinteoplast poly(A) polymerase complex 1 subunit	86.756	15.6	0	1	-0.093416	0.0200693	15.6	11	11	0.77377	-0.111388	18.153	19	12.3	8	8	0.7691	-0.114017	10.672	8	13.3	9	9	0.881368	-0.0548428	21.485	10
	202	Tb927.10.5620;Tb11.v5.0531	fructose-bisphosphate aldolase, glycosomal (ALD) ;fructose-bisphosphate aldolase, glycosomal, putative	41.071	47.6	0	2	-0.0936917	0.0188546	47.6	21	21	0.77696	-0.109601	13.082	30	47.6	21	21	0.76718	-0.115103	14.534	32	47.6	21	21	0.878272	-0.0563712	12.88	30
	888	Tb927.11.12160	hypothetical protein, conserved	23.492	9	0	1	-0.0940451	0.00399517	9	1	1	0.7833	-0.106072		1	9	1	1	0.83612	-0.0777314		1	9	1	1	0.797385	-0.0983322		1
	2465	Tb927.8.6060	2-amino-3-ketobutyrate coenzyme A ligase, putative,glycine acetyltransferase, putative	43.734	45.8	0	1	-0.0943114	0.0331129	45.5	17	17	0.76989	-0.113571	13.487	24	45.8	19	19	0.74871	-0.125686	21.211	23	45.8	19	19	0.904323	-0.0436766	18.66	22
	902	Tb927.11.1260	copper-transporting ATPase-like protein, putative	102.34	2.3	0	1	-0.0956217	0.043792	2.3	2	2	0.69962	-0.155138	0.78133	2	2.3	2	2	0.83945	-0.0760052	14.995	3	1	1	1	0.879585	-0.0557223		1
	605	Tb927.10.3650	NADH-dependent fumarate reductase, putative	133.53	22.3	0	1	-0.0958698	0.0492786	21.6	24	21	0.72361	-0.140495	29.56	23	18.7	21	18	0.76804	-0.114616	14.034	20	20.8	23	20	0.927902	-0.0324979	37.004	27
	413	Tb927.10.12840	mitochondrial carrier protein (MCP12)	33.131	36.8	0	1	-0.0960922	0.0393529	36.8	10	10	0.7516	-0.124013	8.1245	8	34.2	9	9	0.74899	-0.125524	5.0162	8	36.8	10	10	0.914662	-0.0387393	13.291	10
	911	Tb927.11.12920	hypothetical protein, conserved	47.225	2.8	0	1	-0.0964655	0.0211877	2.8	1	1	0.78245	-0.106543		1	2.8	1	1	0.74839	-0.125872		1	2.8	1	1	0.877039	-0.056981		1
	2711	Tb927.9.4190	fatty acyl CoA syntetase 1 (ACS1)	78.959	8.2	0	1	-0.0971803	0.0355704	8.2	5	5	0.7553	-0.121881	34.339	7	8.2	5	5	0.7461	-0.127203	14.017	6	5	3	3	0.906865	-0.0424574	31.142	4
	1958	Tb927.6.2140	hypothetical protein, conserved	28.771	33.3	0	1	-0.0972827	0.0487476	33.3	7	7	0.73408	-0.134257	15.773	8	30	6	6	0.74855	-0.125779	12.888	9	30	6	6	0.929368	-0.0318123	23.523	9
	2196	Tb927.7.3890	hypothetical protein, conserved	33.666	5.2	0	1	-0.0978791	0.00240595	5.2	1	1	0.81431	-0.0892102		1	5.2	1	1	0.77389	-0.111321		1	5.2	1	1	0.807037	-0.0931064		1
	710	Tb927.10.7230;Tb11.v5.0615	hypothetical protein, conserved	284.7	2.7	0	2	-0.0983626	0.0382861	1.9	4	4	0.73192	-0.135536	18.411	4	2.7	6	6	0.76187	-0.118119	12.386	4	2.3	5	5	0.909008	-0.0414322	15.676	5
	1635	Tb927.3.680	cytochrome P450, putative	66.122	2.1	0.0015817	1	-0.0990656	0.00100486	2.1	1	1	0.79567	-0.099267		1	2.1	1	1	0.81047	-0.0912631		1	2.1	1	1	0.782228	-0.106667		1
	1265	Tb927.11.6420	hypothetical protein, conserved	144.87	2.2	0.0031044	1	-0.0995612	0.0299985	2.2	2	2	0.78127	-0.107199	9.9392	2	1.3	1	1	0.88719	-0.0519834		1	1.3	1	1	0.725268	-0.139501		1
	2279	Tb927.7.7080	mitochondrial glycoprotein-like protein	41.205	8.6	0	1	-0.0999634	0.0206005	8.6	2	2	0.86335	-0.0638131	34.862	7	8.6	2	2	0.73053	-0.136362	25.148	5	8.6	2	2	0.794849	-0.0997152	10.884	2
	122	Tb927.10.1140;Tb11.0530	epsilon tubulin (TUBE1) ;chrX additional, unordered contigs,epsilon tubulin	53.167	3.1	0	2	-0.100369	0.0429819	3.1	1	1	0.78942	-0.102692		1	3.1	1	1	0.90221	-0.0446924		1	3.1	1	1	0.701902	-0.153723	28.349	2
	1681	Tb927.4.1840	zinc carboxypeptidase, putative,metallo-peptidase, Clan MC, Family M14	84.264	1.3	0.0027216	1	-0.100444	0.0264853	1.3	1	1	0.76785	-0.114724		1	1.3	1	1	0.73596	-0.133146		1	1.3	1	1	0.884173	-0.0534626		1
	2596	Tb927.9.12700	phospholipase A1, putative	49.911	18.1	0	1	-0.100973	0.0459459	18.1	6	6	0.77133	-0.11276	5.2754	5	11.9	4	4	0.70602	-0.151183	30.267	4	18.1	6	6	0.91416	-0.0389776	9.5666	6
	759	Tb927.10.8260	hypothetical protein, conserved	21.424	17	0	1	-0.101499	0.038435	17	3	3	0.86402	-0.0634762	40.268	4	9	2	2	0.69109	-0.160465	1.3557	2	9	2	2	0.830703	-0.0805543	0.437	2
	2378	Tb927.8.2860	hypothetical protein, conserved	99.326	7.8	0	1	-0.101891	0.021491	4.6	3	3	0.83732	-0.0771085	73.958	3	7.8	4	4	0.71545	-0.145421	5.3303	2	1.4	1	1	0.825764	-0.0831441		1
	1126	Tb927.11.3100	hypothetical protein, conserved	39.598	7.2	0	1	-0.102047	0.0354019	7.2	2	2	0.69278	-0.159405	20.447	2	7.2	2	2	0.84838	-0.0714096	1.9243	2	7.2	2	2	0.84076	-0.0753279	25.215	2
	1703	Tb927.4.2450	thioredoxin, putative	44.49	36.5	0	1	-0.102487	0.0494042	34.8	12	12	0.71506	-0.145658	21.109	15	32.8	11	11	0.74422	-0.128299	9.7925	12	36.5	13	13	0.925754	-0.0335042	11.75	16
	2723	Tb927.9.4900	condensin subunit 1, putative	141.11	2.1	0	1	-0.102749	0.0355584	2.1	2	2	0.7981	-0.0979427	24.617	2	1	1	1	0.69959	-0.155156		1	2.1	2	2	0.880747	-0.0551489		1
	119	Tb11.02.5420b;Tb11.02.5420;Tb927.11.8380	NADPH-cytochrome p450 reductase, putative ;NADPH-cytochrome p450 reductase, putative (CPR) ;NADPH--cytochrome p450 reductase, putative (CPR)	69.959	3	0	3	-0.103806	0.0300164	1.7	1	1	0.78842	-0.103242		1	3	2	2	0.70755	-0.150243	32.746	2	3	2	2	0.87512	-0.0579322	15.757	2
	1758	Tb927.4.4350	hypothetical protein, conserved	23.321	26.1	0	1	-0.104166	0.0258808	16.3	3	3	0.74485	-0.127931	1.347	3	26.1	4	4	0.74178	-0.129725	22.932	5	26.1	4	4	0.881368	-0.0548428	15.399	5
	391	Tb927.10.12030	hypothetical protein, conserved	27.19	23.6	0	1	-0.104239	0.000570953	23.6	5	5	0.78137	-0.107143	12.496	4	23.6	5	5	0.7792	-0.108351	54.307	6	18.4	4	4	0.799424	-0.0972226	58.918	5
	403	Tb927.10.12500;Tb927.10.12510	P-type H -ATPase, putative ;P-type H -ATPase, putative	100.23	21.2	0	2	-0.104341	0.0281563	17.7	14	14	0.7542	-0.122513	32.831	19	18.8	15	15	0.72912	-0.137201	18.356	19	21.2	17	17	0.884486	-0.053309	20.042	17
	1809	Tb927.5.1300	vacuolar proton translocating ATPase subunit A, putative	89.63	1.8	0	1	-0.104605	0.0421858	1.8	1	1	0.82814	-0.0818962		1	1.8	1	1	0.67817	-0.168661		1	1.8	1	1	0.864454	-0.0632583		1
	1960	Tb927.6.2160	hypothetical protein, conserved	33.183	22	0	1	-0.104633	0.0103264	22	5	5	0.78728	-0.103871	9.0334	5	22	5	5	0.73882	-0.131461	5.5513	5	22	5	5	0.834516	-0.0785656	7.4406	5
	1648	Tb927.3.930	dynein heavy chain, putative	531.41	1.4	0	1	-0.105038	0.012833	1.2	5	4	0.73476	-0.133854	37.914	4	1.2	5	4	0.78204	-0.106771	20.35	3	1.2	5	4	0.842389	-0.0744873	23.215	3
	1246	Tb927.11.6100	hypothetical protein, conserved	33.374	16.1	0	1	-0.105223	0.0476003	16.1	4	4	0.69838	-0.155908	3.3401	3	16.1	4	4	0.75555	-0.121737	9.8837	4	13	3	3	0.91617	-0.0380237	10.032	3
	468	Tb927.10.1450	hypothetical protein, conserved	329.64	34.9	0	1	-0.107287	0.0498585	29.2	4	4	0.78041	-0.107677	14.297	3	27.4	4	4	0.67511	-0.170625	55.097	3	29.2	4	4	0.904568	-0.0435587	39.503	3
	1769	Tb927.4.4650	diphthine synthase, putative	29.49	9.7	0	1	-0.107615	0.00799349	9.7	2	2	0.74886	-0.125599	12.076	3	4.8	1	1	0.76438	-0.116691		1	4.8	1	1	0.830703	-0.0805543	36.724	2
	972	Tb927.11.1450	2-oxoglutarate dehydrogenase E1 component, putative	113.38	54.8	0	1	-0.108019	0.0487157	54.7	57	57	0.7177	-0.144057	28.291	157	51.8	55	55	0.71639	-0.14485	20.024	138	53.6	54	54	0.922254	-0.0351495	18.183	142
	2672	Tb927.9.1720	peroxisomal membrane protein 4, putative	25.459	5.4	0	1	-0.108518	0.0166827	5.4	1	1	0.74862	-0.125739		1	5.4	1	1	0.73822	-0.131814		1	5.4	1	1	0.855066	-0.0680002		1
	173	Tb11.v5.0333;Tb927.10.8530;Tb927.10.8520;Tb927.10.8510;Tb927.10.8500;Tb927.10.8490;Tb11.v5.0332;Tb11.v5.0331	THT1 - hexose transporter, putative, fragment ;glucose transporter,glucose transporter 2A (THT2A) ;glucose transporter, putative ;glucose transporter, putative ;glucose transporter, putative ;glucose transporter, putative ;THT2A - glucose transporter, puta	34.276	3.1	0	8	-0.108835	0.0164761	3.1	1	1	0.72005	-0.142637		1	3.1	1	1	0.77395	-0.111287		1	3.1	1	1	0.846095	-0.0725807		1
	2039	Tb927.6.4300;Tb927.6.4280	glyceraldehyde 3-phosphate dehydrogenase, glycosomal (GAPDH) ;glyceraldehyde 3-phosphate dehydrogenase, glycosomal (GAPDH)	39.047	72.1	0	2	-0.109244	0.0351972	72.1	25	23	0.71684	-0.144578	14.613	62	72.1	25	23	0.73298	-0.134908	13.326	58	72.1	25	23	0.894855	-0.0482475	16.131	63
	1527	Tb927.3.2270	hypothetical protein, conserved	47.506	5.7	0	1	-0.109666	0.000464222	2.7	1	1	0.78789	-0.103534		1	5.7	2	2	0.7755	-0.110418	1.4743	2	5.7	2	2	0.767283	-0.115044	1.4902	2
	736	Tb927.10.7740	protein transport protein SEC23 (SEC23.2)	83.308	1.5	0	1	-0.110458	0.0226645	1.5	1	1	0.70731	-0.15039		1	1.5	1	1	0.85834	-0.0663406	15.732	2	1.5	1	1	0.76799	-0.114644	35.578	2
	2359	Tb927.8.2300	hypothetical protein, conserved	25.468	12.7	0.0038285	1	-0.11229	0.0257883	12.7	2	2	0.85562	-0.0677191	39.43	2	7.7	1	1	0.77694	-0.109613		1	12.7	2	2	0.692569	-0.159537	27.379	2
	1951	Tb927.6.1900	U3/U14 snoRNA-associated small subunit rRNA processing protein, putative	52.9	2.1	0.0038314	1	-0.113194	0.0408233	2.1	1	1	0.71701	-0.144475	12.563	2	2.1	1	1	0.70664	-0.150802		1	2.1	1	1	0.903016	-0.0443045	25.96	2
	106	Tb11.v5.0767;Tb927.10.4430;Tb10.v4.0033	pumillo RNA binding protein PUF1, putative ;pumillo RNA binding protein PUF1 (PUF1) ;pumillo RNA binding protein PUF1,chrX additional, unordered contigs (PUF1)	55.776	3	0	3	-0.11326	0.0444527	3	1	1	0.91014	-0.0408918		1	3	1	1	0.70356	-0.152699		1	3	1	1	0.714184	-0.14619	35.447	2
	2014	Tb927.6.3680	hypothetical protein, conserved	27.875	8.5	0	1	-0.11365	0.0448042	8.5	2	2	0.66224	-0.178985	22.38	2	8.5	2	2	0.77755	-0.109272	6.0514	2	8.5	2	2	0.88574	-0.0526939	4.8867	2
	585	Tb927.10.3150	N-acetyltransferase, putative	23.621	19	0	1	-0.114677	0.0484695	19	4	4	0.66378	-0.177976	1.0875	3	19	5	5	0.75648	-0.121203	10.826	3	19	5	5	0.901876	-0.0448532	4.3092	3
	1722	Tb927.4.3300	mitochondrial ATP-dependent zinc metallopeptidase, putative,metallo-peptidase, Clan MA(E) Family M41	78.872	3.1	0	1	-0.114981	0.0170864	3.1	2	2	0.69828	-0.15597	3.8443	2	3.1	2	2	0.82885	-0.0815241	5.5807	2	3.1	2	2	0.780823	-0.107447	32.15	2
	515	Tb927.10.1580	hypothetical protein, conserved	12.232	12.3	0	1	-0.117128	0.0372759	12.3	1	1	0.66399	-0.177838		1	12.3	1	1	0.86975	-0.0606056		1	12.3	1	1	0.77101	-0.11294		1
	1729	Tb927.4.3480	hypothetical protein	19.994	13.1	0	1	-0.117221	0.0253162	13.1	2	2	0.71193	-0.147563	14.477	3	13.1	2	2	0.72172	-0.141631	30.417	5	13.1	2	2	0.866026	-0.0624692	2.2971	2
	832	Tb927.11.1050	RNA processing factor 1, putative,ribosome biogenesis protein	39.646	6	0.0038066	1	-0.11751	0.0134076	3	1	1	0.76458	-0.116577		1	6	2	2	0.70472	-0.151983		1	3	1	1	0.824198	-0.0839682		1
	1291	Tb927.11.7040	pterin-4-alpha-carbinolamine dehydratase, putative	14.237	24.2	0	1	-0.117994	0.0466342	24.2	3	3	0.65937	-0.180871	6.1181	3	14.5	2	2	0.74825	-0.125953	13.737	2	14.5	2	2	0.897102	-0.047158	2.0803	2
	946	Tb927.11.13890	hypothetical protein, conserved	30.693	18.7	0	1	-0.118978	0.0457092	14.9	3	3	0.73076	-0.136225	12.798	3	18.7	4	4	0.66733	-0.175659	5.2098	3	18.7	4	4	0.901469	-0.045049	14.236	3
	2594	Tb927.9.12630;Tb927.9.12590;Tb927.9.12570;Tb927.9.12550;Tb927.9.12610	glycerol kinase, glycosomal (glk1) ;glycerol kinase, glycosomal (glk1) ;glycerol kinase, glycosomal (glk1) ;glycerol kinase, glycosomal (glk1) ;glycerol kinase, glycosomal (glk1)	56.426	63.5	0	5	-0.119438	0.0242656	62.1	31	31	0.72034	-0.142462	12.327	80	63.5	32	32	0.70659	-0.150833	11.283	56	56.8	30	30	0.860956	-0.0650192	20.303	81
	320	Tb927.1.640	BRCA2	176.31	1.8	0.0070344	1	-0.119472	0.0141247	0.7	1	1	0.79535	-0.0994417	25.795	2	0.7	1	1	0.69103	-0.160503	37.991	3	1.8	2	2	0.79713	-0.0984707		1
	1820	Tb927.5.1660	protein phosphatase 2C, putative	46.85	5.9	0	1	-0.119695	0.00920651	3.1	1	1	0.74986	-0.12502		1	3.1	1	1	0.71584	-0.145184		1	5.9	2	2	0.81493	-0.08888	32.592	2
	1568	Tb927.3.3680	hypothetical protein, conserved	16.08	31.4	0	1	-0.120124	0.0235825	18.2	2	2	0.74295	-0.12904	27.9	2	31.4	4	4	0.77409	-0.111209	28.742	3	0	0	0				0
	1633	Tb927.3.630	hypothetical protein, conserved	8.5869	12.2	0.0090942	1	-0.121201	0.0189063	12.2	1	1	0.72886	-0.137356		1	12.2	1	1	0.70348	-0.152748		1	12.2	1	1	0.844309	-0.0734984		1
	1305	Tb927.11.7530	long-chain-fatty-acid-CoA ligase, putative	80.712	6.7	0	1	-0.121655	0.0256284	3.3	2	2	0.74908	-0.125472	7.9424	2	5.4	3	3	0.67722	-0.16927		1	4.7	3	3	0.850702	-0.0702226	18.234	2
	237	Tb11.v5.0778;Tb927.7.680	chaperone protein DNAj, putative ;chaperone protein DNAj, putative	49.945	10.6	0	2	-0.122563	0.0389061	10.6	3	3	0.66995	-0.173958	2.9676	3	10.6	3	3	0.72213	-0.141385	16.246	3	10.6	3	3	0.886446	-0.0523476	10.441	3
	1178	Tb927.11.4360	hypothetical protein, conserved	29.673	24.1	0	1	-0.124613	0.0395987	19.8	4	4	0.6725	-0.172308	17.427	3	20.6	5	5	0.70714	-0.150495	10.226	3	15.6	4	4	0.889126	-0.0510367	7.3982	3
	383	Tb927.10.11870	mitochondrial RNA binding protein (MRB11870)	34.683	13.9	0	1	-0.125046	0.0485017	9.4	2	2	0.64325	-0.19162	12.763	2	13.9	3	3	0.7306	-0.13632	8.5286	3	9.4	2	2	0.897022	-0.047197	15.585	2
	1326	Tb927.11.8160	dynein heavy chain, putative	473.83	0.5	0	1	-0.127123	0.00865873	0.3	1	1	0.73639	-0.132892		1	0.2	1	1	0.7028	-0.153168		1	0.3	1	1	0.802955	-0.0953089		1
	1753	Tb927.4.4190;Tb927.8.8150	hypothetical protein, conserved	17.352	25.5	0	2	-0.127455	0.0361998	25.5	4	4	0.69286	-0.159355	6.3239	4	25.5	4	4	0.67924	-0.167977	6.194	4	19.7	3	3	0.88098	-0.0550341	3.4985	3
	799	Tb927.10.9760	alternative oxidase	39.673	5.1	0	1	-0.12777	0.0322165	5.1	1	1	0.66179	-0.17928		1	5.1	1	1	0.72321	-0.140736		1	5.1	1	1	0.864379	-0.0632958		1
	539	Tb927.10.2030	hypothetical protein, conserved	69.058	2.8	0	1	-0.128177	0.0246641	2.8	1	1	0.65561	-0.183354		1	2.8	1	1	0.76026	-0.119038		1	2.8	1	1	0.827678	-0.0821388		1
	306	Tb927.1.4050	protein phosphatase with EF-Hand domains (PPEF),ser/thr protein phosphatase, putative	105.75	1.4	0.0015785	1	-0.130229	0.0465562	1.4	1	1	0.69356	-0.158916		1	1.4	1	1	0.65207	-0.185706		1	1.4	1	1	0.899361	-0.0460657		1
	301	Tb927.1.3260	hypothetical protein, conserved	203.06	1.1	0	1	-0.131152	0.0192091	1.1	1	1	0.8173	-0.0876185		1	1.1	1	1	0.66218	-0.179024		1	1.1	1	1	0.74677	-0.126813		1
	1344	Tb927.11.9090	hypothetical protein, conserved	46.723	8.3	0	1	-0.134275	0.0357677	8.3	2	2	0.63986	-0.193915	57.348	2	8.3	2	2	0.71581	-0.145202		1	4.5	1	1	0.863558	-0.0637086		1
	2382	Tb927.8.3020	hypothetical protein, conserved	74.302	2.4	0	1	-0.134442	0.0151645	2.4	1	1	0.81829	-0.0870928		1	2.4	1	1	0.68466	-0.164525		1	2.4	1	1	0.705169	-0.151707		1
	678	Tb927.10.6170	hypothetical protein, conserved	163.96	2.2	0.0011919	1	-0.13509	0.0194473	2.2	2	2	0.70165	-0.153879	4.719	2	2.2	2	2	0.67551	-0.170368	11.072	2	2.2	2	2	0.829807	-0.0810231	6.8168	2
	1170	Tb927.11.4150	hypothetical protein, conserved	68.884	1.9	0	1	-0.139782	0.040853	1.9	1	1	0.77442	-0.111023		1	1.9	1	1	0.59753	-0.22364		1	1.9	1	1	0.822842	-0.0846835		1
	997	Tb927.11.15180	hypothetical protein, conserved	12.897	19.8	0	1	-0.139908	0.01862	19.8	2	2	0.63788	-0.195261	3.0994	2	12.6	1	1	0.76488	-0.116407		1	12.6	1	1	0.779727	-0.108057		1
	1583	Tb927.3.4240	thioredoxin, putative	21.78	9.5	0.0038432	1	-0.140222	0.0410846	9.5	1	1	0.65463	-0.184004		1	9.5	1	1	0.65735	-0.182203		1	9.5	1	1	0.882145	-0.0544598		1
	400	Tb927.10.12420	predicted S. cerevisiae Got1 homologue	15.605	7	0	1	-0.142897	0.0388702	7	1	1	0.71579	-0.145214		1	7	1	1	0.60944	-0.215069		1	7	1	1	0.854263	-0.0684085		1
	537	Tb927.10.200	vacuolar ATP synthase, putative	19.38	7.9	0	1	-0.144034	0.0189803	7.9	1	1	0.65881	-0.18124	19.509	3	7.9	1	1	0.68593	-0.16372	9.5673	2	7.9	1	1	0.818197	-0.0871423	16.318	2
	177	Tb11.v5.0366;Tb927.11.12880	hypothetical protein, conserved	120.58	21.3	0	2	-0.144371	0.00441987	19.4	5	2	0.73425	-0.134156	12.466	3	18.8	4	1	0.67386	-0.17143		1	10.2	4	1	0.745545	-0.127526		1
	2361	Tb927.8.2340	hypothetical protein, conserved	14.02	17.9	0	1	-0.145777	0.0208136	17.1	3	3	0.62218	-0.206084	27.532	2	15.4	2	2	0.74868	-0.125704	2.5511	2	8.5	1	1	0.784252	-0.105544		1
	2762	Tb927.9.7150	RNA pseudouridylate synthase protein, putative	140.81	3.5	0	1	-0.149629	0.00523888	3.5	3	3	0.75751	-0.120612	67.297	3	1.8	2	2	0.69984	-0.155001	11.283	2	3.5	3	3	0.671006	-0.173274	18.558	3
	2024	Tb927.6.3940	hypothetical protein, conserved	39.208	4.9	0	1	-0.15079	0.0237212	4.9	1	1	0.70987	-0.148821		1	4.9	1	1	0.61552	-0.210758		1	4.9	1	1	0.807624	-0.0927908		1
	399	Tb927.10.12330	zinc finger protein family member, putative (ZC3H34)	22.365	20.8	0	1	-0.153408	0.0421169	9.9	2	2	0.70549	-0.151509	16.88	2	20.8	4	4	0.57975	-0.236759	15.275	4	16.8	3	3	0.847314	-0.0719556	22.776	4
	1897	Tb927.5.4080	hypothetical protein, conserved	58.167	3.4	0	1	-0.164495	0.0342796	3.4	1	1	0.60501	-0.218237		1	3.4	1	1	0.84304	-0.0741518		1	3.4	1	1	0.629366	-0.201097		1
	1936	Tb927.6.1500	alkyl-dihydroxyacetone phosphate synthase (DHAP)	69.067	9.3	0	1	-0.168231	0.0347217	9.3	4	4	0.58903	-0.229863	29.456	4	6.2	3	3	0.8387	-0.0763934	42.177	3	9.3	4	4	0.633232	-0.198437	46.541	3
	1489	Tb927.3.1300	hypothetical protein, conserved	46.085	3.4	0.0070111	1	-0.193011	0.0171439	3.4	1	1	0.54321	-0.265032		1	3.4	1	1	0.71643	-0.144826		1	3.4	1	1	0.677369	-0.169175	33.555	2
	839	Tb927.11.10690	hypothetical protein, conserved	45.229	9.3	0	1	-0.193174	0.0358801	9.3	2	2	0.49822	-0.302579		1	5.6	1	1	0.72121	-0.141938		1	9.3	2	2	0.732815	-0.135005	53.108	2
	2121	Tb927.7.2160	hypothetical protein, conserved	37.233	24.3	0	1	-0.195471	0.0469937	24.3	6	6	0.56906	-0.244842	18.969	14	24.3	6	6	0.53195	-0.274129	10.094	13	24.3	6	6	0.856164	-0.0674428	15.583	12
	270	Tb927.1.1770	glutaredoxin, putative	12.152	12.1	0	1	-0.200725	0.022045	12.1	1	1	0.75658	-0.121145		1	12.1	1	1	0.61712	-0.20963		1	12.1	1	1	0.535303	-0.2714		1
	2036	Tb927.6.4160	hypothetical protein, conserved	47.703	5.7	0.0077121	1	-0.202275	0.0365274	2.3	1	1	0.57293	-0.241898		1	5.7	2	2	0.52883	-0.276684		1	2.3	1	1	0.816127	-0.0882424	41.508	2
	1922	Tb927.6.990;Tb927.6.1060;Tb927.6.1050;Tb927.6.1000;Tb927.6.980;Tb927.6.970;Tb927.6.960;Tb927.6.1020;Tb927.6.1010	cysteine peptidase precursor,cysteine peptidase, Clan CA, family C1, Cathepsin L-like (CP) ;cysteine peptidase precursor,cysteine peptidase, Clan CA, family C1, Cathepsin L-like (CP) ;cysteine peptidase precursor,cysteine peptidase, Clan CA, family C1, Cat	48.324	5.1	0.00040145	9	-0.206016	0.0191165	5.1	2	1	0.53622	-0.270657	13.443	2	5.1	2	1	0.60432	-0.218733	3.2322	2	5.1	2	1	0.743605	-0.128658	6.7295	2
	694	Tb927.10.670	hypothetical protein, conserved	26.877	4.4	0.0037965	1	-0.210368	0.0196325	4.4	1	1	0.58917	-0.229759		1	4.4	1	1	0.74442	-0.128182		1	4.4	1	1	0.533134	-0.273163		1
	2455	Tb927.8.5760	hypothetical protein, conserved	53.809	7.1	0	1	-0.212407	0.027703	4.8	1	1	0.59224	-0.227502		1	2.3	1	1	0.5078	-0.294307	17.735	2	7.1	2	2	0.766636	-0.115411	11.742	2
	182	Tb927.10.16150;Tb11.v5.0397	ATP-dependent zinc metallopeptidase, putative ;ATP-dependent zinc metallopeptidase, putative	62.779	2.6	0.0034897	2	-0.239295	0.0481632	2.6	1	1	0.52993	-0.275781		1	2.6	1	1	0.62689	-0.202809		1	0	0	0				0
	706	Tb927.10.7090	alternative oxidase (AOX)	37.59	8.2	0	1	-0.271665	0.0182183	6.1	2	2	0.52047	-0.283604	4.737	3	6.1	2	2	0.43906	-0.357476	16.378	2	8.2	3	3	0.670017	-0.173914	44.864	3
	397	Tb927.10.12240	short-chain dehydrogenase, putative	36.075	27.2	0	1	-0.0696487	0.0501983	27.2	6	6	0.84205	-0.0746621	33.302	6	27.2	6	6	0.77925	-0.108323	4.303	6	27.2	6	6	0.941974	-0.0259609	8.5725	5
	1333	Tb927.11.870	hypothetical protein, conserved	28.776	25.2	0	1	-0.0563677	0.0502022	22	5	5	0.8468	-0.0722192	6.5718	7	22	5	5	0.83365	-0.0790162	8.1541	6	25.2	6	6	0.959693	-0.0178677	7.9706	7
	2535	Tb927.8.920	ubiquitin-conjugating enzyme E2, putative,ubiquitin-protein ligase, putative,ubiquitin carrier protein, putative	18.992	46.5	0	1	-0.110365	0.0505714	39.5	6	6	0.69442	-0.158378	9.8911	7	46.5	7	7	0.72864	-0.137487	44.647	8	39.5	6	6	0.922084	-0.0352296	6.0631	6
	2514	Tb927.8.750	nucleolar RNA-binding protein, putative	39.761	15.8	0	1	-0.0848248	0.0505839	15.8	4	4	0.7657	-0.115941	25.477	7	15.8	4	4	0.77239	-0.112163	11.679	6	15.8	4	4	0.941088	-0.0263698	16.29	7
	2624	Tb927.9.13580	hypothetical protein, conserved	48.929	14	0	1	-0.0640784	0.050596	11.4	4	4	0.8741	-0.0584389	7.0287	4	14	5	5	0.78549	-0.104859	10.464	5	14	5	5	0.935541	-0.0289371	9.5658	5
	1443	Tb927.2.4540	Small nuclear ribonucleoprotein-associated protein B (snRNP-B) (Sm protein B) (Sm-B) (SmB), putative (TbSmB)	12.331	42.2	0	1	-0.0834036	0.0505985	42.2	5	5	0.78394	-0.105717	9.4872	5	42.2	5	5	0.76179	-0.118165	36.998	5	32.1	4	4	0.941176	-0.0263289	57.036	5
	1606	Tb927.3.4920	LETM1 and EF-hand domain-containing protein 1, putative	42.737	27	0	1	-0.0795788	0.0507469	27	9	9	0.8056	-0.0938805	9.28	7	24.6	8	8	0.76137	-0.118404	19.1	7	23.3	7	7	0.940911	-0.0264515	8.2547	6
	2349	Tb927.8.2280;Tb927.8.2270;Tb927.8.2260;Tb927.8.2070	hypothetical protein, conserved ;hypothetical protein, conserved ;hypothetical protein, conserved ;hypothetical protein, conserved	21.768	7	0.0038402	4	-0.133642	0.0508081	7	1	1	0.6005	-0.221487		1	7	1	1	0.76819	-0.114531	12.425	2	7	1	1	0.861178	-0.064907		1
	2763	Tb927.9.7170	hypothetical protein, conserved	53.98	11	0	1	-0.074523	0.0509188	9.3	3	3	0.78152	-0.10706	12.002	4	11	4	4	0.80737	-0.0929274	16.626	5	11	4	4	0.947149	-0.0235817	13.526	5
	2551	Tb927.9.10640	synaptojanin (N-terminal domain), putative	83.045	56.7	0	1	-0.0810021	0.0510859	53.1	31	31	0.78366	-0.105872	12.866	73	52.1	31	31	0.77233	-0.112197	24.671	60	53.1	30	30	0.944198	-0.024937	18.851	69
	363	Tb927.10.11210	hypothetical protein, conserved	50.464	39.7	0	1	-0.0694315	0.0512615	39.7	14	14	0.78949	-0.102653	12.772	18	35.9	13	13	0.82579	-0.0831304	15.412	16	37.4	13	13	0.949487	-0.0225109	9.3469	19
	1032	Tb927.11.1620	hypothetical protein, conserved	21.598	45.8	0	1	-0.0707315	0.0513094	35.9	4	4	0.84982	-0.0706731	18.582	6	24.5	3	3	0.77027	-0.113357	7.218	5	45.8	6	6	0.937207	-0.0281644	17.758	8
	2108	Tb927.7.1640	ras-like small GTPase, putative (TbEAR)	65.504	5.9	0	1	-0.0824733	0.0513624	5.9	3	3	0.78132	-0.107171	15.728	7	5.9	3	3	0.76739	-0.114984	9.7686	3	5.9	3	3	0.943485	-0.0252649	4.0984	3
	504	Tb927.10.15410	glycosomal malate dehydrogenase (gMDH)	33.71	42.4	0	1	-0.0769599	0.0514679	35.6	14	14	0.80668	-0.0932987	15.683	36	42.4	15	15	0.77088	-0.113013	17.417	33	35.6	14	14	0.945001	-0.0245678	11.564	28
	1777	Tb927.4.5190;Tb927.8.7210	hypothetical protein, conserved ;hypothetical protein, conserved	17.14	19.5	0	2	-0.129136	0.0516192	19.5	2	2	0.60689	-0.21689	30.134	2	11.4	1	1	0.85605	-0.0675009		1	11.4	1	1	0.78883	-0.103016		1
	1865	Tb927.5.3220	signal peptidase type I, putative	23.706	27.9	0	1	-0.0862746	0.0516362	18.3	4	4	0.80335	-0.0950952	23.265	5	27.9	6	6	0.73544	-0.133453	25.316	7	27.9	6	6	0.932662	-0.0302758	9.3801	7
	2176	Tb927.7.3430	cyclophilin-type peptidyl-prolyl cis-trans isomerase, putative (PPIase)	25.548	62.3	0	1	-0.0693907	0.0517217	49.4	8	8	0.81597	-0.0883258	20.53	7	62.3	10	10	0.79694	-0.0985744	13.906	9	62.3	10	10	0.9522	-0.021272	26.456	10
	692	Tb927.10.6640	COP-coated vesicle membrane protein erv25 precursor, putative,ER--golgi transport protein erv25 precursor, putative	28.188	40.7	0	1	-0.111759	0.0518785	36.4	7	7	0.69052	-0.160824	20.809	4	32	6	6	0.72446	-0.139986	22.587	6	32	6	6	0.923702	-0.034468	18.708	6
	313	Tb927.1.4720	hypothetical protein, conserved	69.335	8.9	0	1	-0.0745514	0.0520501	8.9	5	5	0.7887	-0.103088	42.895	8	7.3	4	4	0.79759	-0.0982203	15.311	6	8.9	5	5	0.949848	-0.0223459	11.609	6
	444	Tb927.10.13720	RNA-binding protein, putative (RBP29)	40.678	19.1	0	1	-0.0762207	0.0523201	19.1	9	9	0.78608	-0.104533	34.826	18	19.1	9	9	0.7916	-0.101494	27.889	14	19.1	9	9	0.949217	-0.0226345	13.835	13
	1775	Tb927.4.5040	dihydrolipoamide dehydrogenase, putative	66.008	23.8	0	1	-0.0786266	0.0524524	22.5	10	10	0.86841	-0.0612752	10.759	9	18	8	8	0.73645	-0.132857	15.739	7	16.2	7	7	0.908348	-0.0417479	60.794	6
	1124	Tb927.11.3060	hypothetical protein, conserved	21.018	12.8	0	1	-0.0943357	0.0525696	12.8	2	2	0.7286	-0.137511	18.183	2	12.8	2	2	0.76454	-0.1166	14.57	2	12.8	2	2	0.935629	-0.0288964	9.8903	2
	661	Tb927.10.5550	hypothetical protein, conserved	15.912	9.4	0	1	-0.0639081	0.0527044	9.4	1	1	0.7944	-0.0999608		1	9.4	1	1	0.85228	-0.0694177		1	9.4	1	1	0.949848	-0.0223459		1
	1911	Tb927.5.760	cell cycle sequence binding phosphoprotein (RBP33), putative	79.048	7.7	0	1	-0.105356	0.0529386	7.7	3	3	0.78312	-0.106172	6.8007	4	5.5	2	2	0.67675	-0.169572	29.056	4	5.5	2	2	0.911328	-0.0403254	11.342	3
	1594	Tb927.3.4630	UDP-glucose:glycoprotein glucosyltransferase, putative	186.84	1.9	0	1	-0.116123	0.0530203	1.9	3	3	0.64363	-0.191364	4.1276	3	0.5	1	1	0.78084	-0.107438		1	1.3	2	2	0.89214	-0.0495669	31.371	2
	2363	Tb927.8.2520	acetyl-CoA synthetase, putative	74.666	6.4	0	1	-0.0491582	0.0532179	6.4	3	3	0.86579	-0.0625874	4.6255	3	1.8	1	1	0.85042	-0.0703665		1	1.8	1	1	0.967118	-0.0145205		1
	1952	Tb927.6.1970	nuclear cap binding protein, putative (CBC20)	21.262	17.1	0	1	-0.0539269	0.0533228	11.2	2	2	0.83408	-0.0787923	5.1759	2	17.1	3	3	0.85745	-0.0667912	6.5725	3	17.1	3	3	0.963391	-0.0161974	4.8402	3
	630	Tb927.10.430	hypothetical protein, conserved	41.585	29.2	0	1	-0.0775988	0.053418	23.3	10	10	0.82253	-0.0848483	17.989	12	17.4	6	6	0.75611	-0.121415	16.655	8	16.4	6	6	0.940734	-0.0265333	31.49	11
	2647	Tb927.9.14550	unspecified product	67.309	27.5	0	1	-0.128796	0.0534332	25.1	11	11	0.64201	-0.192458	14.099	16	27.5	13	13	0.7012	-0.154158	21.251	13	25.1	12	12	0.912492	-0.0397709	15.64	14
	453	Tb927.10.14000	aconitase (ACO)	98.314	25	0	1	-0.068527	0.0534946	22.7	16	16	0.80891	-0.0920998	22.644	16	20.7	15	15	0.80578	-0.0937835	29.81	13	25	18	18	0.955657	-0.0196977	24.444	20
	1982	Tb927.6.2600	hypothetical protein, conserved	16.11	21	0	1	-0.117496	0.0535338	21	2	2	0.66186	-0.179234	15.484	3	21	2	2	0.7317	-0.135667	3.434	3	21	2	2	0.917095	-0.0375858	4.6356	3
	1116	Tb927.11.2910	phosphoglycerate mutase, putative (iPGAM)	43.738	2.6	0	1	-0.0630521	0.0536501	2.6	1	1	0.78317	-0.106144		1	2.6	1	1	0.88557	-0.0527771		1	2.6	1	1	0.932749	-0.0302353	11.897	2
	271	Tb927.1.1790	hypothetical protein	25.682	18.1	0	1	-0.0811474	0.0536828	12.3	3	3	0.73765	-0.13215	14.493	3	18.1	4	4	0.83276	-0.0794801	10.699	3	18.1	4	4	0.929368	-0.0318123	8.7125	4
	1465	Tb927.2.5630;Tb927.2.5500	hypothetical protein, conserved ;hypothetical protein, conserved	23.824	13.1	0	2	-0.042682	0.0537177	13.1	3	3	0.88793	-0.0516213	17.239	6	13.1	3	3	0.86405	-0.0634611	4.5263	4	13.1	3	3	0.970591	-0.0129637	37.163	6
	2062	Tb927.6.4970	serine/arginine-rich protein specific kinase SRPK, putative,protein kinase, putative	82.679	4	0	1	-0.0821774	0.0538174	4	2	2	0.82118	-0.0855616	25.04	5	4	2	2	0.73909	-0.131303	20.051	5	4	2	2	0.933968	-0.0296678	10.97	4
	1971	Tb927.6.2370	ubiquitin-protein ligase, putative	129.82	3.6	0	1	-0.0778726	0.0538738	3.6	3	3	0.73735	-0.132326	10.914	5	3.6	3	3	0.91124	-0.0403672	16.027	3	3.6	3	3	0.869112	-0.0609244	18.759	3
	2807	Tb927.9.9310	hypothetical protein, conserved	106.49	4.8	0	1	-0.0831286	0.0541199	4.8	3	3	0.74257	-0.129263	7.2559	3	4.8	3	3	0.80758	-0.0928144	26.932	3	4.8	3	3	0.939055	-0.0273088	6.6329	3
	2521	Tb927.8.7950	hypothetical protein, conserved	191.21	3.5	0	1	-0.0875493	0.0541469	2.8	5	5	0.7846	-0.105352	18.561	4	2.3	4	4	0.73987	-0.130845	79.439	4	2.9	5	5	0.940911	-0.0264515	29.723	5
	266	Tb927.1.1610	hypothetical protein, conserved	30.678	3.7	0.0080764	1	-0.0618247	0.0541559	3.7	1	1	0.85886	-0.0660776	28.147	3	3.7	1	1	0.79807	-0.097959	20.051	4	3.7	1	1	0.951837	-0.0214374	1.0372	2
	219	Tb927.10.380;Tb11.v5.0637	mitochondrial RNA binding complex 1 subunit (PPR5) ;hypothetical protein, conserved	39.683	17	0	2	-0.0693242	0.0544309	17	5	5	0.78999	-0.102378	12.9	6	14.9	4	4	0.82188	-0.0851916	9.0149	5	17	5	5	0.954107	-0.0204027	10.606	6
	459	Tb927.10.14210	TFIIH basal transcription factor subunit (TFB5)	17.541	16.4	0	1	-0.0882601	0.0544457	8.8	1	1	0.76976	-0.113645		1	16.4	2	2	0.74811	-0.126035	6.4019	2	16.4	2	2	0.943841	-0.025101	6.7789	2
	814	Tb927.11.10030	60S ribosomal protein L29, putative	8.2224	53.5	0	1	-0.0695782	0.0544575	52.1	4	4	0.81146	-0.0907329	10.165	7	53.5	5	5	0.79736	-0.0983456	32.368	11	53.5	4	4	0.955749	-0.0196562	23.613	8
	2816	Tb927.9.9710	hypothetical protein, conserved	36.786	13.1	0	1	-0.101654	0.0545073	13.1	3	3	0.69501	-0.158009	15.312	3	13.1	3	3	0.76911	-0.114012	11.33	3	9.3	2	2	0.926956	-0.0329409	3.8819	2
	1325	Tb927.11.8140	ER lumen retaining receptor protein, putative	25.955	5	0	1	-0.0779191	0.0548336	5	1	1	0.81325	-0.0897759		1	5	1	1	0.7591	-0.119701		1	5	1	1	0.945626	-0.0242804		1
	1619	Tb927.3.5350	hypothetical protein, conserved	11.599	18.1	0	1	-0.0642465	0.0548919	18.1	2	2	0.82853	-0.0816918	15.449	2	11.4	1	1	0.80752	-0.0928467	1.1645	2	18.1	2	2	0.958957	-0.018201	9.8751	2
	1077	Tb927.11.1970	hypothetical protein, conserved	30.39	18.2	0	1	-0.0731375	0.0549719	13.9	5	5	0.77966	-0.108095	8.0578	7	15.3	5	5	0.81259	-0.0901285	7.4123	6	10.9	4	4	0.952381	-0.0211893	8.4894	5
	763	Tb927.10.8410	hypothetical protein, conserved	27.797	8	0	1	-0.055368	0.0550393	8	2	2	0.84495	-0.073169	14.897	2	8	2	2	0.83634	-0.0776171	12.305	3	8	2	2	0.965344	-0.0153178	7.5483	4
	1199	Tb927.11.4940	AAA ATPase, putative	56.849	6.7	0	1	-0.0361787	0.0550816	6.7	2	2	0.86718	-0.0618907	5.3287	2	6.7	2	2	0.95762	-0.0188068	14.303	2	1.3	1	1	0.93791	-0.0278387		1
	1669	Tb927.4.1420	hypothetical protein, conserved	15.664	41.8	0	1	-0.112156	0.055117	34.3	4	4	0.67649	-0.169739	4.0209	5	26.1	4	4	0.73596	-0.133146	11.163	6	18.7	4	4	0.925583	-0.0335846	16.676	5
	144	Tb927.10.5950;Tb11.v5.0190	protein kinase, putative ;protein kinase, putative	54.968	28.7	0	2	-0.112623	0.0551205	26.7	12	1	0.65752	-0.182091		1	26.7	12	1	0.76712	-0.115137		1	28.7	13	1	0.910664	-0.0406419		1
	903	Tb927.11.12610	cyclin 1,serine peptidase family S51, peptidase E, putative	36.266	12.6	0	1	-0.0348383	0.0551884	12.6	4	4	0.87537	-0.0578083	10.694	5	12.6	4	4	0.92785	-0.0325222	4.9468	4	10.2	3	3	0.967867	-0.0141844	5.5573	3
	2155	Tb927.7.2960	hypothetical protein, conserved	51.602	30.7	0	1	-0.0694286	0.0555181	25	9	9	0.83425	-0.0787038	16.205	15	30.7	10	10	0.78009	-0.107855	17.83	12	24.8	8	8	0.951203	-0.0217267	10.692	13
	402	Tb927.10.1250	hypothetical protein, conserved	29.381	13.8	0	1	-0.102775	0.0556106	10	3	3	0.75387	-0.122704	41.792	4	13.8	4	4	0.69922	-0.155386	32.775	3	13.8	4	4	0.932749	-0.0302353	15.456	4
	2075	Tb927.6.670	ribosomal RNA processing protein 45,exosome complex exonuclease (RRP45)	38.808	12.9	0	1	-0.0749382	0.0559095	8.8	3	3	0.78938	-0.102714	18.443	3	12.9	4	4	0.7907	-0.101988	10.196	4	12.9	4	4	0.954745	-0.0201126	25.141	6
	1866	Tb927.5.3230	hypothetical protein, conserved	240.99	1.2	0	1	-0.0792426	0.0560959	0.5	1	1	0.92155	-0.0354811		1	1.2	2	2	0.73416	-0.134209	22.221	2	1.2	2	2	0.854993	-0.0680374	0.72367	2
	1214	Tb927.11.5390	hypothetical protein, conserved	9.795	16.9	0	1	-0.0648331	0.0561433	16.9	1	1	0.85174	-0.069693	7.6046	2	16.9	1	1	0.78819	-0.103369	10.506	2	16.9	1	1	0.951837	-0.0214374	3.6748	2
	2704	Tb927.9.3620	hypothetical protein, conserved	25.222	6.1	0.0011933	1	-0.106623	0.0563755	6.1	1	1	0.71235	-0.147307		1	6.1	1	1	0.71727	-0.144317		1	6.1	1	1	0.937031	-0.0282458		1
	2403	Tb927.8.3810	hypothetical protein, conserved	43.58	7.7	0	1	-0.0776509	0.056598	7.7	3	3	0.79701	-0.0985362	10.677	2	7.7	3	3	0.77028	-0.113351	18.151	3	5.6	2	2	0.952653	-0.0210652	11.283	2
	1821	Tb927.5.1700	replication Factor A 28 kDa subunit, putative	27.593	17.3	0	1	-0.0907857	0.0566572	17.3	4	4	0.81763	-0.0874432	12.134	5	17.3	4	4	0.70735	-0.150366	18.9	4	12.9	3	3	0.923532	-0.0345482	11.605	3
	652	Tb927.10.5120	KREPA6 (KREPA6)	18.09	29.9	0	1	-0.10686	0.0567655	29.9	4	4	0.71745	-0.144208	8.6146	4	29.9	5	5	0.71061	-0.148369	4.6825	5	29.9	5	5	0.937559	-0.0280016	10.642	5
	1459	Tb927.2.5130	hypothetical protein, conserved	43.557	19.5	0	1	-0.0785494	0.0567666	12.3	4	4	0.73644	-0.132863	13.308	6	19.5	6	6	0.8531	-0.0690001	9.2759	4	16.4	5	5	0.925155	-0.0337855	14.744	4
	2376	Tb927.8.2840	hypothetical protein, conserved	51.35	4	0	1	-0.041731	0.056768	2.6	1	1	0.88009	-0.0554729	3.0436	4	2.6	1	1	0.87349	-0.0587421	9.0461	2	4	2	2	0.975039	-0.010978	18.329	4
	1916	Tb927.5.910;Tb927.5.900;Tb11.v5.0559;Tb927.5.890;Tb11.v5.0558;Tb927.5.880	oligosaccharyl transferase subunit, putative ;oligosaccharyl transferase subunit, putative ;oligosaccharyl transferase subunit, putative ;oligosaccharyl transferase subunit, putative	92.296	10.2	0	6	-0.108954	0.0569109	9.4	6	6	0.74848	-0.12582	11.031	8	9.4	6	6	0.67804	-0.168745	11.005	6	8.9	6	6	0.928333	-0.0322963	7.5726	5
	131	Tb11.1790;Tb927.2.720	retrotransposon hot spot protein (RHS, pseudogene), putative	64.461	23.4	0	2	0.0969596	0.0570096	23.4	15	1	1.3769	0.138902		1	23.4	14	1	1.3379	0.126424		1	22.7	14	1	1.0606	0.0255528		1
	1290	Tb927.11.7020	proteasome alpha 7 subunit, putative (PSA4)	27.865	45.7	0	1	-0.0791082	0.057082	42.9	8	8	0.76953	-0.113774	25.332	8	45.7	9	9	0.78942	-0.102692	52.877	8	45.7	9	9	0.953107	-0.0208583	9.6177	8
	1584	Tb927.3.4260	hypothetical protein, conserved	41.306	14.4	0	1	-0.0840136	0.0571767	12.5	4	4	0.73824	-0.131802	7.5479	4	14.4	5	5	0.80403	-0.0947277	7.6436	5	14.4	5	5	0.942951	-0.0255107	17.632	5
	2283	Tb927.7.7160	kinetoplastid-specific dual specificity phosphatase, putative	102.21	2.2	0.0038358	1	-0.0664746	0.0572706	2.2	2	2	0.8823	-0.0543837	14.392	2	0	0	0				0	1.1	1	1	0.834516	-0.0785656	15.61	3
	2294	Tb927.7.7450	GTP-binding protein, putative	68.482	2.5	0	1	-0.204981	0.0573594	2.5	1	1	0.67977	-0.167638		1	2.5	1	1	0.57237	-0.242323		1	0	0	0				0
	1276	Tb927.11.6640	cytochrome b5, putative (CYB5)	14.754	26.3	0	1	-0.107346	0.0574234	26.3	3	3	0.68882	-0.161894	16.587	3	20.3	2	2	0.74043	-0.130516	13.254	2	20.3	2	2	0.934056	-0.0296272	17.702	3
	2706	Tb927.9.3770	hypothetical protein, conserved	23.95	30.9	0	1	-0.0853902	0.0574634	30.9	5	5	0.75749	-0.120623	7.9821	4	18.6	3	3	0.76996	-0.113532	3.4382	3	26.4	4	4	0.95057	-0.0220157	9.0343	4
	826	Tb927.11.1020	ribokinase, putative	35.288	54.7	0	1	-0.0757994	0.0575543	48.3	12	12	0.79171	-0.101434	15.778	32	47.7	12	12	0.7825	-0.106516	11.675	28	41.4	11	11	0.956206	-0.0194486	13.197	34
	481	Tb927.10.14790	aminopeptidase, putative,metallo-peptidase, Clan MG, Family M24	42.69	26.7	0	1	-0.0861035	0.0578533	24.3	10	10	0.76068	-0.118798	5.1735	10	24.3	10	10	0.7626	-0.117703	6.2369	11	26.7	11	11	0.951022	-0.0218093	7.7113	12
	2684	Tb927.9.2450	electon transport protein SCO1/SCO2, putative	44.135	32.6	0	1	-0.05775	0.0580254	28.8	10	10	0.85805	-0.0664874	10.683	10	27.5	10	10	0.81279	-0.0900216	23.472	10	32.4	11	11	0.962186	-0.0167409	14.457	11
	445	Tb927.10.13730	60S ribosomal protein L7, putative	34.502	21.5	0	1	-0.0621349	0.0581028	21.5	5	5	0.83941	-0.0760259	21.85	5	21.5	5	5	0.80605	-0.093638	16.576	5	18.5	4	4	0.962186	-0.0167409	19.113	3
	364	Tb927.10.11220	procyclic form surface phosphoprotein (PSSA-2)	46.04	6.6	0	1	-0.123249	0.0581107	2.6	1	1	0.60917	-0.215261		1	2.6	1	1	0.82539	-0.0833408		1	6.6	2	2	0.848896	-0.0711453	29.925	2
	996	Tb927.11.15150	1-acyl-sn-glycerol-3-phosphate acyltransferase, putative	30.359	23.2	0	1	-0.0764786	0.0582234	5.5	1	1	0.77237	-0.112175		1	23.2	4	4	0.79895	-0.0974804	9.0514	4	23.2	4	4	0.955475	-0.0197807	22.37	4
	150	Tb927.5.450;Tb11.v5.0222	NADH-ubiquinone oxidoreductase, mitochondrial, putative (NUBM) ;NADH-ubiquinone oxidoreductase, mitochondrial, putative	55.32	22.8	0	2	-0.0580313	0.0582243	21.4	9	9	0.8166	-0.0879906	17.995	10	22.8	10	10	0.85042	-0.0703665	12.366	9	22.6	9	9	0.964413	-0.0157369	10.848	10
	666	Tb927.10.5760	adenylate kinase, putative	24.31	37.7	0	1	-0.0641907	0.0584743	34	7	7	0.8368	-0.0773783	8.4111	9	34	7	7	0.79839	-0.0977849	13.681	10	37.2	7	7	0.960707	-0.017409	7.4855	10
	361	Tb927.10.11170	hypothetical protein, conserved	198.94	3.4	0	1	-0.101408	0.0587621	2.8	4	4	0.69405	-0.158609	10.816	4	2.4	4	4	0.76433	-0.116719	8.6126	4	3.4	5	5	0.935629	-0.0288964	24.506	4
	876	Tb927.11.11680	2-oxoglutarate dehydrogenase E2 component, putative	41.143	48.3	0	1	-0.105639	0.0590374	46.2	19	19	0.72079	-0.142191	26.22	53	48.3	20	20	0.70983	-0.148846	26.85	60	48.3	20	20	0.942152	-0.0258791	23.428	61
	1109	Tb927.11.2670	Nucleoporin (TbNup59)	58.822	8.1	0	1	-0.0706681	0.0592735	5.3	2	2	0.75845	-0.120073	2.2357	2	8.1	3	3	0.86328	-0.0638483	7.464	3	8.1	3	3	0.937383	-0.028083	32.805	3
	1835	Tb927.5.2080	guanosine monophosphate reductase, putative	52.238	46	0	1	-0.0685416	0.059355	44	16	16	0.81303	-0.0898934	20.004	19	39.9	14	14	0.79633	-0.0989069	8.7988	13	44	16	16	0.962001	-0.0168245	54.384	18
	670	Tb927.10.5850	hypothetical protein, conserved	519.73	4.5	0	1	-0.057933	0.0597617	4.5	17	17	0.8345	-0.0785737	17.658	28	4.3	16	16	0.82913	-0.0813774	31.185	23	4.1	15	15	0.968617	-0.013848	14.476	24
	2182	Tb927.7.3550	hypothetical protein, conserved	138.16	1	0	1	-0.0983395	0.0597964	1	1	1	0.73953	-0.131044	0.65316	2	1	1	1	0.72385	-0.140351	6.4426	2	1	1	1	0.947059	-0.0236228	26.258	2
	1007	Tb927.11.15440	hypothetical protein, conserved	23.683	19.9	0	1	-0.0584241	0.0598215	9.2	2	2	0.81725	-0.0876451	12.67	2	14.1	3	3	0.84548	-0.0728967	6.5701	3	19.9	4	4	0.966651	-0.0147305	172.48	3
	491	Tb927.10.15010	lipoic acid synthetase, mitochondrial precursor, putative	45.476	4.2	0	1	0.0111282	0.0598281	4.2	1	1	1.0229	0.00983318		1	4.2	1	1	1.0448	0.0190332		1	4.2	1	1	1.01046	0.00451837	14.234	2
	860	Tb927.11.11300	hypothetical protein, conserved	21.201	5.8	0.0004	1	-0.049108	0.0599151	5.8	1	1	0.91892	-0.0367223		1	5.8	1	1	0.82052	-0.0859108		1	5.8	1	1	0.944733	-0.0246909		1
	1629	Tb927.3.5620	hypothetical protein, conserved	112.6	9	0	1	-0.0926819	0.0599456	9	7	7	0.80222	-0.0957065	28.058	7	3.7	3	3	0.70413	-0.152347	39.836	3	9	7	7	0.933271	-0.0299922	27.628	6
	2386	Tb927.8.3090	hypothetical protein, conserved	16.292	14.1	0	1	-0.0933724	0.0600735	14.1	2	2	0.70593	-0.151238	12.381	2	14.1	2	2	0.79332	-0.100552	12.714	2	14.1	2	2	0.936856	-0.0283272	42.832	2
	1804	Tb927.5.1140	choline/ethanolamine kinase (C/EK1)	73.294	21.6	0	1	-0.0562883	0.060653	18.7	9	9	0.84159	-0.0748994	16.05	12	12.8	6	6	0.83025	-0.0807911	17.39	10	21.6	11	11	0.97012	-0.0131744	40.392	12
	925	Tb927.11.13300	hypothetical protein, conserved	16.922	22.4	0	1	-0.0671539	0.0606699	13.5	2	2	0.77076	-0.113081	20.183	3	22.4	3	3	0.94665	-0.0238106	53.795	4	22.4	3	3	0.861846	-0.0645703	13.569	3
	486	Tb927.10.14930	zinc finger protein family member, putative (ZC3H39)	31.519	21.1	0	1	-0.0791354	0.0608907	21.1	4	4	0.77305	-0.111792	8.5608	4	21.1	4	4	0.78096	-0.107371	11.251	4	21.1	4	4	0.958865	-0.0182427	7.3613	4
	1623	Tb927.3.5500	DNA-directed RNA polymerase II subunit 3, putative,RNA polymerase subunit, putative (RPB3)	37.771	7.7	0.0019654	1	-0.0467226	0.0609006	2.7	1	1	0.87235	-0.0593092		1	2.7	1	1	0.85187	-0.0696267		1	7.7	3	3	0.974469	-0.011232	13.2	2
	2522	Tb927.8.7980;Tb927.4.4380	vacuolar-type proton translocating pyrophosphatase 1 (TVP1) ;vacuolar-type proton translocating pyrophosphatase 1, putative (PPase1)	86.003	13.7	0	2	-0.0844024	0.0609054	12.8	9	9	0.76627	-0.115618	10.578	15	13.7	10	10	0.76176	-0.118182	15.934	11	10.7	8	8	0.956297	-0.0194071	10.006	12
	1563	Tb927.3.3580	lipophosphoglycan biosynthetic protein, putative (LPG3)	87.766	25.9	0	1	-0.107414	0.0609867	22.6	14	14	0.68911	-0.161711	21.852	17	23	16	16	0.73383	-0.134405	15.813	15	22.3	16	16	0.94162	-0.0261245	18.721	15
	345	Tb927.10.10610	protein tyrosine phosphatase, putative	25.449	22.3	0	1	-0.0732377	0.0610768	11.4	2	2	0.80048	-0.0966495	1.7834	2	22.3	4	4	0.7833	-0.106072	2.7133	3	22.3	4	4	0.961631	-0.0169916	6.6671	3
	1068	Tb927.11.17500;Tb927.11.20290	variant surface glycoprotein (VSG), putative ;variant surface glycoprotein (VSG), degenerate	46.162	2.3	0.0091208	2	-0.0575122	0.0611605	2.3	1	1	0.88905	-0.0510738	10.769	2	2.3	1	1	0.79655	-0.098787		1	2.3	1	1	0.949127	-0.0226758	8.3761	2
	2018	Tb927.6.3810	hypothetical protein, conserved	56.887	5.5	0	1	-0.136674	0.0611642	2.2	1	1	0.66865	-0.174801	12.696	2	5.5	2	2	0.62684	-0.202843	22.194	3	2.2	1	1	0.92816	-0.032377		1
	962	Tb927.11.14190	hypothetical protein, conserved	100.47	19.5	0	1	-0.0606479	0.0613732	17.5	14	14	0.82048	-0.085932	18.482	15	17.5	14	14	0.82747	-0.0822477	21.403	15	19.5	16	16	0.968804	-0.0137639	15.599	15
	1393	Tb927.2.1860	mitochondrial RNA binding complex 1 subunit (MRB1860)	96.551	7.3	0	1	-0.109773	0.0614721	7.3	5	5	0.6994	-0.155274	19.645	5	4.4	3	3	0.7092	-0.149231	28.474	3	3.7	3	3	0.944465	-0.0248139	3.7724	3
	751	Tb927.10.8110	hypothetical protein, conserved	30.41	21.9	0	1	-0.103194	0.0614806	17.2	5	5	0.70604	-0.151171	24.101	5	17.2	5	5	0.73353	-0.134582	8.8558	4	21.9	7	7	0.946611	-0.0238284	17.236	5
	1006	Tb927.11.15430	U5 small nuclear ribonucleoprotein component, putative,U5 snrnp-specific protein, putative	105.47	13	0	1	-0.0636209	0.0615868	13	10	10	0.78516	-0.105042	21.968	15	10.8	8	8	0.85877	-0.0661231	24.947	10	10.8	8	8	0.955657	-0.0196977	18.746	11
	2272	Tb927.7.6930	ATPase, putative	55.82	10.4	0	1	-0.0483159	0.0617971	8.8	4	4	0.89682	-0.0472947	2.821	3	8.8	4	4	0.82922	-0.0813302	7.5186	4	8.6	4	4	0.963113	-0.0163229	26.875	4
	2327	Tb927.8.1570	hypothetical protein, conserved	28.825	46.7	0	1	-0.0807181	0.0619485	43	8	8	0.76539	-0.116117	22.369	6	30.5	6	6	0.7799	-0.107961	9.5808	5	39	8	8	0.959233	-0.0180761	19.826	7
	2267	Tb927.7.6650	hypothetical protein, conserved	104.18	4.5	0.0038124	1	-0.0971919	0.0619962	1.9	1	1	0.90706	-0.042364		1	1.3	1	1	0.67643	-0.169777		1	1.3	1	1	0.832848	-0.0794345		1
	506	Tb927.10.15490	GDP-mannose 4,6 dehydratase, putative	40.548	30.1	0	1	-0.0737453	0.0621167	28.2	8	8	0.79541	-0.099409	27.087	12	28.2	8	8	0.7844	-0.105462	17.916	11	27.9	8	8	0.96302	-0.0163647	4.1137	7
	1452	Tb927.2.4830	TFIIF-stimulated CTD phosphatase, putative	38.807	12.8	0	1	-0.071281	0.0622198	12.8	4	4	0.81992	-0.0862285	7.4258	4	12.8	4	4	0.77588	-0.110205	13.303	4	12.8	4	4	0.960707	-0.017409	3.9818	4
	2629	Tb927.9.1380	hypothetical protein, conserved	42.439	18.7	0	1	-0.142819	0.0622335	18.7	6	6	0.75083	-0.124458	34.443	9	12.7	4	4	0.56597	-0.247207	24.701	6	13.7	4	4	0.877424	-0.0567905	31.439	6
	511	Tb927.10.15700	hypothetical protein, conserved	377.23	9	0	1	-0.0296814	0.0623947	9	1	1	0.88677	-0.052189		1	9	1	1	0.94776	-0.0233016		1	9	1	1	0.969274	-0.0135534	4.292	2
	1243	Tb927.11.600	hypothetical protein, conserved	12.081	60.4	0	1	-0.0603209	0.0624713	53.8	5	5	0.8275	-0.082232	49.304	8	38.7	4	4	0.82119	-0.0855563	32.078	7	32.1	4	4	0.97012	-0.0131744	28.093	8
	1490	Tb927.3.1310	hypothetical protein, conserved	136.98	3	0	1	-0.0952985	0.0627222	2.4	2	2	0.855	-0.0680339	13.703	4	3	3	3	0.67735	-0.169187	12.684	3	2.4	2	2	0.893975	-0.0486748	11.853	3
	931	Tb927.11.13520	hypothetical protein, conserved	105.38	3.3	0	1	-0.274046	0.0629824	2	1	1	0.33299	-0.477569		1	2	1	1	0.58415	-0.233476		1	3.3	2	2	0.774293	-0.111094	42.385	2
	1223	Tb927.11.5520	triosephosphate isomerase (TIM)	26.819	62.4	0	1	-0.0842885	0.0630072	62.4	12	12	0.75489	-0.122116	12.969	25	62.4	12	12	0.77178	-0.112506	22.241	27	62.4	12	12	0.958865	-0.0182427	11.62	27
	654	Tb927.10.5140	protein kinase, putative,mitogen-activated protein kinase 2, putative	49.74	2.3	0.0073719	1	-0.0796875	0.0632085	2.3	1	1	0.80219	-0.0957228		1	2.3	1	1	0.86367	-0.0636522		1	0	0	0				0
	2345	Tb927.8.2000	cyclophilin, putative (NCP1)	28.482	46.6	0	1	-0.0836175	0.0632099	41.6	10	10	0.76088	-0.118684	18.365	14	46.6	12	12	0.76845	-0.114384	10.171	13	46.6	12	12	0.959877	-0.0177844	11.637	15
	727	Tb927.10.7570;Tb11.v5.0774	dihydrolipoamide acetyltransferase E2 subunit, putative ;dihydrolipoamide acetyltransferase precursor, putative	48.107	27.7	0	2	-0.0945201	0.0633151	27.7	9	9	0.74253	-0.129286	17.752	17	25.1	8	8	0.7341	-0.134245	14.013	12	27.7	9	9	0.954927	-0.0200296	9.1748	15
	794	Tb927.10.9560	oxidoreductase, putative	36.099	17.1	0	1	-0.102457	0.0633174	12.9	3	3	0.75676	-0.121042	35.088	4	10.8	3	3	0.68981	-0.161271	56.093	3	10.8	3	3	0.943931	-0.02506	67.87	3
	2033	Tb927.6.410	hypothetical protein, conserved	93.965	41.5	0	1	-0.092647	0.0633264	41.5	27	27	0.74358	-0.128672	14.905	73	38.2	25	25	0.74183	-0.129696	15.986	60	38	25	25	0.955932	-0.0195732	14.209	70
	795	Tb927.10.9590	hypothetical protein, conserved	46.702	7.4	0	1	-0.0968013	0.063354	7.4	3	3	0.68909	-0.161724	21.792	3	7.4	3	3	0.79584	-0.0991742	14.617	3	7.4	3	3	0.934317	-0.0295055	21.732	3
	1471	Tb927.2.5850	small nuclear ribonucleoprotein SmD2 (Sm-D2)	12.518	59.5	0	1	-0.0852464	0.063397	53.2	5	5	0.71094	-0.148167	14.973	5	59.5	6	6	0.8425	-0.0744301	26.29	6	44.1	4	4	0.926526	-0.0331422	7.2531	4
	449	Tb927.10.13830	chaperone protein DNAj, putative	27.234	6.7	0	1	-0.0924081	0.0636414	6.7	2	2	0.71356	-0.14657	29.085	3	6.7	2	2	0.78009	-0.107855	18.328	3	6.7	2	2	0.948857	-0.0227994	26.497	3
	2586	Tb927.9.12240;Tb927.9.12200	unspecified product ;unspecified product	21.692	43.1	0	2	-0.0575762	0.0636779	38.8	9	9	0.82145	-0.0854189	20.065	34	38.8	9	9	0.8416	-0.0748943	33.452	38	41.5	10	10	0.971817	-0.0124154	33.094	53
	2297	Tb927.7.830	telomerase-associated protein, putative	308.53	13.9	0	1	-0.0568249	0.0637212	12.7	28	28	0.87036	-0.0603011	34.639	29	11.9	26	26	0.8055	-0.0939345	18.883	25	13.1	29	29	0.963298	-0.0162392	19.979	31
	724	Tb927.10.7520	folylpolyglutamate synthase, putative (FPGS)	54.676	14.2	0	1	-0.0659027	0.0638477	14.2	6	6	0.78485	-0.105213	13	11	14.2	6	6	0.83937	-0.0760466	20.598	6	14.2	6	6	0.962835	-0.0164483	20.335	10
	1782	Tb927.4.560	Cytoplasmic dynein 2 heavy chain (DYNC2H1), putative	479.84	14.6	0	1	-0.0681101	0.0639655	13.2	48	47	0.83036	-0.0807336	21.535	43	10.5	39	38	0.78106	-0.107316	30.97	34	11.3	42	41	0.963206	-0.016281	34.846	40
	1868	Tb927.5.3270	hypothetical protein, conserved	90.622	1.1	0.00040128	1	-0.0599667	0.0639848	1.1	1	1	0.94868	-0.0228803	1.5781	2	1.1	1	1	0.88579	-0.0526692	33.662	3	1.1	1	1	0.786411	-0.104351	30.878	2
	1101	Tb927.11.2530	kinteoplast poly(A) polymerase complex 1 subunit,mitochondrial edited mRNA stability factor 1 subunit,mitochondrial RNA binding complex 1 subunit	84.864	9.9	0	1	-0.0776219	0.0640613	8.4	6	6	0.74388	-0.128497	6.6476	6	5	3	3	0.82727	-0.0823527	2.5165	3	7.4	5	5	0.95057	-0.0220157	17.188	5
	2006	Tb927.6.3500	endosomal trafficking protein RME-8, putative	253.87	3	0	1	-0.0964622	0.0641351	2.6	4	4	0.92455	-0.0340696	50.859	4	0.8	1	1	0.68193	-0.16626		1	2.4	4	4	0.814598	-0.0890569	13.975	2
	1532	Tb927.3.2370	hypothetical protein, conserved	15.403	12.7	0.0066691	1	-0.092157	0.0642022	12.7	1	1	0.77446	-0.111001		1	12.7	1	1	0.84467	-0.0733129		1	0	0	0				0
	1581	Tb927.3.4160	hypothetical protein, conserved	35.629	6.9	0	1	-0.052868	0.064345	6.9	2	2	0.87982	-0.0556062	7.0985	2	6.9	2	2	0.81679	-0.0878896	4.2367	2	6.9	2	2	0.96581	-0.0151082	4.4979	2
	2409	Tb927.8.4220	hypothetical protein, conserved	25.995	15.6	0	1	-0.104236	0.0645182	11.1	2	2	0.69984	-0.155001	0.69363	3	11.1	2	2	0.73131	-0.135898	2.1302	2	11.1	2	2	0.951022	-0.0218093		1
	1912	Tb927.5.770	hypothetical protein, conserved	76.378	10.1	0	1	-0.0814554	0.0646179	8.5	4	4	0.9382	-0.0277046	29.751	6	10.1	5	5	0.72434	-0.140058	21.011	7	8.5	4	4	0.838293	-0.076604	14.357	5
	2603	Tb927.9.12870	hypothetical protein, conserved	16.167	36.4	0	1	-0.0855128	0.0646258	36.4	6	6	0.80138	-0.0961615	10.936	6	36.4	6	6	0.72676	-0.138609	11.903	6	36.4	6	6	0.951113	-0.021768	17.498	6
	2129	Tb927.7.2340;Tb927.7.2370	40S ribosomal protein S15, putative ;40S ribosomal protein S15, putative	17.474	53.3	0	2	-0.0649182	0.0646761	52.6	7	7	0.81088	-0.0910434	7.5662	18	48.7	6	6	0.81159	-0.0906633	7.6359	16	49.3	7	7	0.970403	-0.013048	14.684	16
	2661	Tb927.9.15360	40S ribosomal protein S6, putative	28.476	36	0	1	-0.0801567	0.0646836	36	12	5	0.75449	-0.122347	14.528	9	36	12	5	0.79287	-0.100798	10.719	9	36	11	5	0.960892	-0.0173256	13.177	8
	2143	Tb927.7.2670	zinc finger protein family member, putative (ZC3H21)	49.686	37.3	0	1	-0.0451892	0.0647561	34.3	12	9	0.83454	-0.0785528	19.145	9	33.6	12	9	0.91091	-0.0405245	22.206	8	35.1	12	9	0.962742	-0.0164901	14.494	9
	456	Tb927.10.14130	hypothetical protein, conserved	17.116	25	0	1	-0.159887	0.0648926	13.8	2	2	0.51535	-0.287898	23.084	2	13.8	2	2	0.80354	-0.0949925	25.413	2	20.4	2	2	0.800256	-0.096771	8.798	2
	508	Tb927.10.1560	hypothetical protein, conserved	91.596	8.9	0	1	-0.0870842	0.0649102	8.9	6	6	0.79316	-0.100639	23.194	12	7.5	5	5	0.72519	-0.139548	16.182	8	8.9	6	6	0.952653	-0.0210652	5.4568	4
	936	Tb927.11.13650	cytochrome b5, putative (CYB5)	12.906	39.5	0	1	-0.0697403	0.0650867	39.5	4	4	0.76599	-0.115777	11.487	4	39.5	4	4	0.84286	-0.0742446	7.0893	5	39.5	4	4	0.956755	-0.0191994	9.5376	5
	1507	Tb927.3.1800	hypothetical protein, conserved	161.94	24	0	1	-0.0732776	0.0651504	24	33	33	0.80522	-0.0940854	16.606	51	21.4	30	30	0.77533	-0.110513	23.969	38	22.7	30	30	0.965531	-0.015234	18.978	42
	1437	Tb927.2.4380	hypothetical protein, conserved	45.971	11.4	0	1	-0.131123	0.0652546	11.4	4	4	0.80284	-0.095371	8.0338	4	2.7	1	1	0.58235	-0.234816		1	7.1	3	3	0.864603	-0.0631832	2.7897	3
	2720	Tb927.9.4520	mitochondrial processing peptide beta subunit, putative,metallo-peptidase, Clan ME, Family M16	53.689	27.9	0	1	-0.080176	0.0654055	25.8	10	10	0.76029	-0.119021	41.205	15	14.7	6	6	0.7846	-0.105352	9.0257	7	19.5	8	8	0.963484	-0.0161555	17.952	12
	315	Tb927.1.4760	hypothetical protein, conserved	114.71	10.8	0	1	-0.059958	0.0654115	10.8	9	9	0.81167	-0.0906205	17.196	11	9.4	8	8	0.83776	-0.0768804	19.445	9	9.8	8	8	0.971912	-0.0123732	19.096	10
	999	Tb927.11.15230	cytosolic coat protein, putative	25.564	39	0	1	-0.0945258	0.0654137	21.5	5	5	0.70043	-0.154635	5.6586	4	39	7	7	0.78555	-0.104826	10.685	7	30.3	6	6	0.945984	-0.0241161	51.298	7
	457	Tb927.10.14140;Tb11.v5.0605	pyruvate kinase 1 (PYK1) ;pyruvate kinase 1, putative	54.423	41.3	0	2	-0.0600862	0.0654193	36.3	15	15	0.81462	-0.0890449	11.086	20	32.5	14	14	0.83342	-0.0791361	23.169	18	40.9	15	15	0.972573	-0.0120776	17.427	23
	2301	Tb927.7.880	RNA-binding protein, putative (RPB25)	29.808	13.7	0	1	-0.0729691	0.0654418	13.7	3	3	0.7458	-0.127378	12.338	3	9	2	2	0.94054	-0.0266227	15.807	2	13.7	3	3	0.861178	-0.064907	8.4596	3
	450	Tb927.10.13850	hypothetical protein, conserved	43.008	28.2	0	1	-0.0888114	0.0655678	28.2	8	8	0.74136	-0.129971	10.242	9	28.2	8	8	0.76045	-0.118929	13.297	8	28.2	8	8	0.96043	-0.0175342	15.518	10
	1858	Tb927.5.3010;Tb11.v5.0691	MRB1-associated protein, putative,guide RNA binding protein, putative ;hypothetical protein, conserved	57.748	28.3	0	2	-0.0826581	0.0656445	28.3	13	13	0.78002	-0.107894	32.458	14	28.3	13	13	0.75255	-0.123465	7.4863	15	28.3	13	13	0.962464	-0.0166155	13.808	15
	2654	Tb927.9.15090	cytosolic coat protein, putative	24.595	33.3	0	1	-0.116389	0.0657538	30.1	5	5	0.69808	-0.156095	10.865	7	33.3	6	6	0.67566	-0.170272	10.214	6	30.1	5	5	0.948857	-0.0227994	13.964	8
	811	Tb927.10.9960	hypothetical protein, conserved	50.168	12.2	0	1	-0.0768649	0.0657789	12.2	5	5	0.76144	-0.118364	24.264	6	12.2	5	5	0.80154	-0.0960748	16.461	5	10.5	4	4	0.963484	-0.0161555	7.6286	6
	2128	Tb927.7.2300	Nucleoporin (TbNup132)	132.36	0.8	0	1	-0.0392691	0.0657948	0.8	1	1	0.89107	-0.0500882		1	0.8	1	1	0.87162	-0.0596728		1	0.8	1	1	0.981643	-0.00804631	14.708	2
	2216	Tb927.7.450;Tb927.7.390	hypothetical protein, conserved ;hypothetical protein, conserved	85.921	5.6	0	2	-0.127864	0.0659045	4.3	2	2	0.92161	-0.0354528		1	2.1	1	1	0.73454	-0.133985		1	5.6	3	3	0.610724	-0.214155		1
	745	Tb927.10.8030	hypothetical protein, conserved	28.834	62	0	1	-0.162188	0.0659702	62	21	21	0.58823	-0.230453	11.363	47	62	21	21	0.59557	-0.225067	11.467	42	62	21	21	0.931012	-0.0310447	21.694	36
	600	Tb927.10.3560	arginine N-methyltransferase, putative	42.121	42.7	0	1	-0.0681372	0.066119	38.8	13	13	0.82485	-0.083625	10.584	18	39.3	14	14	0.78295	-0.106266	14.111	14	32.6	11	11	0.967118	-0.0145205	14.588	14
	1504	Tb927.3.1720	hypothetical protein, conserved	11.172	26.6	0	1	-0.0738349	0.0661352	26.6	2	2	0.83024	-0.0807963	8.6325	2	26.6	2	2	0.75544	-0.1218	13.427	2	16	1	1	0.957396	-0.0189084		1
	1547	Tb927.3.3000	flagellar transport protein, putative (PIFTC3)	64.892	11.5	0	1	-0.0459334	0.0662913	9.2	4	4	0.85172	-0.0697032	15.016	4	9.2	4	4	0.87317	-0.0589012	9.0884	4	11.5	5	5	0.979048	-0.00919585	19.953	4
	2705	Tb927.9.3640	hypothetical protein, conserved	22.632	38.9	0	1	-0.0749703	0.0663374	38.4	6	6	0.7491	-0.12546	31.652	5	38.9	8	8	0.83343	-0.0791309	23.572	8	38.9	8	8	0.95429	-0.0203198	13.387	8
	2206	Tb927.7.4210	hypothetical protein, conserved	13.418	30.2	0	1	-0.0861903	0.0663526	30.2	4	4	0.70844	-0.149697	5.5402	3	23.3	3	3	0.83204	-0.0798558	7.7653	3	23.3	3	3	0.935366	-0.0290183	12.495	3
	1042	Tb927.11.16530	hypothetical protein, conserved	117.5	3.3	0	1	-0.0730402	0.0664522	1.2	1	1	0.8377	-0.0769115		1	3.3	3	3	0.75442	-0.122387	16.676	2	1.2	1	1	0.955384	-0.0198222		1
	2422	Tb927.8.4660;Tb11.v5.0863	hypothetical protein, conserved ;hypothetical protein, conserved	117.96	9.3	0	2	-0.0508806	0.0665188	8.4	9	9	0.85197	-0.0695757	14.65	15	5.7	6	6	0.84433	-0.0734878	17.733	10	8.5	9	9	0.978186	-0.00957836	53.248	16
	1255	Tb927.11.6230	pretranslocation protein, alpha subunit, putative,SEC61-like (pretranslocation process) protein, putative	53.647	10.8	0	1	-0.117642	0.0665245	10.8	4	4	0.65657	-0.182719	15.629	6	8.5	3	3	0.71482	-0.145803	9.7649	4	8.5	3	3	0.945358	-0.0244036	43.735	8
	660	Tb927.10.5540	hypothetical protein, conserved	30.445	15.1	0	1	-0.0781214	0.0665386	15.1	4	4	0.7829	-0.106294	10.937	8	10	3	3	0.7703	-0.11334	26.684	5	15.1	4	4	0.966651	-0.0147305	12.667	7
	224	Tb927.10.8230;Tb11.v5.0668	protein disulfide isomerase,bloodstream- specific protein 2 precursor ;protein disulfide isomerase	55.579	20.1	0	2	-0.0791727	0.0666053	16.9	7	7	0.84679	-0.0722243	20.372	7	20.1	9	9	0.7276	-0.138107	10.943	8	16.5	7	7	0.93932	-0.0271865	12.722	10
	1711	Tb927.4.2700	hydroxymethylglutaryl-CoA synthase, putative	47.272	8.4	0	1	-0.101936	0.0666226	8.4	3	3	0.77626	-0.109993	35.845	3	8.4	3	3	0.67701	-0.169405	24.572	3	8.4	3	3	0.940999	-0.0264107	32.965	3
	1258	Tb927.11.6280;REV__Tb927.10.5140	pyruvate phosphate dikinase (PPDK)	100.45	65.8	0	2	-0.077803	0.0668018	65.8	56	56	0.77552	-0.110407	21.019	133	65.8	55	55	0.77874	-0.108608	17.951	118	62.7	52	52	0.967399	-0.0143945	19.621	107
	2431	Tb927.8.5100	hypothetical protein, conserved	313.77	0.4	0	1	-0.185736	0.0668777	0.4	1	1	0.59519	-0.225344		1	0	0	0				0	0.4	1	1	0.714286	-0.146128		1
	904	Tb927.11.12640	hypothetical protein, conserved	106.76	3.9	0	1	0.0471609	0.0669665	3.9	3	3	1.104	0.0429691	32.643	3	3.9	3	3	1.0378	0.0161137	11.51	2	2.8	2	2	1.20893	0.0824	16.586	2
	2132	Tb927.7.2420	glycogen synthase kinase-3 alpha, putative	55.344	5.8	0	1	-0.10638	0.0671225	5.8	2	2	0.74276	-0.129151	18.163	2	3.2	1	1	0.82488	-0.0836092		1	0	0	0				0
	1373	Tb927.11.9780	conserved protein	118.85	2.8	0	1	-0.0527155	0.0672346	2.8	2	2	0.85166	-0.0697337	9.33	2	2.8	2	2	0.83457	-0.0785372	6.453	2	2.8	2	2	0.977517	-0.00987563	3.5714	3
	1385	Tb927.11.9980	2-oxoglutarate dehydrogenase E1 component, putative	112.95	58.2	0	1	-0.0970261	0.067357	56.5	52	52	0.72614	-0.13898	39.757	122	54.5	48	48	0.73363	-0.134523	21.769	106	49.3	45	45	0.960338	-0.0175759	19.093	107
	2159	Tb927.7.3050	hypothetical protein, conserved	131.58	17.6	0	1	-0.0533989	0.0674977	17	15	15	0.87786	-0.0565747	31.672	14	12.3	10	10	0.81349	-0.0896478	27.56	10	15.5	13	13	0.968335	-0.0139742	34.602	17
	587	Tb927.10.3210	delta-1-pyrroline-5-carboxylate dehydrogenase, putative	62.036	53.8	0	1	-0.0924068	0.0676428	52.4	27	27	0.74396	-0.12845	38.907	53	51.7	27	27	0.7375	-0.132238	49.234	39	53.3	26	26	0.962649	-0.0165319	15.129	46
	2635	Tb927.9.14080	vesicle-associated membrane protein, putative	23.167	3.9	0.0041651	1	-0.0857769	0.0677414	3.9	1	1	0.77873	-0.108613		1	3.9	1	1	0.73766	-0.132144		1	3.9	1	1	0.962557	-0.0165737		1
	1816	Tb927.5.1510	hypothetical protein, conserved	35.464	18.9	0	1	-0.0816166	0.0682423	12.8	4	4	0.80054	-0.096617	13.976	4	16	5	5	0.73955	-0.131032	13.753	5	18.9	6	6	0.961169	-0.0172003	1.4408	3
	2371	Tb927.8.2760	hypothetical protein, conserved	52.159	8.6	0	1	-0.047106	0.0683092	8.6	3	3	0.94066	-0.0265673	20.394	4	6.3	2	2	0.82032	-0.0860167	29.055	2	6.3	2	2	0.935979	-0.0287339	7.913	3
	974	Tb927.11.14520	Polypeptide deformylase 1	29.64	18.8	0	1	-0.0904522	0.0683121	13.5	3	3	0.71766	-0.144081	7.6	3	18.8	4	4	0.7785	-0.108741	5.9767	3	18.8	4	4	0.958222	-0.0185341	53.768	4
	1318	Tb927.11.800	hypothetical protein, conserved	14.186	44.4	0	1	-0.0894069	0.0684259	33.1	4	4	0.85053	-0.0703104	10.486	3	33.1	4	4	0.69049	-0.160843	48.994	5	43.5	4	4	0.918189	-0.0370678	20.088	3
	684	Tb927.10.6510;Tb927.10.6400	chaperonin HSP60, mitochondrial precursor (HSP60) ;chaperonin HSP60, mitochondrial precursor (HSP60)	59.503	71.2	0	2	-0.0968532	0.0685267	64.4	33	33	0.72046	-0.14239	18.572	100	71.2	37	37	0.73916	-0.131262	13.663	82	63.9	34	34	0.961816	-0.016908	15.768	105
	168	Tb927.10.15940;Tb11.v5.0304	cation transporter, putative ;cation transporter, putative	40.114	8.7	0	2	-0.0634649	0.0686342	6	2	2	0.80875	-0.0921857	5.5134	2	5.7	2	2	0.81795	-0.0872732	8.7917	2	6	2	2	0.975134	-0.0109357	8.2366	2
	1562	Tb927.3.3560	hypothetical protein, conserved	69.087	3	0	1	-0.112295	0.0687932	3	1	1	0.62669	-0.202947		1	3	1	1	0.82079	-0.0857679		1	3	1	1	0.895015	-0.0481698		1
	312	Tb927.1.4690	arginine N-methyltransferase (PRMT1)	39.206	43.5	0	1	-0.0770241	0.0688139	35.7	9	9	0.76508	-0.116293	22.173	12	38.3	10	10	0.79232	-0.101099	9.0982	9	43.5	11	11	0.968992	-0.0136797	20.213	12
	2604	Tb927.9.12890	hypothetical protein, conserved	16.341	11.4	0	1	-0.178147	0.0688704	11.4	1	1	0.71404	-0.146277		1	11.4	1	1	0.85323	-0.0689339		1	11.4	1	1	0.479478	-0.319231		1
	268	Tb927.1.1710	hypothetical protein, conserved	195.44	18.1	0	1	-0.0683304	0.0689409	17.3	33	33	0.78047	-0.107644	26.702	48	16.2	30	30	0.82381	-0.0841729	27.547	40	17.6	29	29	0.97012	-0.0131744	14.802	44
	613	Tb927.10.3880	hypothetical protein, conserved	84.66	8.8	0	1	-0.103589	0.0689796	8.8	5	5	0.78919	-0.102818	16.882	4	7.2	4	4	0.66288	-0.178565	18.291	3	7.2	4	4	0.934579	-0.0293838	5.3359	4
	717	Tb927.10.7410	succinyl-CoA ligase [GDP-forming] beta-chain, putative	44.905	62.8	0	1	-0.106562	0.0690298	59.7	22	22	0.71176	-0.147666	28.337	36	62.8	22	22	0.70141	-0.154028	22.428	39	62.8	23	23	0.959417	-0.0179927	20.121	39
	698	Tb927.10.6820	hypothetical protein, conserved	34.82	26.4	0	1	-0.0662776	0.0691773	21.7	5	5	0.82476	-0.0836724	26.765	3	21.3	6	6	0.78894	-0.102956	7.3666	5	16.6	5	5	0.97229	-0.0122043	20.462	5
	136	Tb927.7.4770;Tb11.v5.0160	cyclophilin-type peptidyl-prolyl cis-trans isomerase, putative (PPIase) ;cyclophilin-type peptidyl-prolyl cis-trans isomerase, putative	18.59	47.4	0	2	-0.0894966	0.0693544	47.4	7	7	0.74977	-0.125072	5.5828	15	47.4	7	7	0.74377	-0.128561	13.059	18	47.4	7	7	0.96637	-0.0148564	27.866	12
	2445	Tb927.8.5520	hypothetical protein, conserved	19.535	37	0	1	-0.0678617	0.0696133	37	4	4	0.8213	-0.0854982	12.135	4	37	4	4	0.78387	-0.105756	16.097	5	37	4	4	0.972006	-0.012331	9.3486	5
	715	Tb927.10.7340;Tb927.10.7330	40S ribosomal protein S24E, putative ;40S ribosomal protein S24E, putative	15.683	45.3	0	2	-0.0582255	0.0696155	45.3	7	7	0.83379	-0.0789433	17.851	17	45.3	7	7	0.8203	-0.0860273	17.258	15	45.3	7	7	0.977899	-0.00970579	25.012	15
	123	Tb927.10.1150;Tb11.0540	hypothetical protein, conserved ;chrX additional, unordered contigs,hypothetical protein	106.17	4.6	0	2	-0.0515443	0.0697529	4.6	4	4	0.86405	-0.0634611	30.601	5	2.5	2	2	0.82888	-0.0815083	34.586	2	4.6	4	4	0.977995	-0.00966332	24.8	4
	725	Tb927.10.7540	hypothetical protein, conserved	110.8	2.6	0	1	-0.0606719	0.0698103	2.6	2	2	0.87614	-0.0574265	0.14201	2	1.6	1	1	0.78303	-0.106222		1	1.6	1	1	0.958589	-0.0183676		1
	1108	Tb927.11.2650	heat shock protein 84, putative	84.2	39	0	1	-0.0786856	0.0698342	37.2	27	26	0.76544	-0.116089	19.001	50	37.2	28	27	0.78162	-0.107004	10.683	32	36.9	26	25	0.970591	-0.0129637	11.941	36
	1788	Tb927.4.760	gamma-adaptin 1, putative,AP-1 adapter complex gamma subunit, putative	87.344	2.7	0	1	-0.0698668	0.0699245	2.7	2	2	0.85834	-0.0663406	7.4573	2	1.6	1	1	0.75461	-0.122277		1	2.7	2	2	0.952835	-0.0209824	5.3052	2
	2369	Tb927.8.2670	hypothetical protein, conserved	49.125	21.5	0	1	-0.10394	0.0699452	17.3	6	6	0.69415	-0.158547	33.877	9	21.5	7	7	0.732	-0.135489	10.919	9	17.3	6	6	0.959877	-0.0177844	14.414	6
	2434	Tb927.8.5180	U6 snRNA-associated sm-like protein Lsm2 (LSm2)	13.269	8	0	1	-0.080508	0.0704453	8	1	1	0.74957	-0.125188		1	8	1	1	0.79002	-0.102362		1	8	1	1	0.968335	-0.0139742		1
	1200	Tb927.11.510;Tb927.11.500	RNA-binding protein, UBP2 (UBP2) ;RNA-binding protein, UBP1 (UBP1)	19.559	28.6	0	2	-0.0641258	0.0704594	28.6	4	4	0.83363	-0.0790267	12.812	8	28.6	4	4	0.79131	-0.101653	5.6439	7	28.6	4	4	0.973425	-0.0116973	23.775	12
	1680	Tb927.4.1800;Tb927.4.1790	ribosomal protein L3, mitochondrial, putative ;ribosomal protein L3, putative	48.691	49.2	0	2	-0.0526964	0.07055	47.3	21	21	0.84146	-0.0749665	17.569	66	49.2	22	22	0.84166	-0.0748633	22.671	62	45.9	19	19	0.981162	-0.00825941	16.246	68
	2824	Tb927.9.9860	hypothetical protein, conserved	79.857	12.6	0	1	-0.119837	0.0705541	12.6	7	7	0.60586	-0.217628	19.676	7	12.6	7	7	0.80721	-0.0930135	28.703	6	12.6	7	7	0.893575	-0.0488689	13.996	7
	2034	Tb927.6.4130	hypothetical protein, conserved	11.734	50	0	1	-0.0456329	0.0705755	37.5	4	4	0.85024	-0.0704585	2.3156	5	50	5	5	0.87359	-0.0586923	10.489	6	37.5	4	4	0.982318	-0.00774778	39.45	4
	1431	Tb927.2.4090	hypothetical protein, conserved	29.38	11.5	0	1	-0.0793348	0.0706779	11.5	3	3	0.79268	-0.100902	36.483	3	8.1	2	2	0.75255	-0.123465	3.3619	2	11.5	3	3	0.969086	-0.0136376	10.148	3
	1169	Tb927.11.4140	hypothetical protein, conserved	24.007	18.8	0	1	-0.0993135	0.0707907	18.8	3	3	0.73047	-0.136398	14.055	3	18.8	3	3	0.71454	-0.145973	9.869	3	18.8	3	3	0.964785	-0.0155693	28.787	3
	2411	Tb927.8.4250	hypothetical protein, conserved	47.403	11.2	0	1	-0.049009	0.0709228	11.2	4	4	0.91506	-0.0385504	7.2071	4	11.2	4	4	0.81473	-0.0889863	12.343	5	11.2	4	4	0.956114	-0.0194902	24.607	3
	2328	Tb927.8.1590	ubiquitin-protein ligase, putative (upl3)	470.71	1.7	0	1	-0.0262151	0.0709623	1.7	6	6	0.97798	-0.00967003	31.946	6	1.4	5	5	0.89683	-0.0472899	21.191	5	1.7	6	6	0.951294	-0.0216854	30.875	6
	2308	Tb927.8.1140	hypothetical protein, conserved	38.292	9.4	0	1	-0.101739	0.0710305	4.8	1	1	0.65324	-0.184927		1	9.4	2	2	0.83259	-0.0795688	7.8281	2	4.8	1	1	0.910498	-0.040721		1
	1799	Tb927.5.1050	hypothetical protein	29.599	5.6	0	1	-0.0390178	0.0711397	5.6	2	2	0.90117	-0.0451933	11.215	3	5.6	2	2	0.86284	-0.0640697	27.648	3	5.6	2	2	0.982222	-0.00779044	10.53	3
	1309	Tb927.11.7600	hypothetical protein, conserved	29.317	14.6	0	1	-0.0595813	0.0712271	11.1	3	3	0.84505	-0.0731176	11.235	7	11.1	3	3	0.80355	-0.0949871	13.626	3	14.6	4	4	0.9758	-0.0106391	16.717	3
	2809	Tb927.9.9520	zinc finger protein family member, putative (ZC3H29)	37.741	26.7	0	1	-0.088702	0.0713344	24.3	9	9	0.74372	-0.128591	28.995	11	26.7	10	10	0.75147	-0.124088	40.054	13	26.7	10	10	0.969556	-0.0134271	9.4478	13
	803	Tb927.10.9810	hypothetical protein, conserved	33.886	19.3	0	1	-0.0543937	0.0713686	19.3	4	4	0.81515	-0.0887625	17.572	4	19.3	4	4	0.86308	-0.0639489	7.0557	4	14.3	3	3	0.976181	-0.0104696	11.4	3
	2581	Tb927.9.11940	hypothetical protein, conserved	14.045	29.1	0	1	-0.0577813	0.0713943	29.1	3	3	0.83776	-0.0768804	25.698	4	29.1	3	3	0.81772	-0.0873954	5.3422	3	29.1	3	3	0.979336	-0.00906828	5.8585	3
	1615	Tb927.3.5230	DNA repair protein, putative	50.355	4.4	0	1	-0.0979843	0.0715327	4.4	1	1	0.75791	-0.120382		1	4.4	1	1	0.84026	-0.0755863		1	0	0	0				0
	598	Tb927.10.3540	hypothetical protein, conserved	24.291	9.7	0	1	-0.100896	0.0717749	5.3	1	1	0.71971	-0.142842		1	9.7	2	2	0.71623	-0.144947	10.518	2	5.3	1	1	0.966277	-0.0148984		1
	1579	Tb927.3.4060	hypothetical protein, conserved	92.385	22.1	0	1	-0.0607129	0.0717989	21	13	13	0.79349	-0.100459	17.626	16	18.7	12	12	0.852	-0.0695604	20.003	14	18.2	12	12	0.972479	-0.0121198	69.701	11
	1526	Tb927.3.2230	succinyl-CoA synthetase alpha subunit, putative	31.464	39.5	0	1	-0.106845	0.0719332	33.2	8	8	0.71114	-0.148045	16.199	15	36.2	10	10	0.69709	-0.156711	14.596	17	36.9	10	10	0.96432	-0.0157788	21.83	22
	1626	Tb927.3.5550	small GTP-binding protein, putative (TbRX1)	20.638	30.6	0	1	-0.0517996	0.071968	19.1	3	3	0.91453	-0.038802	20.125	3	30.6	5	5	0.80369	-0.0949114	9.0413	5	30.6	5	5	0.951294	-0.0216854	11.177	5
	1770	Tb927.4.470	snoRNP protein GAR1, putative	21.783	27.1	0	1	-0.0948441	0.0719971	20.1	3	3	0.68118	-0.166738	20.018	6	20.1	3	3	0.81055	-0.0912202	17.658	5	27.1	4	4	0.940645	-0.0265741	0.66167	3
	2097	Tb927.7.1300	protein disulfide isomerase, putative	41.939	30.8	0	1	-0.089064	0.0721183	28.1	10	10	0.76307	-0.117436	5.645	10	27.9	11	11	0.73101	-0.136077	11.806	11	30.8	12	12	0.968992	-0.0136797	10.557	12
	1752	Tb927.4.4160	mitochondrial RNA binding protein (MRB4160)	102.78	5.5	0	1	-0.0916439	0.0722772	5.5	4	2	0.80779	-0.0927015	11.272	5	2.4	2	1	0.69333	-0.15906	7.0116	2	3.7	3	2	0.948047	-0.0231701	23.177	5
	1800	Tb927.5.1060	mitochondrial processing peptidase, beta subunit, putative,metallo-peptidase, Clan ME, Family M16	54.122	42.1	0	1	-0.0885632	0.0723088	42.1	16	16	0.73148	-0.135798	10.861	34	40.7	15	15	0.765	-0.116339	16.753	21	42.1	16	16	0.969274	-0.0135534	25.557	36
	930	Tb927.11.1350	calcium uniporter protein, mitochondrial	34.885	19.2	0	1	-0.0733552	0.0723205	15.6	5	5	0.768	-0.114639	23.314	4	15.6	5	5	0.80588	-0.0937296	26.962	5	19.2	6	6	0.973425	-0.0116973	13.87	5
	1462	Tb927.2.5210	3-oxoacyl-ACP reductase, putative	25.671	17.8	0	1	-0.0766317	0.0724964	16.2	3	3	0.86961	-0.0606755	48.875	3	10.8	2	2	0.72471	-0.139836	5.4775	2	14.9	3	3	0.934579	-0.0293838	9.3893	2
	579	Tb927.10.300	hypothetical protein, conserved	28.472	10.2	0.0052632	1	-0.0743765	0.0725426	7.1	2	2	0.76121	-0.118496	3.5885	2	3.5	1	1	0.80861	-0.0922609		1	10.2	3	3	0.971912	-0.0123732	11.816	2
	1725	Tb927.4.3410	selenoprotein, putative	85.794	8.6	0	1	-0.0508665	0.0726037	8.6	5	5	0.86993	-0.0605157	24.474	13	8.6	5	5	0.82617	-0.0829306	35.46	8	8.6	5	5	0.979144	-0.00915333	19.723	10
	2794	Tb927.9.8740	RNA-binding protein (DRBD3)	36.984	26.9	0	1	-0.0808928	0.0727008	26.9	8	8	0.77087	-0.113019	18.142	11	26.9	9	9	0.7617	-0.118216	6.2448	10	26.9	9	9	0.973994	-0.0114436	12.866	12
	1103	Tb927.11.2570	hypothetical protein, conserved	63.115	5.4	0	1	-0.128312	0.0728378	5.4	2	2	0.79721	-0.0984273	61.858	2	5.4	2	2	0.69471	-0.158196	30.513	2	2.6	1	1				0
	309	Tb927.1.4490	acetyltransferase, putative	19.682	9.3	0	1	-0.108928	0.0728623	4.1	1	1	0.70657	-0.150845		1	4.1	1	1	0.69091	-0.160579		1	9.3	2	2	0.965251	-0.0153598	11.516	2
	729	Tb927.10.7590	hypothetical protein, conserved	30.482	50.5	0	1	-0.0596183	0.0728963	41.9	12	12	0.82259	-0.0848166	14.323	34	50.5	13	13	0.82085	-0.0857362	13.292	28	41.9	12	12	0.981065	-0.00830202	10.621	28
	1679	Tb927.4.1760	hypothetical protein, conserved	17.442	26.8	0	1	-0.0945715	0.0731623	26.8	3	3	0.70309	-0.152989	5.6073	3	26.8	3	3	0.7679	-0.114695	8.1214	3	26.8	3	3	0.963763	-0.01603	6.5109	3
	1803	Tb927.5.1130	hypothetical protein, conserved	34.299	4.2	0	1	-0.0826303	0.0732686	4.2	1	1	0.71331	-0.146722		1	4.2	1	1	0.83608	-0.0777522		1	4.2	1	1	0.947508	-0.0234171		1
	116	Tb11.02.5380b;Tb11.02.5380	exosome complex exonuclease RRP44p homologue, putative ;exosome complex exonuclease RRP44p homologue (RRP44)	108.88	3.2	0	2	-0.106703	0.0732773	3.2	2	2	0.89937	-0.0460616	21.025	2	1.2	1	1	0.83766	-0.0769322		1	3.2	2	2	0.635163	-0.197115	29.113	2
	2615	Tb927.9.1340	Myosin-like protein (TbMlp-2)	92.363	3.3	0	1	-0.0559796	0.0733307	3.3	2	2	0.85829	-0.0663659	25.887	2	1.8	1	1	0.80966	-0.0916973	0.83187	2	3.3	2	2	0.977517	-0.00987563	15.058	4
	2497	Tb927.8.6750;Tb927.8.6760	translationally controlled tumor protein (TCTP), putative ;IgE-dependent histamine-releasing factor, putative	19.265	35.9	0	2	-0.0829621	0.0733551	31.2	5	5	0.8042	-0.0946359	16.229	6	31.2	5	5	0.72713	-0.138388	12.279	6	35.9	6	6	0.964134	-0.0158625	52.54	7
	1574	Tb927.3.3900	carnitine O-palmitoyltransferase II, putative (CPT II)	67.395	11.6	0	1	-0.0497411	0.0734415	11.6	5	5	0.83459	-0.0785268	17.161	4	10	4	4	0.8649	-0.0630341	10.951	3	11.6	5	5	0.982511	-0.00766245	7.309	4
	149	Tb927.5.295b;Tb11.v5.0214	retrotransposon hotspot (RHS) protein 1 ;retrotransposon hot spot (RHS) protein, putative	95.127	30.4	0	2	-0.0639634	0.0734516	28.5	20	12	0.80621	-0.0935518	20.527	22	29.3	21	13	0.81348	-0.0896531	16.14	20	25.8	19	12	0.9802	-0.00868532	13.244	16
	2365	Tb927.8.2540	3-ketoacyl-CoA thiolase, putative	46.244	50.7	0	1	-0.0524094	0.0734933	50.7	18	18	0.8565	-0.0672726	45.026	25	50.7	19	19	0.82779	-0.0820798	20.091	27	50.7	19	19	0.982029	-0.00787574	22.115	38
	1302	Tb927.11.7510;Tb927.11.7460	glucose-regulated protein 78, putative,luminal binding protein 1 (BiP), putative ;glucose-regulated protein 78, putative,luminal binding protein 1 (BiP), putative	71.434	70.8	0	2	-0.0876659	0.0736294	65.2	47	47	0.74203	-0.129579	19.824	94	66	45	45	0.75587	-0.121553	21.521	87	69.4	46	46	0.973047	-0.0118664	20.87	90
	1954	Tb927.6.2010	hypothetical protein, conserved	58.952	41.7	0	1	-0.0587484	0.0738047	36.9	15	15	0.84717	-0.0720294	22.477	20	37.3	16	16	0.80404	-0.0947223	16.533	20	37.1	16	16	0.978378	-0.00949339	19.488	24
	1747	Tb927.4.3850	hypothetical protein, conserved	49.106	32.7	0	1	-0.0704254	0.0738671	32.7	10	10	0.77986	-0.107983	23.667	10	11.5	4	4	0.80646	-0.0934172	28.931	4	15.2	5	5	0.977517	-0.00987563	10.529	6
	1671	Tb927.4.1500	RNA editing associated helicase 2 (REH2)	241.82	16.2	0	1	-0.0758361	0.0740375	15.5	25	25	0.8017	-0.0959881	11.635	23	12.3	19	19	0.75837	-0.120119	17.049	17	14.3	23	23	0.974089	-0.0114013	19.997	27
	1998	Tb927.6.3200	hypothetical protein, conserved	13.426	8.1	0.0019569	1	-0.0867838	0.0742042	8.1	1	1	0.693	-0.159267		1	8.1	1	1	0.85312	-0.0689899		1	8.1	1	1	0.928764	-0.0320947		1
	2010	Tb927.6.3600	hypothetical protein, conserved	49.213	13	0	1	-0.0740563	0.0742588	13	5	5	0.74731	-0.126499	28.126	5	11.2	4	4	0.83109	-0.0803519	14.173	5	8.7	3	3	0.965344	-0.0153178	11.956	4
	1877	Tb927.5.3510	structural maintenance of chromosome 3 , putative (SMC3)	136.37	4.2	0.0011928	1	-0.0827516	0.0743587	2.3	3	3	0.70357	-0.152693	16.79	4	2.6	2	2	0.86484	-0.0630642		1	1.6	2	2	0.927902	-0.0324979	4.42	2
	1389	Tb927.2.1330	retrotransposon hot spot protein (RHS, pseudogene), putative,retrotransposon hot spot protein 6 (RHS6), degenerate	65.638	11	0	1	-0.0462338	0.0743906	11	5	1	0.88087	-0.0550882		1	11	5	1	0.83972	-0.0758655		1	7	4	1	0.982318	-0.00774778		1
	1048	Tb927.11.16660	hypothetical protein, conserved	234.41	10	0	1	-0.0583779	0.0747096	8.9	16	16	0.84918	-0.0710002	13.459	24	8.3	14	14	0.80372	-0.0948952	14.192	19	7.4	13	13	0.978953	-0.00923837	13.691	18
	949	Tb927.11.13960	U6 snRNA-associated Sm-like protein LSm4p (TbLSm4)	14.193	22	0	1	-0.0777394	0.0750166	22	2	2	0.80821	-0.0924758	12.489	2	22	2	2	0.74475	-0.127989	11.469	2	22	2	2	0.971062	-0.0127529	1.4777	2
	1805	Tb927.5.1160	hypothetical protein, conserved	25.569	27.2	0	1	-0.0626613	0.0753276	13.2	3	3	0.80252	-0.0955441	5.3496	3	16.7	4	4	0.82323	-0.0844788	6.5823	4	23.7	5	5	0.981836	-0.00796103	7.2687	4
	2048	Tb927.6.4440	hypothetical protein, conserved	37.718	31.5	0	1	-0.0699036	0.0753805	31.5	8	8	0.76735	-0.115007	4.9774	9	31.5	8	8	0.82506	-0.0835145	11.729	12	31.5	8	8	0.974564	-0.0111897	14.174	12
	1396	Tb927.2.2180	ribosomal RNA processing protein 41B,RNase PH-like protein, putative,exosome complex exonuclease 1, putative (RRP41B)	27.999	8.2	0	1	-0.0888136	0.0754856	8.2	2	2	0.74811	-0.126035	15.019	2	8.2	2	2	0.74178	-0.129725	1.4462	2	8.2	2	2	0.975705	-0.0106815	2.2806	2
	656	Tb927.10.5370;Tb927.10.5360	40S ribosomal protein S10, putative ;40S ribosomal protein S10, putative	19.285	61.6	0	2	-0.0686164	0.0755079	57	12	12	0.78952	-0.102637	13.216	16	51.7	12	12	0.80385	-0.094825	15.379	20	48.3	11	11	0.980873	-0.00838723	28.277	20
	2780	Tb927.9.8050	hypothetical protein, conserved	58.484	23.1	0	1	-0.0328802	0.075705	21.1	9	9	0.89709	-0.047164	26.462	12	23.1	10	10	0.89622	-0.0475854	19.296	12	23.1	10	10	0.99108	-0.00389117	19.189	13
	607	Tb927.10.370	calcineurin B subunit, putative	19.872	61.5	0	1	-0.0554219	0.0759207	59.8	7	7	0.87473	-0.058126	10.506	7	59.8	7	7	0.80094	-0.0964	14.596	8	61.5	8	8	0.973331	-0.0117396	10.933	7
	247	Tb927.9.3590;Tb11.v5.0904	monothiol glutaredoxin, putative ;glutaredoxin-like protein, putative	20.43	21.7	0	2	-0.0979604	0.0759539	15.2	2	2	0.76572	-0.11593	24.878	3	21.7	3	3	0.68818	-0.162298	12.727	4	21.7	3	3	0.964599	-0.0156531	15.621	4
	1407	Tb927.2.2470	RNA-editing complex protein,KREPA1 (KREPA1)	81.293	2.6	0	1	0.1049	0.0760295	2.6	1	1	1.1094	0.0450882		1	2.6	1	1	1.1842	0.0734251		1	2.6	1	1	1.57104	0.196188		1
	1254	Tb927.11.6210	sterol 14-alpha-demethylase (CYP51)	54.372	24.3	0	1	-0.0594958	0.0760392	20.8	10	10	0.83159	-0.0800907	20.964	12	18.7	8	8	0.81074	-0.0911184	17.319	9	18.7	8	8	0.983381	-0.00727825	13.071	12
	473	Tb927.10.14710;Tb927.10.14600	40S ribosomal protein S2, putative (RPS2) ;40S ribosomal protein S2, putative (RPS2)	28.642	63.9	0	2	-0.0579248	0.0760756	63.9	18	18	0.84117	-0.0751162	12.841	49	63.9	18	18	0.81073	-0.0911238	17.039	50	63.9	18	18	0.982801	-0.00753442	13.702	34
	380	Tb927.10.1170;Tb11.0560;Tb11.v5.0858	intraflagellar transport protein IFT172, putative (IFT172) ;chrX additional, unordered contigs,hypothetical protein, conserved	196.6	24	0	3	-0.0570717	0.0762507	22	30	30	0.83021	-0.080812	14.546	34	17.1	24	24	0.82442	-0.0838515	23.856	22	22	30	30	0.985028	-0.00655161	24.832	30
	928	Tb927.11.13360	AAA ATPase, putative	141.17	17.3	0	1	-0.0760674	0.076258	15.5	17	17	0.786	-0.104577	10.628	25	12.5	14	14	0.76792	-0.114684	22.399	24	15.1	17	17	0.979624	-0.00894066	19.971	26
	1983	Tb927.6.2610	hypothetical protein, conserved	11.414	9.5	0.0019585	1	-0.108928	0.0763518	9.5	1	1	0.70069	-0.154474		1	9.5	1	1	0.692	-0.159894		1	9.5	1	1	0.971817	-0.0124154		1
	2095	Tb927.7.1270;Tb927.7.1250	hypothetical protein, conserved ;hypothetical protein, conserved	35.715	29	0	2	-0.0693345	0.0763604	29	9	9	0.80744	-0.0928897	14.103	19	29	9	9	0.78212	-0.106727	42.63	19	29	9	9	0.980873	-0.00838723	13.646	16
	1796	Tb927.5.1000	ubiquitin-conjugating enzyme E2, putative,ubiquitin carrier protein, putative,ubiquitin-protein ligase, putative	16.766	40.5	0	1	-0.0730868	0.0763667	40.5	5	5	0.79389	-0.10024	8.8333	8	40.5	5	5	0.77542	-0.110463	18.187	6	40.5	5	5	0.980488	-0.00855759	15.333	7
	863	Tb927.11.11390	hypothetical protein, conserved	30.964	40.8	0	1	-0.0746479	0.0764147	40.8	10	10	0.79666	-0.098727	6.1236	10	40.8	10	10	0.76556	-0.116021	12.856	13	40.8	10	10	0.979048	-0.00919585	11.635	12
	200	Tb927.10.6880;Tb11.v5.0516	glyceraldehyde 3-phosphate dehydrogenase, cytosolic (GAP) ;glyceraldehyde 3-phosphate dehydrogenase, cytosolic, putative	35.61	29.6	0	2	-0.0796959	0.0767018	27.2	8	6	0.76946	-0.113814	11.565	6	26.3	8	6	0.76486	-0.116418	8.955	6	29.6	9	7	0.979816	-0.00885556	12.944	7
	2623	Tb927.9.13540	hypothetical protein, conserved	41.261	15.1	0	1	-0.0612315	0.0767315	15.1	5	5	0.8187	-0.0868752	16.347	8	15.1	5	5	0.81281	-0.090011	14.119	8	15.1	5	5	0.984446	-0.00680821	14.951	9
	1426	Tb927.2.3800	guide RNA associated protein, GAP1,MRB1-associated protein	55.46	30.3	0	1	-0.0716089	0.0767823	28.9	10	10	0.81622	-0.0881928	8.5823	9	30.3	11	11	0.76456	-0.116588	6.3178	10	26.2	9	9	0.977135	-0.0100454	18.966	9
	1105	Tb927.11.260	predicted WD40 repeat protein (PIFTF6)	149.06	7.2	0	1	-0.0525403	0.0768686	5.4	7	7	0.79627	-0.0989396	9.8247	8	5.1	6	6	0.92367	-0.0344832	33.262	6	6.3	8	8	0.945805	-0.0241982	30.919	7
	1392	Tb927.2.1800	DNA polymerase delta catalytic subunit, putative	116.55	6.6	0	1	-0.0505782	0.0771578	4.1	3	3	0.88954	-0.0508345	12.714	3	5.1	4	4	0.81369	-0.089541	29.383	3	3.9	3	3	0.974184	-0.011359	5.4627	3
	1521	Tb927.3.2110	TFIIF-stimulated CTD phosphatase, putative	47.205	3.8	0	1	-0.112128	0.0772725	3.8	1	1	0.69174	-0.160057		1	3.8	1	1	0.68496	-0.164335		1	3.8	1	1	0.972763	-0.0119931		1
	1751	Tb927.4.410	CAF 40 (CAF40)	35.32	42.4	0	1	-0.0555441	0.0773592	42.4	11	11	0.82878	-0.0815607	12.916	12	42.4	11	11	0.83337	-0.0791621	11.468	11	42.4	11	11	0.986485	-0.00590945	19.564	14
	1191	Tb927.11.4780	pyruvate dehydrogenase (lipoamide) kinase, putative	51.187	28.3	0	1	-0.0894524	0.077396	22.9	8	8	0.76832	-0.114458	8.0227	9	24.5	8	8	0.71986	-0.142752	22.765	9	28.3	10	10	0.974659	-0.0111474	15.345	13
	1248	Tb927.11.6140;Tb927.3.4360	40S ribosomal protein S15A, putative ;40S ribosomal protein S15A, putative	14.645	66.2	0	2	-0.0528554	0.0775669	66.2	8	8	0.82989	-0.0809795	17.055	18	66.2	8	8	0.84769	-0.0717629	21.171	20	58.5	7	7	0.98668	-0.00582375	17.234	20
	606	Tb927.10.3660	aspartate aminotransferase	44.787	14.1	0	1	-0.164164	0.0777182	10.9	3	3	0.68815	-0.162317	38.235	3	14.1	4	4	0.50986	-0.292549	13.047	4	14.1	4	4	0.917011	-0.0376257	26.558	4
	2777	Tb927.9.7800	hypothetical protein, conserved	29.096	11.7	0	1	-0.0830367	0.0778104	8.3	2	2	0.80319	-0.0951817	5.321	2	8.3	2	2	0.72339	-0.140627	1.298	2	11.7	3	3	0.969838	-0.0133008	29.736	3
	2649	Tb927.9.1470	hypothetical protein, conserved	17.293	5.1	0.0056264	1	-0.0833232	0.0779898	5.1	1	1	0.84637	-0.0724397		1	5.1	1	1	0.7032	-0.152921	2.0781	2	5.1	1	1	0.944912	-0.0246088	6.7074	2
	1335	Tb927.11.880	cyclophilin a,cyclophilin type peptidyl-prolyl cis-trans isomerase (CYPA)	18.717	63.3	0	1	-0.0769691	0.0780365	54.8	7	7	0.75403	-0.122611	12.136	18	63.3	9	9	0.79582	-0.0991852	16.927	18	63.3	9	9	0.97924	-0.00911081	18.801	23
	470	Tb927.10.14550	ATP-dependent DEAD/H RNA helicase, putative	71.366	38.2	0	1	-0.0728637	0.0780422	38.2	23	22	0.78025	-0.107766	38.692	49	37	22	21	0.7881	-0.103419	49.43	45	37	21	20	0.983091	-0.00740635	29.95	45
	812	Tb927.10.9970	hypothetical protein, conserved	110	14.6	0	1	-0.075958	0.0780515	13.5	12	12	0.78543	-0.104893	10.431	10	11.2	10	10	0.76725	-0.115063	16.316	9	14.6	13	13	0.981932	-0.00791839	17.025	12
	1167	Tb927.11.410	hypothetical protein, conserved	14.836	34.1	0	1	-0.0683191	0.0781623	34.1	3	3	0.74387	-0.128503	9.1451	3	34.1	3	3	0.89309	-0.0491048	34.95	3	25.2	2	2	0.938967	-0.0273496	3.2226	2
	558	Tb927.10.2530	adenylate kinase, putative	24.941	65.8	0	1	-0.0832861	0.0782048	65.8	14	14	0.76962	-0.113724	23.718	32	59.5	13	13	0.74575	-0.127407	16.051	30	59.5	13	13	0.980104	-0.00872789	16.342	28
	1609	Tb927.3.5050	60S ribosomal protein L4	41.856	64.7	0	1	-0.0610561	0.0782152	62.3	22	22	0.81087	-0.0910488	12.621	52	62.3	22	22	0.82044	-0.0859532	14.848	52	64.7	23	23	0.985902	-0.00616643	19.303	50
	679	Tb927.10.6190	aldehyde dehydrogenase, putative (ALDH)	54.033	45.3	0	1	-0.0774962	0.078261	45.3	18	18	0.77321	-0.111703	14.76	41	41	17	17	0.77076	-0.113081	16.978	34	41	17	17	0.982415	-0.00770511	20.433	40
	1981	Tb927.6.2550	RNA-binding protein, putative (TRRM2)	79.849	14.8	0	1	-0.0556684	0.0784892	14.8	10	10	0.84654	-0.0723525	13.104	11	10.5	8	8	0.81591	-0.0883577	25.099	8	11.7	9	9	0.98561	-0.00629486	13.131	11
	1506	Tb927.3.1790	pyruvate dehydrogenase E1 beta subunit, putative	37.566	51.4	0	1	-0.0838781	0.0784959	51.4	18	18	0.75251	-0.123488	10.184	35	51.4	18	18	0.7587	-0.11993	13.493	23	51.4	18	18	0.981258	-0.0082168	14.801	25
	1871	Tb927.5.3350	iron superoxide dismutase, putative	26.824	48.7	0	1	-0.0757882	0.0785303	41.2	8	8	0.77924	-0.108329	11.367	10	48.7	10	10	0.77334	-0.11163	10.072	13	45.4	8	8	0.983091	-0.00740635	16.632	11
	1807	Tb927.5.1210	short-chain dehydrogenase, putative	33.876	62.4	0	1	-0.0670918	0.0785937	62.4	17	17	0.79763	-0.0981985	17.9	51	62.4	17	17	0.80063	-0.0965681	19.516	48	62.4	17	17	0.985125	-0.00650883	18.115	45
	1996	Tb927.6.3110	protein kinase, putative,cdc2-related kinase, putative (CRK11)	48.868	7.7	0	1	-0.0930381	0.0786141	7.7	3	3	0.75868	-0.119941	15.584	3	7.7	3	3	0.71034	-0.148534	11.748	3	5	2	2	0.9758	-0.0106391	6.1927	2
	2554	Tb927.9.10710	elongation factor 1-alpha, putative,hsp70 subfamily B suppressor 1	70.209	19	0	1	-0.0714985	0.0786278	16.5	8	8	0.77826	-0.108875	72.008	8	16.2	7	7	0.79721	-0.0984273	30.291	8	14.4	6	6	0.983574	-0.00719282	14.86	6
	2532	Tb927.8.860	hypothetical protein, conserved	25.908	16.1	0	1	-0.0488837	0.0786481	10.3	2	2	0.98887	-0.0048608	18.066	5	10.3	2	2	0.85543	-0.0678155	16.774	4	16.1	3	3	0.843384	-0.0739748	16.263	5
	1477	Tb927.3.1030	RNA-binding protein (RPB28)	39.272	52.7	0	1	-0.0804868	0.0788757	52.7	15	15	0.79135	-0.101631	15.389	29	52.7	15	15	0.74081	-0.130293	18.035	25	52.7	15	15	0.978282	-0.00953588	47.58	27
	2395	Tb927.8.3380	electron transfer protein, putative	27.259	34.3	0	1	-0.0799199	0.0792867	29.8	7	7	0.77267	-0.112006	13.716	9	34.3	8	8	0.75812	-0.120262	22.761	9	31	7	7	0.982898	-0.00749173	25.273	10
	675	Tb927.10.6070	universal minicircle sequence binding protein (UMSBP), putative,predicted zinc finger protein	14.566	47.1	0	1	-0.0920762	0.0794604	47.1	5	4	0.7367	-0.132709	37.663	16	47.1	5	4	0.73253	-0.135175	4.7354	14	47.1	5	4	0.980969	-0.00834463	32.314	14
	1182	Tb927.11.4460	ALBA-Domain Protein (ALBA1)	14.038	45.6	0	1	-0.0752237	0.0794686	39.2	6	6	0.77594	-0.110172	11.59	9	45.6	7	7	0.77859	-0.108691	8.2658	9	39.2	6	6	0.984446	-0.00680821	11.826	10
	1120	Tb927.11.2970	hypothetical protein, conserved	73.368	1.8	0	1	-0.071948	0.079654	1.8	1	1	0.78149	-0.107077		1	1.8	1	1	0.79013	-0.102301		1	1.8	1	1	0.985222	-0.00646604		1
	1832	Tb927.5.1930	hypothetical protein, conserved	24.188	15.8	0	1	-0.0910497	0.0796903	15.8	3	3	0.73821	-0.13182	9.7405	3	15.8	3	3	0.7358	-0.13324	15.676	7	15.8	3	3	0.981547	-0.00808894	14.727	6
	196	Tb11.v5.0493;Tb927.7.3830	kinesin K39, putative ;kinesin K39, putative	154.9	22.3	0.0027206	2	0.0454029	0.079736	22.3	1	1	1.0809	0.0337855		1	0	0	0				0	22.3	1	1	1.1403	0.0570202		1
	1110	Tb927.11.2690	succinyl-coA:3-ketoacid-coenzyme A transferase, mitochondrial precursor, putative	53.096	45	0	1	-0.100576	0.0798272	43.8	19	19	0.72962	-0.136903	13.104	28	43.8	19	19	0.69924	-0.155374	13.725	24	37.9	16	16	0.978474	-0.0094509	17.242	25
	308	Tb927.1.4420	ABC transporter, putative	104.68	7.8	0	1	-0.0819209	0.0798855	7.8	7	7	0.81605	-0.0882832	25.476	6	6.2	5	5	0.71903	-0.143253	10.341	4	7.1	6	6	0.967773	-0.0142264	17.135	3
	2785	Tb927.9.8210	Peptide deformylase 2	42.101	13.1	0	1	-0.0873354	0.0799214	13.1	4	4	0.74833	-0.125907	19.601	6	13.1	4	4	0.74391	-0.12848	13.054	5	13.1	4	4	0.982608	-0.00761977	12.016	4
	478	Tb927.10.14750;Tb927.10.14630	fibrillarin, putative ;fibrillarin, putative	31.672	38.8	0	2	-0.0877785	0.0799439	35.2	9	9	0.74841	-0.12586	9.8357	12	38.8	10	10	0.74163	-0.129813	7.8793	10	38.8	10	10	0.982511	-0.00766245	3.9068	11
	2806	Tb927.9.9290	Polyadenylate-binding protein 1 (Poly(A)-binding protein 1) (PABP 1) (PABP1)	63.029	34.1	0	1	-0.0727554	0.0799615	32.3	15	15	0.81395	-0.0894023	18.701	44	32.3	15	15	0.75834	-0.120136	19.145	33	32.3	15	15	0.980104	-0.00872789	17.831	37
	1294	Tb927.11.7100	cytoplasmic translation machinery associated protein, putative	22.711	24.1	0	1	-0.0422227	0.0800218	24.1	5	5	0.85186	-0.0696318	2.3095	3	19.7	4	4	0.8871	-0.0520274	16.523	3	24.1	5	5	0.988533	-0.00500882	12.125	4
	2102	Tb927.7.1500	nucleotide binding protein, putative (NBP 2)	30.73	35.3	0	1	-0.0645363	0.080109	35.3	9	9	0.79687	-0.0986125	7.0584	12	33.6	8	8	0.8143	-0.0892156	8.5221	12	27.3	7	7	0.986777	-0.0057809	4.6605	10
	2764	Tb927.9.7190	oxidoreductase, putative	49.92	40.7	0	1	-0.0578688	0.0802637	36	15	15	0.82059	-0.0858738	24	21	40.7	16	16	0.8264	-0.0828097	12.141	19	40.7	16	16	0.988728	-0.00492295	13.855	21
	2400	Tb927.8.3630	folate transporter, putative,expression site-associated gene 10 (ESAG10) protein, putative	69.808	2.1	0	1	-0.218003	0.0802977	2.1	1	1	0.68895	-0.161812		1	2.1	1	1	0.53187	-0.274195		1	0	0	0				0
	2420	Tb927.8.4620	small GTP-binding protein Rab7, putative (Trab7)	24.741	25.6	0	1	-0.0952568	0.0803796	21	4	4	0.73152	-0.135774	43.249	4	14.6	3	3	0.72119	-0.14195	32.401	3	25.6	5	5	0.981643	-0.00804631	18.192	4
	2044	Tb927.6.4370	eukaryotic translation initiation factor 3 subunit 7-like protein	57.974	33	0	1	-0.0691277	0.0804841	28.7	13	13	0.80437	-0.0945441	16.531	18	24.5	12	12	0.78214	-0.106716	10.464	14	33	15	15	0.985999	-0.00612361	16.704	21
	890	Tb927.11.12230	heat shock protein HslVU, ATPase subunit HslU, putative,ATP-dependent hsl protease ATP-binding subunit hslU, putative	54.897	27	0	1	-0.0618091	0.0805491	23.2	9	9	0.81762	-0.0874485	8.6549	8	24.8	10	10	0.80761	-0.0927983	10.916	7	23.4	10	10	0.988142	-0.00518051	13.45	9
	492	Tb927.10.1510	NOT1 (NOT1)	259.12	46	0	1	-0.0635761	0.0807016	43.6	89	89	0.81694	-0.0878098	49.483	131	45.6	89	89	0.79895	-0.0974804	19.181	114	44.5	90	90	0.987557	-0.00543792	15.204	139
	629	Tb927.10.4280	hypothetical protein, conserved	24.055	19.9	0	1	-0.0568643	0.0807189	11.4	2	2	0.82243	-0.0849011	6.4279	3	19.9	3	3	0.8298	-0.0810266	29.544	4	11.4	2	2	0.989315	-0.00466523	11.986	3
	1961	Tb927.6.2170	co-chaperone GrpE, putative	23.877	46.8	0	1	-0.0829778	0.0807195	38.3	8	8	0.7617	-0.118216	18.024	10	37.8	8	8	0.75178	-0.123909	13.28	9	42.3	9	9	0.984446	-0.00680821	12.888	15
	2305	Tb927.7.990	chaperone protein DNAj, putative	86.6	22.9	0	1	0.0853899	0.0807212	21.2	15	15	1.1037	0.042851	18.686	23	18.3	13	13	1.1209	0.0495669	16.923	15	22	15	15	1.45798	0.163752	24.035	15
	181	Tb927.10.16170;Tb11.v5.0396	potassium voltage-gated channel, putative ;potassium voltage-gated channel, putative	34.606	15	0	2	-0.0806863	0.0807382	7.2	2	2	0.70229	-0.153484	7.7305	2	15	4	4	0.87805	-0.0564808	31.775	3	15	4	4	0.928764	-0.0320947	33.311	4
	2709	Tb927.9.3990;Tb927.9.3920	ribosomal protein S7, putative ;ribosomal protein S7, putative	23.841	47.5	0	2	-0.0527563	0.0808938	47.5	14	14	0.83981	-0.075819	21.491	36	47.5	14	14	0.83519	-0.0782147	20.48	37	47.5	14	14	0.990295	-0.00423537	15.829	42
	1533	Tb927.3.2420	hypothetical protein, conserved	14.261	37.3	0	1	-0.0970175	0.0809622	37.3	5	5	0.72244	-0.141198	19.622	6	37.3	5	5	0.72086	-0.142149	18.185	6	37.3	5	5	0.982415	-0.00770511	15.017	5
	807	Tb927.11.4300;Tb927.10.9880	60S ribosomal protein L18, putative (RPL18) ;60S ribosomal protein L18, putative (TbL18LP)	21.874	44.6	0	2	-0.0620594	0.0809741	33.2	8	8	0.80809	-0.0925403	24.76	23	40.9	8	8	0.81532	-0.0886719	18.782	20	44.6	8	8	0.988631	-0.00496589	21.525	29
	329	Tb927.1.860	hypothetical protein, conserved	29.562	26.5	0	1	-0.092576	0.080978	23.9	4	4	0.78866	-0.10311	26.221	5	26.5	5	5	0.69094	-0.16056	22.079	5	26.5	5	5	0.968148	-0.0140583	15.241	5
	1510	Tb927.3.1840	3-oxo-5-alpha-steroid 4-dehydrogenase, putative	33.355	42.6	0	1	-0.0866894	0.0810074	39.6	15	15	0.72641	-0.138818	64.65	26	40.3	16	16	0.77092	-0.112991	33.224	23	40.3	16	16	0.981162	-0.00825941	21.262	21
	2452	Tb927.8.5640	hypothetical protein, conserved	37.089	18	0	1	-0.0701013	0.0810945	18	5	5	0.76701	-0.115199	18.543	7	18	5	5	0.81731	-0.0876132	5.8586	9	18	5	5	0.982898	-0.00749173	10.098	9
	2812	Tb927.9.9630	hypothetical protein, conserved	38.92	22.8	0	1	-0.048448	0.0811085	20.6	7	7	0.86015	-0.0654258	8.3136	7	19.4	7	7	0.83999	-0.0757259	3.3452	5	22.8	8	8	0.990393	-0.00419236	15.025	7
	960	Tb927.11.14150	hypothetical protein, conserved	24.523	19.6	0	1	-0.0505452	0.0812747	19.6	4	4	0.91171	-0.0401433	20.317	3	10.3	2	2	0.80329	-0.0951276	5.2952	2	10.3	2	2	0.96302	-0.0163647	19.348	2
	2303	Tb927.7.900	hypothetical protein, conserved	64.798	3.7	0	1	-0.112909	0.0814328	3.7	2	2	0.6542	-0.184289	15.05	2	2	1	1	0.71925	-0.14312	2.007	2	3.7	2	2	0.974279	-0.0113166	71.504	3
	2293	Tb927.7.7440	hypothetical protein, conserved	14.51	40.7	0	1	-0.0581914	0.0814348	27.6	4	4	0.83356	-0.0790631	5.9609	3	40.7	6	6	0.81157	-0.090674	19.043	6	40.7	6	6	0.988924	-0.00483706	5.623	6
	1968	Tb927.6.2330;Tb927.6.2270	RGG protein (RGG1) ;hypothetical protein, conserved	28.09	16	0	2	-0.0325732	0.0814755	16	4	4	0.87693	-0.0570351	17.78	4	16	4	4	0.92141	-0.0355471	14.288	4	16	4	4	0.98824	-0.0051376	9.7856	4
	2572	Tb927.9.11540	hypothetical protein, conserved	50.786	3	0	1	-0.0328867	0.0815242	3	1	1	0.95875	-0.0182946		1	3	1	1	0.86439	-0.0632903		1	3	1	1	0.961446	-0.0170751		1
	1812	Tb927.5.1370	cyclophilin-type peptidyl-prolyl cis-trans isomerase, putative,PPIase, putative,rotamase, putative,cyclosporin A-binding protein, putative,peptidyl-prolyl cis-trans isomerase, putative (PPIase)	25.562	7.6	0	1	-0.156013	0.0816042	7.6	1	1	0.54945	-0.260072		1	7.6	1	1	0.6447	-0.190642		1	7.6	1	1	0.960892	-0.0173256		1
	1825	Tb927.5.1780	hypothetical protein, conserved	48.192	27.8	0	1	-0.0760545	0.0816219	27.8	9	9	0.77703	-0.109562	13.414	7	17.1	6	6	0.77107	-0.112906	8.3576	6	24.6	8	8	0.986972	-0.00569518	15.517	10
	2611	Tb927.9.13280	RNA-binding protein, putative (DRBD10)	47.47	2.8	0.0097933	1	-0.123342	0.0817736	2.8	1	1	0.62473	-0.204308		1	2.8	1	1	0.70354	-0.152711		1	2.8	1	1	0.970497	-0.0130059		1
	1515	Tb927.3.1970	hypothetical protein, conserved	36.498	47.2	0	1	-0.0621884	0.0817768	41.9	11	11	0.7848	-0.105241	11.446	14	47.2	12	12	0.84366	-0.0738325	12.914	16	47.2	12	12	0.982898	-0.00749173	14.428	16
	662	Tb927.10.560	40S ribosomal proteins S11, putative	20.087	50	0	1	-0.0641891	0.0818362	50	13	1	0.85467	-0.0682015	36.349	7	50	13	1	0.76984	-0.1136	39.631	6	49.4	12	1	0.975515	-0.0107662	14.039	6
	2745	Tb927.9.5900	glutamate dehydrogenase (GDH)	112.11	61.9	0	1	-0.0720701	0.0819098	60.5	55	55	0.78559	-0.104804	18.091	146	59.2	51	51	0.7831	-0.106183	39.609	131	59.9	53	53	0.988045	-0.00522342	16.896	136
	348	Tb927.10.10700	splicing factor Prp31	39.686	13	0	1	-0.110213	0.0821582	13	3	3	0.6917	-0.160082	36.703	3	13	3	3	0.68744	-0.162765	15.61	3	13	3	3	0.982222	-0.00779044	9.1871	3
	769	Tb927.10.8730	hypothetical protein, conserved	50.876	21.3	0	1	-0.0674571	0.0822009	21.3	7	7	0.75558	-0.12172	19.276	8	18.8	6	6	0.85593	-0.0675618	11.384	6	21.3	7	7	0.970309	-0.0130901	13.217	8
	723	Tb927.10.7500	fibrillarin (NOP1)	31.643	36.7	0	1	-0.0935344	0.0822835	33.3	10	10	0.72407	-0.140219	20.077	19	36.7	10	10	0.73487	-0.133789	10.765	14	36.7	11	11	0.984931	-0.00659439	17.78	17
	1512	Tb927.3.1920	NOT5 protein (NOT5)	66.856	13.7	0	1	-0.0706103	0.0822955	12.1	5	5	0.80528	-0.0940531	86.589	7	11.9	5	5	0.77261	-0.11204	33.198	7	13.7	6	6	0.986875	-0.00573804	13.085	7
	1279	Tb927.11.6720	hypothetical protein, conserved	117.56	23.4	0	1	-0.0593509	0.0823033	21.4	16	16	0.82541	-0.0833303	48.437	20	19.2	15	15	0.812	-0.090444	15.553	19	18.5	15	15	0.990197	-0.00427837	18.554	20
	780	Tb927.10.9080	pteridine transporter, putative	69.998	1.4	0.0097685	1	-0.47131	0.0825127	1.4	1	1	0.45048	-0.346324		1	1.4	1	1	0.25334	-0.596296		1	1.4	1	1				0
	2792	Tb927.9.8520	hypothetical protein, conserved	32.198	3.9	0	1	0.044841	0.082646	0	0	0				0	3.9	1	1	1.1396	0.0567524		1	3.9	1	1	1.07877	0.0329296		1
	125	Tb927.11.18680;Tb11.0845	dynein light chain LC8, putative (DYNLL1) ;dynein light chain LC8, putative (DYNLL2)	10.429	51.1	0	2	-0.0718022	0.0826957	51.1	5	5	0.79895	-0.0974804	10.448	11	51.1	5	5	0.77166	-0.112574	9.3872	10	51.1	5	5	0.987752	-0.00535214	11.445	12
	324	Tb927.1.730	hypothetical protein, conserved	62.84	8.1	0	1	-0.0705846	0.0827542	8.1	3	3	0.77988	-0.107972	4.0196	3	8.1	3	3	0.79634	-0.0989015	2.5579	3	8.1	3	3	0.988826	-0.00488001	7.9755	3
	1218	Tb927.11.5450	malic enzyme	63.119	20.5	0	1	-0.0393496	0.0827621	14	5	5	0.92475	-0.0339757	15.13	4	10.3	4	4	0.84427	-0.0735186	13.41	4	18	7	7	0.975991	-0.0105544	12.201	5
	1570	Tb927.3.3800	hypothetical protein, conserved	110.12	6.5	0	1	-0.0323519	0.082861	6.5	5	5	0.94455	-0.024775	20.575	7	5.9	4	4	0.97546	-0.0107905	27.269	6	5.9	4	4	0.86798	-0.0614902	30.388	5
	1642	Tb927.3.810	hypothetical protein, conserved	36.047	5.1	0	1	-0.16165	0.0829156	5.1	1	1	0.53094	-0.274955		1	5.1	1	1	0.64324	-0.191627		1	5.1	1	1	0.958589	-0.0183676		1
	2738	Tb927.9.5690	60S acidic ribosomal protein, putative	11.09	92.9	0	1	-0.0568792	0.0829766	92.9	9	9	0.81672	-0.0879268	13.645	16	92.9	9	9	0.83411	-0.0787767	18.122	17	92.9	9	9	0.990982	-0.00393421	19.141	17
	2509	Tb927.8.7040	hypothetical protein, conserved	21.365	42.3	0	1	-0.0717782	0.0830491	42.3	6	6	0.77394	-0.111293	19.245	17	42.3	6	6	0.79602	-0.099076	15.673	12	42.3	6	6	0.988631	-0.00496589	22.775	13
	1670	Tb927.4.1440	hypothetical protein, conserved	23.261	13.2	0	1	-0.108149	0.0832851	8.3	1	1	0.66302	-0.178473		1	8.3	1	1	0.73069	-0.136267		1	13.2	2	2	0.977899	-0.00970579	32.569	2
	939	Tb927.11.13730	ornithine decarboxylase (ODC)	46.882	22.2	0	1	-0.0959472	0.0833503	22.2	7	7	0.73159	-0.135732	22.471	8	20.6	7	7	0.71452	-0.145986	17.305	8	22.2	7	7	0.985999	-0.00612361	8.2359	8
	778	Tb927.10.9040;Tb11.v5.0509	hypothetical protein, conserved	168.22	10.8	0	2	-0.0440601	0.0834128	10.8	12	12	0.85906	-0.0659765	14.232	15	8	8	8	0.86402	-0.0634762	25.744	9	8.9	9	9	0.993739	-0.00272747	18.557	10
	2466	Tb927.8.6080	hypothetical protein, conserved	38.08	26.7	0	1	-0.0598871	0.083466	26.7	8	8	0.84922	-0.0709798	58.765	8	22.5	7	7	0.79052	-0.102087	4.2473	6	19.5	6	6	0.984931	-0.00659439	13.731	7
	560	Tb927.10.2560	mitochondrial malate dehydrogenase (mMDH)	33.188	71.7	0	1	-0.0712681	0.0835564	71.7	17	17	0.77784	-0.10911	15.021	31	66.4	15	15	0.79396	-0.100201	16.119	29	71.7	17	17	0.989707	-0.00449334	17.947	34
	2257	Tb927.7.6230	ADP-ribosylation factor, putative (ARF3)	20.714	53.2	0	1	-0.0731281	0.0835639	46.3	6	6	0.73727	-0.132373	10.954	6	53.2	7	7	0.84398	-0.0736678	18.579	7	46.3	6	6	0.969744	-0.0133429	10.065	6
	2432	Tb927.8.5120	cytochrome c	12.3	41.2	0	1	-0.0782964	0.083608	41.2	5	5	0.79797	-0.0980134	35.314	7	41.2	5	5	0.74156	-0.129854	6.3168	5	41.2	5	5	0.983961	-0.00702193	13.239	7
	341	Tb927.10.10410	DNA replication licensing factor MCM8, putative	77.53	3.1	0	1	-0.0527785	0.0837203	3.1	2	2	0.90331	-0.0441632	25.335	3	3.1	2	2	0.79535	-0.0994417	1.1162	2	3.1	2	2	0.966651	-0.0147305	3.3595	2
	1905	Tb927.5.520	stomatin-like protein, putative	55.979	44.3	0	1	-0.0698947	0.08385	44.3	24	24	0.78847	-0.103215	22.487	50	44.3	24	24	0.78994	-0.102406	21.893	41	41.6	20	20	0.990688	-0.0040633	25.979	44
	332	Tb927.10.10010	60S acidic ribosomal protein, putative	25.628	59.3	0	1	-0.0636817	0.0839179	54.9	12	12	0.85081	-0.0701674	25.921	19	59.3	13	13	0.77249	-0.112107	8.7775	18	59.3	13	13	0.980008	-0.00877045	8.2174	25
	2513	Tb927.8.7380;Tb927.4.5050	dihydrolipoamide dehydrogenase, point mutation,acetoin dehydrogenase e3 component, putative ;dihydrolipoamide dehydrogenase, pseudogene, putative,acetoin dehydrogenase e3 component, point mutation,dihydrolipoamide dehydrogenase, point mutation	60.014	37	0	2	-0.0650723	0.0839482	34.2	15	15	0.79122	-0.101703	22.449	20	34.2	15	15	0.81402	-0.0893649	8.6723	17	37	17	17	0.990491	-0.00414934	11.676	19
	1808	Tb927.5.1240	hypothetical protein, conserved	39.438	23.3	0	1	-0.0681653	0.0840326	23.3	5	5	0.78529	-0.10497	6.476	5	17.6	4	4	0.80275	-0.0954197	7.1055	4	23.3	5	5	0.990589	-0.00410632	5.4958	5
	527	Tb927.10.1730	hypothetical protein, conserved	39.265	61.1	0	1	-0.0671798	0.0840599	58.8	17	17	0.77472	-0.110855	16.019	27	55.5	16	16	0.82202	-0.0851176	22.234	33	48.5	15	15	0.987264	-0.00556657	8.4768	28
	2576	Tb927.9.11720	Iron-sulfur cluster assembly protein	19.436	22.8	0	1	-0.0875019	0.0840616	22.8	3	3	0.71906	-0.143235	8.7374	3	17.2	2	2	0.77201	-0.112377	3.7487	2	17.2	2	2	0.984252	-0.00689371	10.631	2
	2195	Tb927.7.3880	protein kinase, putative	87.072	12.8	0	1	-0.0681513	0.0842084	11.3	7	7	0.79656	-0.0987815	12.603	13	12.8	8	8	0.79092	-0.101867	10.133	12	11.3	7	7	0.991277	-0.00380507	10.702	11
	1173	Tb927.11.4200	lectin, putative,mannose-specific lectin, putative	62.272	8.4	0	1	-0.086407	0.0842474	8.4	3	3	0.69794	-0.156182	6.3219	3	8.4	3	3	0.81616	-0.0882247	7.4652	4	8.4	3	3	0.966464	-0.0148144	16.492	4
	160	Tb927.7.4520;Tb11.v5.0265	hypothetical protein, conserved ;hypothetical protein, conserved	22.315	34.8	0	2	-0.0888212	0.0842543	26.9	5	5	0.80158	-0.0960531	15.806	4	34.8	6	6	0.69564	-0.157615	17.601	6	34.8	6	6	0.970968	-0.0127951	6.4761	7
	2693	Tb927.9.3000	cytidine deaminase, putative	19.171	64.8	0	1	-0.0862526	0.0842583	64.8	7	7	0.74263	-0.129228	6.1869	16	64.8	7	7	0.75035	-0.124736	13.593	17	64.8	7	7	0.989022	-0.00479411	13.57	19
	2318	Tb927.8.1420	acyl-CoA dehydrogenase, mitochondrial precursor, putative	55.982	12.9	0	1	-0.0808036	0.0843601	12.9	4	4	0.83437	-0.0786413	11.997	3	8.7	3	3	0.71116	-0.148033	6.6497	3	8.7	3	3	0.964413	-0.0157369	13.835	4
	2203	Tb927.7.4140	hypothetical protein, conserved	20.852	43.6	0	1	-0.0595047	0.0843841	43.1	7	7	0.7885	-0.103198	6.1758	8	43.1	7	7	0.85432	-0.0683794	25.317	9	43.6	8	8	0.984155	-0.00693645	13.183	10
	153	Tb927.10.5340;Tb927.10.5330;Tb11.v5.1060;Tb11.v5.0243	40S ribosomal protein S18, putative (RPS18) ;40S ribosomal protein S18, putative ;40S ribosomal protein S18, putative ;40S ribosomal protein S18, putative	17.51	67.3	0	4	-0.0741165	0.0844384	55.6	15	15	0.77147	-0.112681	21.703	35	60.1	16	16	0.78422	-0.105562	17.899	54	67.3	17	17	0.990589	-0.00410632	21.897	46
	264	Tb927.1.1390	hypothetical protein, conserved	28.393	8.6	0.00040032	1	-0.165826	0.084454	8.6	2	2	0.75724	-0.120766	3.7623	2	4.9	1	1	0.61534	-0.210885		1	0	0	0				0
	2270	Tb927.7.6830;Tb927.7.6850	trans-sialidase, putative ;trans-sialidase (TbTS)	47.469	9.4	0	2	-0.116097	0.0844899	5.9	2	2	0.76417	-0.11681	37.163	2	9.4	3	3	0.6153	-0.210913	36.669	3	9.4	3	3	0.953743	-0.0205684	21.517	3
	2642	Tb927.9.14330	mismatch repair protein PMS1, putative,mismatch repair protein	86.252	4.6	0	1	-0.0754589	0.0844933	4.6	2	2	0.79257	-0.100962	5.161	3	4.6	2	2	0.75772	-0.120491	15.314	2	4.6	2	2	0.988728	-0.00492295	0.84595	2
	485	Tb927.10.1490;Tb11.v5.0875	hypothetical protein, conserved	134.81	12.9	0	2	-0.0571422	0.0845552	11.5	13	13	0.8397	-0.0758758	25.892	21	9.4	11	11	0.80957	-0.0917456	38.745	20	11.1	12	12	0.991277	-0.00380507	27.594	20
	2269	Tb927.7.6770	hypothetical protein, conserved	10.985	53.6	0	1	-0.0482778	0.0847091	53.6	4	4	0.80709	-0.093078	15.513	4	40.2	3	3	0.96	-0.0177288	19.096	3	34	3	3	0.924642	-0.0340265	8.374	3
	572	Tb927.3.1370;Tb927.10.2840	40S ribosomal protein S25, putative ;ribosomal protein S25, putative	12.56	39.8	0	2	-0.05902	0.0847971	39.8	7	7	0.81314	-0.0898347	8.5537	12	39.8	7	7	0.82393	-0.0841097	5.2097	12	39.8	7	7	0.992851	-0.00311572	5.6507	12
	2739	Tb927.9.5700	hypothetical protein, conserved	238.85	2.6	0	1	-0.0766775	0.0848604	2.6	5	5	0.79896	-0.097475	24.575	6	2	4	4	0.74698	-0.126691	22.509	4	2.6	5	5	0.986582	-0.0058666	18.045	8
	2032	Tb927.6.4090	chaperonin HSP60, mitochondrial precursor, putative (HSP60)	58.37	40.5	0	1	-0.0765353	0.0849069	37.9	16	16	0.76069	-0.118792	11.86	18	40.5	17	17	0.78231	-0.106621	9.0334	17	40.5	17	17	0.990393	-0.00419236	16.915	17
	479	Tb927.10.14760	hypothetical protein, conserved	20.51	12.2	0	1	-0.0905427	0.0849493	12.2	3	3	0.74459	-0.128083	7.4314	3	12.2	3	3	0.72645	-0.138794	10.302	3	12.2	3	3	0.98912	-0.00475116	3.451	4
	1844	Tb927.5.2570	translation initiation factor, putative (EIF3B)	79.81	32.2	0	1	-0.0545123	0.0849629	30.7	20	20	0.8432	-0.0740694	27.651	26	32.2	21	21	0.81985	-0.0862656	29.15	23	31	20	20	0.992654	-0.00320195	27.688	27
	2139	Tb927.7.2560	hypothetical protein, conserved	130.41	3.7	0	1	-0.0968105	0.0850152	3.7	3	3	0.75523	-0.121921	21.406	2	3.7	3	3	0.98267	-0.0075923	82.179	4	2.5	2	2	0.690369	-0.160918	36.401	2
	1543	Tb927.3.2770	hypothetical protein, conserved	125.64	19.7	0	1	-0.0848193	0.0850471	19	18	18	0.7453	-0.127669	31.757	28	15.3	14	14	0.75413	-0.122554	17.299	16	14.3	13	13	0.990295	-0.00423537	33.502	20
	1888	Tb927.5.3810	orotidine-5-phosphate decarboxylase/orotate phosphoribosyltransferase, putative,OMPDCase-OPRTase, putative	49.955	38.4	0	1	-0.0780067	0.0850841	38.4	16	16	0.7701	-0.113453	10.94	23	38.4	16	16	0.76433	-0.116719	12.634	26	38.4	17	17	0.991179	-0.00384812	11.086	24
	642	Tb927.10.4850	hypothetical protein, conserved	51.34	14.8	0	1	-0.0897864	0.0851964	11.7	4	4	0.69686	-0.156854	69.929	3	14.8	5	5	0.79046	-0.10212	9.2998	3	11.7	4	4	0.976372	-0.0103848	11.928	3
	2280	Tb927.7.7090	hypothetical protein, conserved	17.127	15.8	0	1	-0.02059	0.0853266	15.8	2	2	0.97516	-0.0109241	5.4618	2	15.8	2	2	0.9758	-0.0106392	5.3114	2	9.9	1	1	0.911577	-0.0402066		1
	350	Tb927.10.1090;Tb927.10.1080	40S ribosomal protein S23, putative (RPS23) ;40S ribosomal protein S23, putative (RPS23)	15.928	35	0	2	-0.056038	0.085338	35	5	5	0.83278	-0.0794697	19.527	18	35	6	6	0.82059	-0.0858738	10.45	16	34.3	5	5	0.993641	-0.00277063	18.497	11
	1604	Tb927.3.4890	ubiquinone biosynthesis protein COQ7 homolog, putative	22.874	11.8	0	1	-0.0544867	0.0853466	11.8	2	2	0.84506	-0.0731125	1.6796	2	11.8	2	2	0.81819	-0.0871458	2.0694	2	5.4	1	1	0.992654	-0.00320195		1
	2337	Tb927.8.1860	pitrilysin-like metalloprotease,metallo-peptidase, Clan ME, Family M16C	114.53	46.7	0	1	-0.0787076	0.0854744	46.7	48	48	0.76554	-0.116032	25.032	78	43.3	42	42	0.76479	-0.116458	23.328	67	42	39	39	0.99167	-0.00363284	16.127	60
	788	Tb927.10.9330	hypothetical protein, conserved	66.031	2.2	0	1	-0.0564713	0.0857282	2.2	1	1	0.89756	-0.0469365	0.8807	2	2.2	1	1	0.78119	-0.107243	6.8286	2	2.2	1	1	0.965531	-0.015234	44.578	3
	1091	Tb927.11.2300	eukaryotic peptide chain release factor subunit 1, putative (ERF1)	50.976	21.7	0	1	-0.0919623	0.0857527	21.7	9	9	0.74703	-0.126662	17.308	12	21.7	9	9	0.71687	-0.14456	18.967	11	20.8	8	8	0.989315	-0.00466523	8.4971	8
	2463	Tb927.8.5980	TFIIH basal transcription factor complex helicase subunit, putative,DNA excision repair protein, Transcription factor II H complex, XPD subunit, putative	90.811	5.4	0	1	-0.0757678	0.0857994	5.4	3	3	0.78491	-0.10518	1.4399	3	5.4	3	3	0.76137	-0.118404	17.144	3	5.4	3	3	0.991473	-0.00371896	6.6105	3
	2569	Tb927.9.11370	hypothetical protein, conserved	17.386	12.4	0.00039952	1	-0.0639497	0.0858753	12.4	2	2	0.78432	-0.105507	12.772	2	7.6	1	1	0.82782	-0.0820641		1	7.6	1	1	0.990197	-0.00427837		1
	2510	Tb927.8.7100	acetyl-CoA carboxylase	242.91	27.1	0	1	-0.0536814	0.0859292	26.7	52	52	0.84447	-0.0734158	33.033	97	25.5	49	49	0.82243	-0.0849011	17.057	75	26.1	50	50	0.993739	-0.00272747	27.192	89
	2722	Tb927.9.4680	ATP-dependent DEAD box helicase, putative	45.361	46	0	1	-0.0722892	0.0860162	44.1	15	15	0.79015	-0.10229	19.531	25	46	16	16	0.77387	-0.111332	7.2357	19	44.1	15	15	0.992556	-0.00324505	16.994	25
	2593	Tb927.9.12510	ATP-dependent DEAD/H RNA helicase, putative (DED1)	82.74	50.6	0	1	-0.0620225	0.0862239	50.6	39	38	0.81451	-0.0891036	18.548	84	49.7	38	37	0.8047	-0.094366	32.716	71	47.6	36	35	0.994036	-0.00259798	25.521	76
	2016	Tb927.6.3800;Tb927.6.3750;Tb927.6.3740	heat shock 70 kDa protein, mitochondrial precursor, putative ;heat shock 70 kDa protein, mitochondrial precursor, putative ;heat shock 70 kDa protein, mitochondrial precursor, putative	71.474	66.5	0	3	-0.0891379	0.0862506	65.3	46	45	0.74328	-0.128848	24.735	122	65.9	45	44	0.73301	-0.13489	23.122	121	65.9	45	44	0.991572	-0.0036759	18.869	124
	1425	Tb927.2.380;Tb10.v4.0219	retrotransposon hot spot protein 2 (RHS2), putative	90.713	14.6	0	2	-0.105717	0.086318	13.7	12	2	0.66707	-0.175829	31.521	2	13.2	12	1	0.73415	-0.134215		1	11.3	10	1	0.983768	-0.00710738		1
	178	Tb927.10.510;Tb11.v5.0374	hypothetical protein, conserved ;hypothetical protein, conserved	37.06	21	0	2	0.0867334	0.0863453	14.1	5	5	1.1674	0.0672197	14.03	6	18.9	5	5	1.0626	0.0263698	29.009	6	9.9	3	3	1.46761	0.166611	17.399	5
	493	Tb927.2.5910;Tb927.10.15120	40S ribosomal protein S13, putative ;40S ribosomal protein S13, putative	17.309	39.1	0	2	-0.0592292	0.0863524	39.1	9	9	0.82203	-0.0851123	37.421	12	36.4	8	8	0.81255	-0.0901499	17.213	16	36.4	8	8	0.994431	-0.00242526	6.5264	14
	2469	Tb927.8.6160;Tb927.8.6150	40S ribosomal protein S8, putative ;40S ribosomal protein S8, putative	24.937	45.9	0	2	-0.0577722	0.0864547	45.9	10	10	0.82499	-0.0835513	30.747	23	45.9	10	10	0.81758	-0.0874697	13.74	16	44.5	9	9	0.994728	-0.00229568	24.212	16
	518	Tb927.9.15210;Tb927.10.1590	ribosomal protein L36, putative ;ribosomal protein L36, putative	12.457	41.3	0	2	-0.0612871	0.0864945	41.3	5	5	0.8135	-0.0896424	14.974	13	41.3	5	5	0.8094	-0.0918368	14.516	11	41.3	5	5	0.99453	-0.00238207	10.83	13
	293	Tb927.1.2990	hypothetical protein, conserved	115.95	4.2	0	1	-0.0401821	0.086518	4.2	4	4	0.85997	-0.0655167	28.34	4	3.2	3	3	0.88557	-0.0527771	6.283	3	3.2	3	3	0.994827	-0.00225248	26.721	4
	1555	Tb927.3.3330	heat shock protein 20, putative	15.842	78.7	0	1	-0.069046	0.0865197	78.7	15	15	0.78545	-0.104881	19.695	17	78.7	14	14	0.79519	-0.0995291	11.083	14	78.7	15	15	0.993739	-0.00272747	10.193	16
	2674	Tb927.9.1850;Tb927.9.1810	60S ribosomal protein L35, putative ;60S ribosomal protein L35, putative	15.144	44.1	0	2	-0.056287	0.0865547	41.7	8	8	0.82323	-0.0844788	28.805	9	44.1	9	9	0.82753	-0.0822163	10.871	11	44.1	9	9	0.995025	-0.00216606	18.126	12
	2385	Tb927.8.3080	hypothetical protein, conserved	141.18	3.7	0	1	-0.0424464	0.0865787	3.7	4	4	0.83314	-0.079282	36.193	6	3.7	4	4	0.91351	-0.0392867	22.055	4	2.9	3	3	0.980008	-0.00877045	8.1904	3
	847	Tb927.11.10850	hypothetical protein, conserved	47.222	8.1	0	1	-0.069967	0.0866699	8.1	4	4	0.8438	-0.0737605	11.688	7	6.2	3	3	0.74764	-0.126307	4.5696	3	6.2	3	3	0.977613	-0.00983318	12.256	3
	765	Tb927.10.8430	40S ribosomal protein S12, putative	16.061	73.9	0	1	-0.0560134	0.0867622	69	9	9	0.8288	-0.0815503	13.27	17	73.9	10	10	0.82336	-0.0844102	41.367	19	73.9	10	10	0.995223	-0.00207963	11.459	15
	294	Tb927.1.3000	aminoacylase, putative,N-acyl-L-amino acid amidohydrolase, putative	42.938	10.4	0	1	-0.0672729	0.0867879	10.4	3	3	0.76698	-0.115216	4.9635	3	10.4	3	3	0.8297	-0.0810789	7.7546	3	10.4	3	3	0.987362	-0.00552369	4.2687	2
	434	Tb927.10.1340	hypothetical protein, conserved	60.644	32.3	0	1	-0.065565	0.0868433	32.3	15	15	0.81138	-0.0907757	22.495	18	27.9	13	13	0.78859	-0.103149	9.9857	14	30.3	14	14	0.993641	-0.00277063	23.718	16
	961	Tb927.11.14170	hypothetical protein, conserved	67.163	7	0	1	-0.0843597	0.086867	5.7	3	3	0.80366	-0.0949276	15.41	4	4.9	3	3	0.70972	-0.148913	19.655	3	7	4	4	0.978953	-0.00923837	18.993	3
	1668	Tb927.4.1410	hypothetical protein, conserved	55.036	5.4	0	1	-0.0527228	0.0869108	5.4	2	2	0.8494	-0.0708877	21.259	2	5.4	2	2	0.82268	-0.0847691	2.1779	2	5.4	2	2	0.994233	-0.00251163	11.298	2
	1735	Tb927.4.360	1,2-Dihydroxy-3-keto-5-methylthiopentene dioxygenase, putative	33.47	8.6	0	1	-0.0511498	0.0869419	4.6	1	1	0.8648	-0.0630843		1	4.6	1	1	0.99147	-0.00372042		1	8.6	2	2	0.819135	-0.0866445	12.909	2
	1920	Tb927.5.960;Tb927.3.3280	hypothetical protein, conserved	37.159	59.4	0	2	-0.0861461	0.0870213	57	18	18	0.75062	-0.12458	20.198	47	59.4	19	19	0.73997	-0.130786	10.274	39	57.3	19	19	0.99295	-0.0030726	15.638	52
	257	Tb927.11.3600;Tb927.11.3590;Tb11.v5.1059	40S ribosomal protein S4, putative ;40S ribosomal protein S4, putative ;40S ribosomal protein S4, putative	30.644	69.6	0	3	-0.0559586	0.0870289	68.1	23	23	0.81904	-0.0866949	22.649	52	69.6	25	25	0.83357	-0.0790579	23.22	67	67.4	22	22	0.995124	-0.00212285	21.666	54
	1001	Tb927.11.15270	hypothetical protein, conserved	28.843	39.2	0	1	-0.0282673	0.0870704	32.1	7	7	0.9012	-0.0451788	12.756	6	36.2	7	7	0.91545	-0.0383654	21.005	7	39.2	8	8	0.997108	-0.00125763	34.906	8
	1525	Tb927.3.2220	hypothetical protein, conserved	23.8	12.3	0.0059768	1	-0.0539156	0.0871899	12.3	2	2	0.78643	-0.10434	4.9999	2	12.3	2	2	0.91184	-0.0400814	3.6339	2	12.3	2	2	0.960892	-0.0173256	7.1059	2
	372	Tb927.10.11470	hypothetical protein, conserved	149.34	1.8	0	1	-0.174639	0.0872233	1.8	2	2	0.45546	-0.34155	35.875	2	1.8	2	2	0.77065	-0.113143	4.1316	2	1.8	2	2	0.85266	-0.069224	17.046	2
	555	Tb927.10.2440	metacaspase MCA4,cysteine peptidase, Clan CD, family C13, putative (MCA4)	38.969	3.1	0.0056201	1	-0.0906816	0.0873247	3.1	1	1	0.74919	-0.125408		1	3.1	1	1	0.7193	-0.14309		1	3.1	1	1	0.991867	-0.00354669		1
	868	Tb927.11.11520	glycosomal membrane protein (PEX11)	24.027	58.7	0	1	-0.0708027	0.0873499	58.7	12	12	0.78385	-0.105767	15.246	19	58.7	12	12	0.78642	-0.104345	14.54	17	45.9	11	11	0.994728	-0.00229568	15.336	20
	696	Tb927.10.6800	developmentally regulated GTP-binding protein, putative	41.267	31	0	1	-0.0776128	0.0873645	25	8	8	0.76531	-0.116163	18.602	10	31	11	11	0.76884	-0.114164	12.354	11	28.8	10	10	0.994233	-0.00251163	12.476	10
	2265	Tb927.7.650	hypothetical protein, conserved	105.93	4.2	0	1	-0.148752	0.0876105	4.2	3	3	0.808	-0.0925886	7.9198	3	4.2	3	3	0.51065	-0.291877	55.744	3	3	2	2	0.867378	-0.0617916	4.6251	2
	952	Tb927.11.14020;Tb927.11.14000	RNA-binding protein (NRBD2) ;NRBD1 (NRBD1)	30.274	46.2	0	2	-0.067247	0.0876971	46.2	16	16	0.79786	-0.0980733	14.906	42	46.2	16	16	0.79135	-0.101631	16.072	33	46.2	13	13	0.995322	-0.0020364	15.232	31
	1593	Tb927.3.4620	hypothetical protein, conserved	160.17	4.3	0	1	-0.0426218	0.0877371	2.5	3	3	0.89171	-0.0497764	18.767	3	4.3	4	4	0.8427	-0.074327	15.801	4	4.3	4	4	0.991375	-0.00376202	42.096	4
	1880	Tb927.5.3570	hypothetical protein, conserved	29.735	20.5	0	1	-0.0563786	0.0879052	20.5	5	5	0.79757	-0.0982312	9.8264	4	16.5	4	4	0.85888	-0.0660675	25.954	4	13.2	4	4	0.988924	-0.00483706	21.424	5
	775	Tb927.10.8950;Tb927.10.8970	kinetoplast DNA-associated protein, putative ;kinetoplast DNA-associated protein, putative	14.183	23.8	0	2	-0.0743301	0.0880037	23.8	5	5	0.79703	-0.0985253	8.9912	7	23.8	5	5	0.75645	-0.12122	9.0309	7	15.9	3	3	0.992556	-0.00324505	20.36	5
	189	Tb927.11.3650;Tb11.v5.0435	adenylosuccinate synthetase, putative ;adenylosuccinate synthetase, putative	66.674	21.9	0	2	-0.0613441	0.0880556	19.3	9	9	0.81954	-0.0864298	19.118	8	21.9	10	10	0.80224	-0.0956957	9.2897	9	21.9	10	10	0.995619	-0.0019067	13.566	9
	2389	Tb927.8.3160	hypothetical protein, conserved	18.646	14.1	0	1	-0.087798	0.0881417	14.1	2	2	0.7754	-0.110474	4.1183	2	14.1	2	2	0.7115	-0.147825	13.729	2	14.1	2	2	0.988338	-0.00509468	4.4312	2
	2688	Tb927.9.2600	hypothetical protein, conserved	24.515	55.5	0	1	-0.0475019	0.088144	43.7	7	7	0.89061	-0.0503124	22.427	10	44.5	7	7	0.82022	-0.0860696	12.805	11	55.5	9	9	0.985999	-0.00612361	14.697	14
	2004	Tb927.6.3420	hypothetical protein, conserved	39.505	10.9	0	1	-0.127728	0.0881575	7.4	2	2	0.57007	-0.244072	47.974	3	10.9	3	3	0.78058	-0.107583	18.949	4	10.9	3	3	0.929973	-0.0315296	8.6207	3
	1474	Tb927.2.6050	beta prime COP protein	94.051	8.8	0	1	-0.022739	0.0881807	8.8	6	6	0.91366	-0.0392154	25.91	5	8.8	6	6	0.93905	-0.0273113	30.755	4	7.5	5	5	0.996115	-0.00169045	16.982	4
	1337	Tb927.11.8880	hypothetical protein, conserved	40.692	23.7	0	1	-0.056581	0.0882556	21.4	5	5	0.84014	-0.0756483	10.44	4	21.4	5	5	0.80939	-0.0918422	20.435	4	23.7	6	6	0.994827	-0.00225248	9.81	5
	1602	Tb927.3.4850	enoyl-CoA hydratase, mitochondrial precursor, putative	28.605	79.4	0	1	-0.084151	0.088324	68.2	19	19	0.75064	-0.124568	12.165	49	79.4	20	20	0.74858	-0.125762	9.8035	49	79.4	20	20	0.995124	-0.00212285	13.375	50
	1155	Tb927.11.380	hypothetical protein, conserved	20.426	9.8	0	1	-0.192449	0.0884044	9.8	1	1	0.82498	-0.0835566		1	9.8	1	1	0.41753	-0.379312		1	9.8	1	1	0.768285	-0.114478		1
	993	Tb927.11.15040	chaperonin HSP60, mitochondrial precursor, putative,heat shock protein 60 (Cpn60)	64.159	23.6	0	1	-0.0801999	0.0885504	21.4	10	10	0.71411	-0.146235	16.433	8	17.8	8	8	0.82482	-0.0836408	12.685	8	17.3	8	8	0.97561	-0.0107239	8.4298	8
	1055	Tb927.11.16760	T-complex protein 1, alpha subunit, putative (TCP-1-alpha)	54.623	58.2	0	1	-0.0546991	0.0885937	53.5	26	26	0.84121	-0.0750956	18.939	37	53.3	26	26	0.81796	-0.0872679	22.426	34	56.4	27	27	0.996016	-0.00173371	12.396	40
	1634	Tb927.3.640	hypothetical protein, conserved	32.723	13.2	0	1	-0.0827591	0.088621	9.1	2	2	0.83632	-0.0776275	27.514	3	13.2	3	3	0.69951	-0.155206	2.9514	2	9.1	2	2	0.965065	-0.0154436	1.7975	2
	869	Tb927.11.11550;Tb927.11.11540	DNA topoisomerase II, putative ;DNA topoisomerase II, putative (TOP2)	164.65	37.6	0	2	-0.0682728	0.0886459	33.1	50	50	0.79223	-0.101149	18.616	108	33.8	47	47	0.79048	-0.102109	23.98	80	34.1	47	47	0.996413	-0.00156065	23.581	85
	101	Tb927.5.4560;Tb11.v5.0409;Tb05.5K5.200	guanine deaminase, putative,guanase, putative,guanine aminase, putative,guanine aminohydrolase, putative ;guanine deaminase, putative ;guanine deaminase, putative,guanase, putative,guanine aminase, putative,guanine aminohydrolase, putative,BAC from homolog	55.321	23.6	0	3	-0.0984021	0.0886987	22.1	8	8	0.69757	-0.156412	12.009	7	23.6	9	9	0.73139	-0.135851	20.448	10	21.9	8	8	0.993246	-0.00294321	19.172	8
	1067	Tb927.11.1740	intraflagellar transport protein IFT88 (IFT88)	89.754	13.6	0	1	-0.0424876	0.0887192	13.6	10	10	0.8518	-0.0696624	15.955	9	11.2	8	8	0.8788	-0.05611	29.029	8	12.5	9	9	0.996115	-0.00169045	9.493	9
	163	Tb927.10.6320;Tb11.v5.0274	hypothetical protein, conserved ;hypothetical protein, conserved	68.143	3.4	0.0027237	2	-0.0537046	0.0888027	1.8	1	1	0.9681	-0.0140798	23.996	2	3.4	2	2	0.78814	-0.103397	6.894	2	1.8	1	1	0.904404	-0.0436373	37.581	2
	2141	Tb927.7.2640;Tb927.7.2650	hypothetical protein, conserved	50.853	7.5	0	2	-0.0422125	0.0888157	2.4	1	1	0.92836	-0.0322836		1	4.6	2	2	0.82814	-0.0818962	14.183	2	7.5	3	3	0.971723	-0.0124576	28.686	3
	172	Tb11.v5.0326	retrotransposon hot spot (RHS) protein, putative	34.883	28.5	0	1	-0.0645467	0.0888305	28.5	7	2	0.8339	-0.078886	10.246	4	28.5	7	2	0.77509	-0.110648	27.743	4	21.2	6	2	0.990589	-0.00410632	2.7267	2
	674	Tb927.10.6050;Tb11.v5.0198;Tb11.v5.0197	clathrin heavy chain (CHC) ;clathrin heavy chain, putative	190.62	45.7	0	3	-0.0602892	0.0889203	42.7	59	59	0.81704	-0.0877567	14.711	78	40.6	57	57	0.80945	-0.09181	21.481	69	43.2	60	60	0.997009	-0.00130093	17.901	80
	110	Tb927.10.4310;Tb10.v4.0045	prohibitin 2, putative (PHB2) ;prohibitin, putative,chrX additional, unordered contigs	32.215	71.9	0	2	-0.0728049	0.0889872	58.6	15	15	0.76992	-0.113554	10.909	30	63.4	15	15	0.78863	-0.103127	18.314	21	61.4	15	15	0.996016	-0.00173371	10.194	20
	1438	Tb927.2.4400	hypothetical protein, conserved	136.9	10	0	1	-0.089152	0.0889918	8.8	9	9	0.76284	-0.117567	31.29	10	7.5	7	7	0.71372	-0.146472	44.394	6	8.3	8	8	0.992162	-0.00341745	20.391	9
	156	Tb927.11.7310;Tb11.v5.0252	RNA binding protein, putative ;RNA binding protein, putative	30.195	6	0	2	-0.0888169	0.0892055	6	2	2	0.69885	-0.155616	15.176	3	6	2	2	0.78723	-0.103898	46.245	4	6	2	2	0.984155	-0.00693645	35.701	3
	1643	Tb927.3.820	hypothetical protein, conserved	22.174	12.2	0	1	-0.0390591	0.0892353	12.2	2	2	0.8898	-0.0507076	1.4593	2	12.2	2	2	0.86126	-0.0648657	14.99	2	12.2	2	2	0.996314	-0.00160392	3.6533	2
	2814	Tb927.9.9670	proteasome alpha 1 subunit, putative,20S proteasome subunit alpha-6, (putative) (TbPSA6)	27.543	39.2	0	1	-0.0497649	0.0893917	35.2	6	6	0.81223	-0.090321	3.0288	6	39.2	7	7	0.88481	-0.05315	13.719	7	35.2	6	6	0.98668	-0.00582375	24.281	8
	1928	Tb927.6.1200	hypothetical protein, conserved	52.96	29.5	0	1	-0.0676336	0.0894344	29.5	12	12	0.78415	-0.105601	11.178	15	29.5	12	12	0.80184	-0.0959123	16.237	16	29.5	12	12	0.99681	-0.00138752	5.9904	15
	1261	Tb927.11.6320	MRB1-associated protein	53.267	6.1	0	1	-0.0652334	0.0895713	6.1	2	2	0.84855	-0.0713226	4.502	2	6.1	2	2	0.76291	-0.117527	18.206	2	6.1	2	2	0.984349	-0.00685096		1
	1043	Tb927.11.16540	hypothetical protein, conserved	10.913	60.2	0	1	-0.0733731	0.0896065	56.1	5	5	0.75	-0.124939	23.717	4	60.2	6	6	0.81026	-0.0913756	15.64	6	56.1	5	5	0.991277	-0.00380507	19.991	5
	1585	Tb927.3.4270	hypothetical protein, conserved	99.496	53.2	0	1	-0.0709229	0.0896769	53.2	38	38	0.78472	-0.105285	16.82	81	53.2	37	37	0.78271	-0.106399	23.364	68	50.9	35	35	0.997506	-0.00108438	20.011	68
	2752	Tb927.9.6350	inositol-1(or 4)-monophosphatase, putative (IMPase)	39.976	29.9	0	1	-0.050342	0.089684	19.2	4	4	0.9712	-0.0126913	14.556	4	24.7	6	6	0.79965	-0.0971001	21.284	6	22.3	5	5	0.909422	-0.0412347	9.5236	5
	2072	Tb927.6.600	CCR4 associated factor, putative (CAF1)	38.863	27.6	0	1	-0.0585306	0.0896933	25.6	7	7	0.81107	-0.0909417	23.36	11	27.6	8	8	0.82488	-0.0836092	18.944	9	25.6	7	7	0.997606	-0.00104106	16.244	11
	1683	Tb927.4.1860	ribosomal protein S19, putative	18.846	50.3	0	1	-0.0645898	0.0898161	43.7	9	9	0.76877	-0.114204	20.665	23	50.3	10	10	0.84267	-0.0743425	36.104	16	50.3	10	10	0.988045	-0.00522342	32.034	22
	950	Tb927.11.13990	GDP-L-fucose synthetase, putative	40.659	38	0	1	-0.0727889	0.0898964	38	11	11	0.77306	-0.111787	21.408	21	38	11	11	0.78434	-0.105496	25.747	20	29.6	10	10	0.997506	-0.00108438	20.867	18
	1132	Tb927.11.3250	dynein heavy chain, putative	531.18	6.7	0	1	-0.0980654	0.0900964	5.2	20	19	0.74023	-0.130633	11.763	14	4.6	18	17	0.69057	-0.160792	10.788	14	6	23	22	0.993641	-0.00277063	15.34	16
	1059	Tb927.11.16850	hypothetical protein, conserved	97.188	5.7	0	1	-0.0720982	0.0901271	5.7	3	3	0.77623	-0.11001	9.2119	3	5.7	3	3	0.78456	-0.105374	2.8133	3	5.7	3	3	0.997904	-0.000911062	18.706	4
	375	Tb927.9.6070;Tb927.10.11540	40S ribosomal protein S3, putative (RPS3) ;40S ribosomal protein S3, putative (RPS3)	24.216	64	0	2	-0.0563708	0.0902534	64	15	15	0.81905	-0.0866896	21.441	39	64	15	15	0.82846	-0.0817285	14.46	38	64	15	15	0.998403	-0.000694316	18.282	33
	2332	Tb927.8.1740	hypothetical protein, conserved	62.143	22.5	0	1	-0.0834059	0.0902692	17.9	7	7	0.78449	-0.105413	28.908	8	17.9	7	7	0.72234	-0.141258	16.255	7	22.5	9	9	0.991867	-0.00354669	8.7037	8
	2675	Tb927.9.1950	hypothetical protein, conserved	46.906	28.7	0	1	-0.0728229	0.0903011	26.8	8	8	0.75196	-0.123805	25.489	7	21.4	7	7	0.81018	-0.0914185	21.056	8	26.8	8	8	0.992556	-0.00324505	92.231	9
	1776	Tb927.4.5130;CON__Q2KIG3	hypothetical protein, conserved	28.811	42.3	0	2	-0.0616542	0.0904447	35.5	10	10	0.81571	-0.0884642	8.6564	10	42.3	10	10	0.80212	-0.0957607	9.7249	12	39.2	10	10	0.998303	-0.000737674	15.557	9
	1419	Tb927.2.3160	hypothetical protein, conserved	45.916	4.9	0	1	-0.0450472	0.0904549	4.9	2	2	0.85285	-0.0691273	12.217	2	4.9	2	2	0.85993	-0.0655369	5.3695	2	4.9	2	2	0.998901	-0.000477461	1.2399	2
	385	Tb927.10.11930	beta-D-hydroxybutyrate dehydrogenase	27.645	62.7	0	1	-0.0482226	0.0906344	58.8	13	13	0.85177	-0.0696777	17.119	43	62.7	14	14	0.84234	-0.0745126	7.0981	36	62.7	14	14	0.998901	-0.000477461	18.272	37
	2085	Tb927.7.1050;Tb927.7.1040	40S ribosomal protein S16, putative ;40S ribosomal protein S16, putative	16.998	52.3	0	2	-0.0602531	0.0907025	51.7	11	11	0.82041	-0.0859691	12.087	27	47	11	11	0.80512	-0.0941394	9.45	29	46.3	10	10	0.998502	-0.000650954	8.6339	21
	2680	Tb927.9.2270	hypothetical protein, conserved	78.354	30.9	0	1	-0.084984	0.0907052	29.6	15	15	0.73749	-0.132244	20.023	22	28.4	14	14	0.75537	-0.12184	17.006	22	26.9	13	13	0.998004	-0.000867722	11.521	19
	937	Tb927.11.13700	hypothetical protein, conserved	85.787	13.4	0	1	-0.0765459	0.0907593	11.7	7	7	0.70807	-0.149924	30.191	9	9.9	6	6	0.87709	-0.0569558	11.589	8	9.8	6	6	0.948947	-0.0227582	21.163	11
	979	Tb927.11.14700	hypothetical protein, conserved	61.94	14.1	0	1	-0.0542646	0.0907731	12.4	5	5	0.82592	-0.083062	16.819	4	12.4	5	5	0.83311	-0.0792977	34.673	5	12.4	5	5	0.999001	-0.000434077	6.7305	5
	355	Tb927.10.11020;Tb11.v5.0547	DNA mismatch repair protein, putative,MSH2 (MSH2)	105.34	11.9	0	2	-0.0573488	0.0909047	11.9	9	9	0.84261	-0.0743734	9.8083	8	10.7	8	8	0.80179	-0.0959394	22.113	7	10.9	8	8	0.996016	-0.00173371	35.353	8
	1229	Tb927.11.5690	SNF2 DNA repair protein, putative,SNF2 family protein	119.44	1.7	0	1	-0.0642712	0.0909243	1.7	2	2	0.84253	-0.0744146	10.102	3	1	1	1	0.76945	-0.11382		1	1.7	2	2	0.989511	-0.00457929	23.764	2
	2599	Tb927.9.12770	hypothetical protein, conserved	116.54	8.7	0	1	-0.0649355	0.0911045	8.7	7	7	0.78857	-0.10316	7.353	9	6.3	5	5	0.81105	-0.0909524	14.727	7	7.1	6	6	0.998403	-0.000694316	15.797	7
	2151	Tb927.7.2780	hypothetical protein, conserved	12.723	36.8	0	1	-0.0554276	0.0911047	36.8	4	4	0.84596	-0.0726502	11.686	6	36.8	4	4	0.80872	-0.0922018	6.8621	5	36.8	4	4	0.996711	-0.00143081	10.85	6
	1558	Tb927.3.3460	hypothetical protein, conserved	53.228	35	0	1	-0.108645	0.0911727	35	14	14	0.68267	-0.165789	11.612	15	33.5	13	13	0.69243	-0.159624	11.06	14	35	14	14	0.998801	-0.000520841	11.7	14
	734	Tb927.10.770	hypothetical protein, conserved	69.121	5.7	0	1	-0.0811397	0.0912032	3.8	2	2	0.69589	-0.157459	42.301	2	1.9	1	1	0.95506	-0.0199693		1	1.9	1	1	0.859033	-0.0659903		1
	1102	Tb927.11.2550	recombinase rad51, putative	54.542	21.9	0	1	-0.0618672	0.0912548	19.5	7	7	0.84702	-0.0721063	8.9929	7	19.5	7	7	0.77734	-0.109389	16.088	7	17.6	7	7	0.990589	-0.00410632	10.404	6
	1260	Tb927.11.6300	40S ribosomal protein S5, putative	21.386	60.5	0	1	-0.0628693	0.0914182	60	10	10	0.79392	-0.100223	14.741	13	55.3	9	9	0.81692	-0.0878205	6.6557	12	47.9	11	11	0.998702	-0.000564216	25.019	17
	2427	Tb927.8.4920	hypothetical protein, conserved	58.293	5.2	0	1	-0.0576773	0.0914316	5.2	2	2	0.83429	-0.078683	33.01	3	5.2	2	2	0.80618	-0.093568	18.512	2	5.2	2	2	0.998203	-0.000781027	9.1941	4
	2057	Tb927.6.4670	MORN repeat-containing protein (TbMORN1)	40.686	52.2	0	1	-0.0600215	0.0914543	48.9	19	19	0.82299	-0.0846054	10.128	28	49.4	21	21	0.80348	-0.0950249	23.147	24	52	19	19	0.999001	-0.000434077	21.494	36
	1334	Tb927.11.8770	ATP-dependent RNA helicase FAL1, putative	45.516	13.7	0	1	-0.0608885	0.0914971	7.2	3	3	0.84724	-0.0719935	12.873	3	4.7	2	2	0.78148	-0.107082	37.876	3	13.7	5	5	0.991768	-0.00358977	9.3304	4
	815	Tb927.11.10040	hypothetical protein, conserved	13.539	30.3	0	1	-0.0545446	0.0915872	30.3	3	3	0.85786	-0.0665836	5.9279	3	23.8	2	2	0.80438	-0.0945387	2.1689	2	23.8	2	2	0.994233	-0.00251163	1.9184	2
	697	Tb927.10.6810	guanylate kinase, putative	29.956	45.8	0	1	-0.0632858	0.0915952	33	7	7	0.78679	-0.104141	8.805	8	43.2	9	9	0.82294	-0.0846318	15.903	14	45.8	10	10	0.997506	-0.00108438	12.552	12
	1927	Tb927.6.1190	hypothetical protein, conserved	34.601	6.8	0	1	-0.0246275	0.0916295	3.4	1	1	0.89311	-0.049095		1	6.8	2	2	0.97692	-0.010141	8.733	2	6.8	2	2	0.966837	-0.0146465	13.105	2
	2657	Tb927.9.1520	hypothetical protein, conserved	9.7592	87.1	0	1	-0.0497291	0.0916334	84.7	6	6	0.84246	-0.0744507	18.512	17	84.7	6	6	0.84199	-0.0746931	78.311	15	87.1	7	7	0.9999	-4.34273e-05	7.7215	15
	1304	Tb927.11.7500;Tb927.11.7490	hypothetical protein, conserved ;hypothetical protein, conserved	13.594	7.8	0	2	-0.0895303	0.0916725	7.8	1	1	0.89624	-0.0475757	13.022	3	7.8	1	1	0.66229	-0.178952	4.4255	3	7.8	1	1	0.907688	-0.0420633	34.737	3
	2054	Tb927.6.4560	hypothetical protein, conserved	47.192	18.9	0	1	-0.0665747	0.0916924	18.9	7	7	0.78782	-0.103573	29.151	7	16.7	6	6	0.80172	-0.0959773	4.6792	4	16.7	6	6	0.9996	-0.000173683	25.945	6
	2168	Tb927.7.3270	hypothetical protein, conserved	90.386	19	0	1	-0.086871	0.0917387	19	14	14	0.7525	-0.123493	39.203	20	13.9	10	10	0.72984	-0.136772	15.131	10	13.5	11	11	0.999201	-0.000347297	15.438	13
	521	Tb927.10.16120	inosine-5-monophosphate dehydrogenase,IMP dehydrogenase	48.481	42.1	0	1	-0.0776448	0.0917823	38	12	12	0.75582	-0.121582	13.916	11	37.4	12	12	0.77422	-0.111136	10.011	12	35.3	12	12	0.9995	-0.000217093	11.657	11
	2579	Tb927.9.11870	zinc finger protein, putative,predicted zinc finger protein	31.314	15.1	0	1	-0.0671525	0.091845	11.9	3	3	0.77479	-0.110816	23.15	3	9.8	3	3	0.81366	-0.089557	29.628	3	15.1	4	4	0.997506	-0.00108438	19.327	4
	657	Tb927.10.5400	hypothetical protein, conserved	63.396	9.2	0	1	-0.0663438	0.0918545	9.2	3	3	0.82908	-0.0814036	10.706	4	9.2	3	3	0.76769	-0.114814	12.394	4	9.2	3	3	0.993542	-0.00281378	13.468	4
	1651	Tb927.3.970	hypothetical protein, conserved	39.639	23.5	0	1	-0.0734705	0.0918655	23.5	6	6	0.74918	-0.125414	18.49	5	19.2	5	5	0.80803	-0.0925725	13.499	6	19.2	5	5	0.994431	-0.00242526	15.49	6
	1509	Tb927.3.1820	mitochondrial RNA binding complex 1 subunit (MRB1820)	25.432	22	0	1	-0.0599462	0.0919344	19.2	3	3	0.76443	-0.116662	5.2717	3	22	4	4	0.8941	-0.0486139	7.734	3	22	4	4	0.967024	-0.0145625	9.2416	4
	204	Tb927.11.15470;Tb11.v5.0544	methionyl-tRNA formyltransferase ;methionyl-tRNA formyltransferase, putative	71.337	26.9	0	2	-0.0626636	0.0919964	25.5	12	12	0.77298	-0.111832	24.102	11	22.1	10	10	0.84746	-0.0718808	18.508	11	26.9	13	13	0.990197	-0.00427837	23.977	11
	2808	Tb927.9.9450	zinc finger protein family member, putative (ZC3H28)	114.75	14.2	0	1	-0.0737042	0.0920257	14.2	12	12	0.77053	-0.11321	13.355	12	12.4	11	11	0.77985	-0.107989	16.664	11	13.3	11	11	1.0002	8.68676e-05	23.844	14
	1359	Tb927.11.9530	14-3-3-I protein	30.31	42	0	1	-0.0683512	0.0920401	37	8	8	0.78887	-0.102995	7.3449	9	42	9	9	0.79031	-0.102203	11.939	8	34.4	7	7	1.00033	0.000143341	9.2372	8
	2459	Tb927.8.5880	eukaryotic translation initiation factor 1A, putative	19.445	39	0	1	-0.0442651	0.0920512	33.1	4	4	0.87966	-0.0556852	14.641	4	31.4	4	4	0.84008	-0.0756794	10.429	5	39	5	5	0.996711	-0.00143081	21.02	5
	731	Tb927.10.7610	hypothetical protein, conserved	165.1	28.9	0	1	-0.0802124	0.0921115	25.1	31	31	0.75573	-0.121633	18.58	40	23.9	29	29	0.75997	-0.119204	16.886	29	23.4	28	28	1.00046	0.000199821	28.711	38
	593	Tb927.10.3380;Tb927.10.3370	60S acidic ribosomal protein P2, putative ;60S acidic ribosomal protein P2, putative	11.535	63.2	0	2	-0.0590146	0.0922154	63.2	5	4	0.83685	-0.0773524	15.148	8	63.2	5	4	0.79688	-0.0986071	13.936	6	63.2	4	4	0.997506	-0.00108438	9.3278	8
	2606	Tb927.9.13040	hypothetical protein, conserved	46.219	36.9	0	1	-0.0733784	0.0922949	36.9	11	11	0.75835	-0.12013	15.065	14	23.4	6	6	0.79559	-0.0993107	13.644	5	31.6	9	9	0.998403	-0.000694316	22.495	12
	2172	Tb927.7.3370	hypothetical protein, conserved	67.485	10.4	0	1	-0.0552589	0.092312	9.1	5	5	0.79715	-0.0984599	9.6683	4	10.4	6	6	0.86335	-0.0638131	22.216	5	10.4	6	6	0.991965	-0.00350361	65.865	5
	2726	Tb927.9.5040	cAMP-specific phosphodiesterase (PDEB1)	103.65	26.3	0	1	-0.0950949	0.0923161	26.3	18	8	0.77027	-0.113357	14.123	9	20.1	13	6	0.68056	-0.167134	19.662	7	18.6	12	6	0.989022	-0.00479411	14.002	7
	1479	Tb927.3.1120	GTP-binding nuclear protein rtb2, putative (rtb2)	24.406	63.6	0	1	-0.0682979	0.0924132	54.8	13	13	0.78629	-0.104417	25.764	30	57.1	14	14	0.79291	-0.100776	23.532	34	56.2	12	12	1.00069	0.000299767	35.581	28
	2408	Tb927.8.4210	hypothetical protein, conserved	46.138	24.3	0	1	-0.0735981	0.0926414	24.3	7	7	0.74558	-0.127506	18.181	7	24.3	7	7	0.81162	-0.0906473	26.607	6	24.3	7	7	0.993937	-0.00264115	53.153	7
	1706	Tb927.4.2530	hypothetical protein, conserved	16.835	24.1	0	1	-0.0930976	0.0926472	24.1	3	3	0.71373	-0.146466	28.452	5	24.1	3	3	0.736	-0.133122	24.429	6	24.1	3	3	1.00068	0.000295421	13.424	10
	802	Tb927.10.9800	60S ribosomal protein L22	15.271	21.5	0	1	-0.0580145	0.0926855	21.5	3	1	0.79972	-0.097062	4.4695	3	21.5	3	1	0.83924	-0.0761138	5.331	3	21.5	3	1	0.998004	-0.000867722	10.868	2
	2502	Tb927.8.6860	hypothetical protein, conserved	81.647	17.8	0	1	-0.0767195	0.0927534	15.5	11	11	0.76136	-0.11841	26.408	21	15.9	10	10	0.77227	-0.112231	16.554	19	13.6	9	9	1.00111	0.000482335	12.212	19
	2663	Tb927.9.15460	calcium motive p-type ATPase, putative	113.97	5	0	1	-0.0462685	0.0927906	2.8	2	2	0.92548	-0.033633	2.6291	2	2.8	2	2	0.81012	-0.0914506	5.5241	3	5	3	3	0.968898	-0.0137218	37.45	3
	1895	Tb927.5.4030	U6 snRNA-associated Sm-like protein LSm7p (TbLSm7)	10.214	9.8	0	1	-0.102786	0.0927908	9.8	1	1	0.73247	-0.13521		1	9.8	1	1	0.67335	-0.171759		1	9.8	1	1	0.99681	-0.00138752	0.84415	2
	2053	Tb927.6.4540	3-hydroxy-3-methylglutaryl-CoA reductase, putative	45.944	31.1	0	1	-0.0656119	0.0928109	26.7	9	9	0.83113	-0.080331	20.23	10	26.3	9	9	0.76899	-0.114079	26.597	12	25.6	9	9	0.994431	-0.00242526	19.725	13
	739	Tb927.10.7850	protein-L-isoaspartate, putative	25.68	11.2	0	1	-0.0342426	0.0928955	11.2	3	3	0.87242	-0.0592744	31.622	3	11.2	3	3	0.90714	-0.0423257	20.313	4	11.2	3	3	0.997407	-0.0011277	33.131	4
	983	Tb927.11.14780;Tb927.9.5410	phosphomannose isomerase, putative	46.482	39.1	0	2	-0.0854065	0.0930178	37.4	14	14	0.72241	-0.141216	10.327	15	37.4	14	14	0.76843	-0.114396	13.281	14	36.9	14	14	0.998602	-0.000607587	12.058	15
	1873	Tb927.5.3390	ADG1, pseudogene	13.175	33.1	0	1	-0.0701425	0.093027	33.1	6	6	0.76713	-0.115131	19.98	10	27.1	5	5	0.80354	-0.0949925	17.019	9	27.1	5	5	0.9993	-0.0003039	22.641	11
	2516	Tb927.8.760;Tb927.8.740	nucleolar RNA-binding protein (Nopp44/46) ;nucleolar RNA-binding protein, truncated	35.042	16.8	0	2	-0.0712479	0.0931408	16.8	4	4	0.74934	-0.125321	12.854	7	16.8	4	4	0.82158	-0.0853501	14.789	9	16.8	4	4	0.99295	-0.0030726	7.9203	11
	639	Tb927.10.4760	hypothetical protein, conserved	27.159	16.1	0	1	-0.0668517	0.0932878	13.2	4	4	0.82924	-0.0813198	13.072	4	16.1	5	5	0.76417	-0.11681	11.013	5	13.2	4	4	0.994431	-0.00242526	19.664	4
	2571	Tb927.9.11490;Tb927.9.11470	60S ribosomal protein L27a,60S ribosomal protein L28,60S ribosomal protein L29 (RPL27A) ;60S ribosomal protein L27a,60S ribosomal protein L28,60S ribosomal protein L29	16.266	52.4	0	2	-0.0525708	0.0933543	46.9	9	9	0.831	-0.080399	13.273	20	46.9	9	9	0.83577	-0.0779132	12.982	20	52.4	10	10	1.00138	0.00059974	11.838	15
	2645	Tb927.9.14470	ubiquitin carboxyl-terminal hydrolase, putative,cysteine peptidase, Clan CA, family C19, putative	132.38	21.2	0	1	-0.0489837	0.0934406	17.4	16	16	0.83636	-0.0776067	42.616	19	12.1	11	11	0.85164	-0.0697439	16.279	10	17.4	16	16	1.00092	0.000399735	24.317	15
	2209	Tb927.7.4320	hypothetical protein, conserved	31.197	15.9	0	1	-0.0404566	0.0934623	11.2	3	3	0.8872	-0.0519785	3.7868	2	14.1	3	3	0.85361	-0.0687405	10.092	2	14.1	3	3	0.998502	-0.000650954	16.647	3
	503	Tb927.10.15360	hypothetical protein, conserved	191.99	14.3	0	1	-0.0600799	0.093582	13.2	16	16	0.82532	-0.0833776	17.337	25	11.5	15	15	0.79956	-0.0971489	16.294	20	12.6	16	16	1.00066	0.000286729	25.294	23
	1052	Tb927.11.16730	dihydrolipoyl dehydrogenase (GCVL-2)	50.433	51.6	0	1	-0.0859633	0.0935845	51.6	22	22	0.75676	-0.121042	13.733	39	51.6	21	21	0.72864	-0.137487	22.141	30	49.5	19	19	1.00147	0.000638883	16.316	34
	817	Tb927.11.10060	Biotin--acetyl-CoA-carboxylase ligase, putative,biotin--protein ligase, putative	26.487	10.5	0	1	-0.0663549	0.0938164	10.5	2	2	0.77506	-0.110665	9.0898	2	10.5	2	2	0.81632	-0.0881396	8.3702	2	10.5	2	2	0.9994	-0.000260499	3.5486	2
	484	Tb927.10.14860	hypothetical protein, conserved	83.434	26.9	0	1	-0.0576314	0.0938208	25.5	19	19	0.80396	-0.0947656	9.0521	28	25.9	19	19	0.83518	-0.0782199	21.725	23	25.9	19	19	1.00021	9.12114e-05	10.606	27
	705	Tb927.10.7060	nucleoporin interacting component (NUP93), putative	96.511	12.6	0	1	-0.0567779	0.0938767	10	7	7	0.82899	-0.0814507	10.414	7	11	8	8	0.81362	-0.0895784	11.978	8	11.6	8	8	1.0016	0.000695428	44.072	8
	2094	Tb927.7.1230	hypothetical protein, conserved	92.929	3.8	0	1	-0.0489122	0.093969	2.6	2	2	0.80708	-0.0930834	29.421	3	1.2	1	1	0.98383	-0.00707994	1.7725	2	2.4	2	2	0.898311	-0.0465732	1.7065	2
	2080	Tb927.6.850;Tb11.v5.0689	ccr4-not transcription complex subunit 2 ;hypothetical protein, conserved	37.396	19.1	0	2	-0.0592204	0.0940879	19.1	4	4	0.787	-0.104025	0.97712	3	19.1	4	4	0.84784	-0.0716861	8.5115	5	19.1	4	4	0.99552	-0.00194994	10.389	4
	2201	Tb927.7.4070;Tb927.7.4060	calpain-like cysteine peptidase, putative,cysteine peptidase, Clan CA, family C2, putative ;calpain-like cysteine peptidase, putative,cysteine peptidase, Clan CA, family C2, putative	13.518	59.2	0	2	-0.0516302	0.094121	59.2	6	6	0.88679	-0.0521792	9.3719	5	35	3	3	0.80012	-0.0968449	2.4157	3	49.2	5	5	0.986582	-0.0058666	4.8676	5
	742	Tb927.10.7940	methyltransferase, putative	40.895	3	0.007024	1	-0.154594	0.0941761	3	1	1	0.8027	-0.0954467		1	3	1	1	0.48928	-0.310443	52.18	2	3	1	1	0.875197	-0.0578942		1
	840	Tb927.11.10710	hypothetical protein, conserved	126.6	3.6	0	1	-0.0946485	0.0942273	1.8	2	2	0.67958	-0.167759	43.973	4	3.6	4	4	0.77185	-0.112467	21.673	5	3.6	4	4	0.991473	-0.00371896	15.382	4
	2627	Tb927.9.13630	hypothetical protein, conserved	40.44	14.2	0	1	-0.082664	0.0942452	11.3	3	3	0.75379	-0.12275	10.079	4	14.2	4	4	0.74692	-0.126726	12.027	4	11.3	3	3	1.00342	0.00148347	7.1964	5
	665	Tb927.10.5670	N-acetyltransferase subunit Nat1, putative (NAT1)	82.189	14.8	0	1	-0.0627053	0.0943186	9.6	6	6	0.8042	-0.0946359	25.838	11	14.8	9	9	0.80415	-0.0946629	18.744	11	14.8	9	9	1.00273	0.00118289	16.991	13
	2460	Tb927.8.5900	hypothetical protein, conserved	14.715	46.5	0	1	-0.0557583	0.0943477	46.5	6	6	0.84192	-0.0747292	7.4015	7	46.5	6	6	0.80787	-0.0926585	24.4	7	38.8	5	5	1.00026	0.000112931	33.807	6
	2394	Tb927.8.3300	hypothetical protein, conserved	77.891	16.9	0	1	-0.0740388	0.0943772	15.2	9	9	0.78668	-0.104202	40.261	13	15.2	9	9	0.76056	-0.118867	60.69	11	16.9	10	10	1.00219	0.000952148	9.2458	15
	923	Tb927.11.13280	mitochondrial RNA binding protein 2 (GBP25)	25.106	49.6	0	1	-0.069379	0.0943895	40.2	7	7	0.78515	-0.105047	11.127	11	49.6	9	9	0.78626	-0.104434	4.5077	13	49.6	9	9	1.0031	0.00134405	13.317	14
	617	Tb927.10.3990	DHH1 (DHH1)	46.468	67.5	0	1	-0.0715538	0.0944001	59.4	20	20	0.77393	-0.111298	15.645	31	67.5	22	22	0.78586	-0.104655	12.814	34	67.5	22	22	1.00298	0.00129177	13.044	36
	1647	Tb927.3.910	gamma-tubulin,tubulin gamma chain	50.119	35.1	0	1	-0.0560825	0.0945388	35.1	12	12	0.82021	-0.0860749	19.944	12	24.6	9	9	0.82547	-0.0832987	14.306	13	33.6	11	11	1.0026	0.00112628	13.438	13
	2444	Tb927.8.5510	apurinic/apyrimidinic endonuclease, putative	44.375	5.8	0	1	-0.121962	0.0945861	5.8	2	2	0.67542	-0.170426	4.35	2	5.8	2	2	0.63526	-0.197048	17.442	2	5.8	2	2	1.00366	0.00158807	9.9185	2
	538	Tb927.10.2010	hexokinase (HK1)	51.295	56.1	0	1	-0.125273	0.0947075	51.4	23	1	0.66261	-0.178742	7.1441	2	51.8	24	1	0.63205	-0.199249	0.28612	2	52.4	23	1	1.00502	0.00217255	0.51691	2
	2317	Tb927.8.1410;Tb11.v5.0588	hypothetical protein, conserved ;hypothetical protein, conserved	87.442	6.9	0	2	-0.077717	0.0949311	5.5	3	3	0.71897	-0.143289	24.422	4	6.9	4	4	0.82431	-0.0839094	5.1567	3	6.9	4	4	0.986388	-0.00595229	2.0215	3
	2542	Tb927.9.10310	mitochondrial carrier protein (MCP11)	34.295	37.5	0	1	-0.0766722	0.0949515	27.1	7	7	0.77594	-0.110172	6.26	7	37.2	9	9	0.75617	-0.121381	7.8699	9	37.5	10	10	1.00354	0.00153577	11.932	11
	1034	Tb927.5.1110;Tb927.11.16280	60S ribosomal protein L2, putative,60S ribosomal protein L8, putative ;60S ribosomal protein L2, putative,60S ribosomal protein L8, putative	28.314	49.2	0	2	-0.057816	0.095002	49.2	14	14	0.8236	-0.0842837	39.101	40	46.2	13	13	0.81201	-0.0904386	20.801	39	46.2	13	13	1.00294	0.00127435	21.429	37
	2424	Tb927.8.4810	prohibitin 1 (PHB1)	31.429	53.4	0	1	-0.0739696	0.095019	49.5	18	18	0.78305	-0.106211	14.422	24	53.4	19	19	0.76347	-0.117208	12.489	23	53.4	21	21	1.00348	0.00150962	16.977	28
	295	Tb927.1.3010	mRNA processing protein, putative	40.813	40.3	0	1	-0.0590902	0.0951318	40.3	11	11	0.84347	-0.0739304	7.0618	12	37.1	10	10	0.78974	-0.102516	6.6401	13	40.3	11	11	0.998104	-0.000824377	6.7296	12
	1829	Tb927.5.1820	60S acidic ribosomal protein, putative	10.132	48.6	0	1	-0.0468263	0.0952522	48.6	3	2	0.8496	-0.0707855	11.212	6	48.6	3	2	0.84938	-0.070898	5.1364	4	34.6	2	2	1.00278	0.00120466	2.1615	3
	2040	Tb927.6.4320	hypothetical protein, conserved	44.423	6	0	1	-0.110997	0.0954652	3.3	1	1	0.73311	-0.134831		1	3.3	1	1	0.63731	-0.195649		1	6	2	2	0.994233	-0.00251163	14.203	2
	222	Tb927.10.2890;Tb11.v5.0650	enolase ;enolase, putative	46.592	68.3	0	2	-0.0521574	0.0955139	68.3	25	25	0.83939	-0.0760362	19.119	37	59.2	23	23	0.82837	-0.0817756	16.018	29	61.3	24	24	1.00309	0.00133969	15.937	38
	2342	Tb927.8.1960	hypothetical protein, conserved	48.425	37.6	0	1	-0.0741169	0.0957199	37.6	14	14	0.75677	-0.121036	6.9842	16	37.6	14	14	0.78933	-0.102741	13.887	15	37.6	14	14	1.00329	0.00142683	6.5346	19
	2344	Tb927.8.1990	peroxidoxin (TRYP2)	25.631	52.7	0	1	-0.0821409	0.0957374	52.7	11	11	0.75804	-0.120308	15.905	49	52.7	11	11	0.74406	-0.128392	16.985	46	52.7	11	11	1.00526	0.00227732	16.798	47
	2063	Tb927.6.4990	ATP synthase, epsilon chain, putative	20.147	52.7	0	1	-0.0694008	0.0957579	52.7	10	10	0.78216	-0.106704	11.803	14	52.7	10	10	0.78792	-0.103518	9.7869	15	51.6	9	9	1.00466	0.00201982	17.15	16
	757	Tb927.10.8220	hypothetical protein, conserved	18.995	13.3	0	1	-0.15137	0.0957755	13.3	2	2	0.64088	-0.193223	11.827	2	13.3	2	2	0.54897	-0.260451	33.167	2	13.3	2	2	0.999001	-0.000434077	11.1	2
	1463	Tb927.2.5240	PRP19-like protein, putative (TbPRP19)	54.268	51.1	0	1	-0.04647	0.095791	51.1	19	19	0.84579	-0.0727375	11.94	47	51.1	19	19	0.85512	-0.0679729	11.366	34	51.1	19	19	1.003	0.00130049	11.049	41
	957	Tb927.11.14090	hypothetical protein, conserved	51.674	13.1	0	1	-0.0684216	0.0959698	13.1	6	6	0.83321	-0.0792455	20.165	8	11.5	5	5	0.7527	-0.123378	24.304	8	13.1	6	6	0.993937	-0.00264115	18.672	7
	1242	Tb927.11.5990	hypothetical protein, conserved	69.307	9.9	0	1	-0.0694507	0.0960051	9.9	5	5	0.77138	-0.112732	8.1366	6	7.5	4	4	0.79941	-0.0972304	14.096	4	5.2	3	3	1.00371	0.00160987	5.2584	3
	454	Tb927.10.14030	hypothetical protein, conserved	50.474	3.3	0	1	-0.123536	0.0963292	3.3	1	1	0.68295	-0.165611		1	3.3	1	1	0.621	-0.206908		1	3.3	1	1	1.00441	0.00191075		1
	1611	Tb927.3.5090	tryparedoxin, putative	22.18	27.3	0	1	-0.0761204	0.0963915	27.3	5	5	0.78553	-0.104837	11.563	7	27.3	5	5	0.74949	-0.125234	7.8944	6	27.3	5	5	1.00395	0.00171014	17.554	6
	1181	Tb927.11.4450	ALBA-Domain Protein (ALBA2)	12.757	70.9	0	1	-0.0702469	0.0964249	69.2	12	12	0.78208	-0.106749	21.44	20	70.9	13	13	0.7827	-0.106405	18.45	19	69.2	12	12	1.00557	0.00241268	13.407	21
	1545	Tb927.3.2900	eukaryotic initiation factor 2a, putative	46.824	30.4	0	1	-0.0593075	0.0964788	30.4	13	13	0.82219	-0.0850278	16.7	16	20.6	9	9	0.80408	-0.0947007	28.01	10	28.7	12	12	1.00417	0.00180607	13.744	16
	161	Tb927.7.4550;Tb11.v5.0268	60S ribosomal protein-like ;60S ribosomal protein-like, putative	19.423	35	0	2	-0.0812914	0.0964929	35	3	3	0.76717	-0.115108	20.125	3	13.7	2	2	0.73945	-0.131091	1.5323	2	35	3	3	1.00537	0.00232535	26.222	3
	1855	Tb927.5.2940	stress-induced protein sti1, putative	62.327	23.3	0	1	-0.0798555	0.096494	21.5	10	10	0.74623	-0.127127	62.216	8	19.8	9	9	0.7675	-0.114922	11.946	6	21.5	10	10	1.00573	0.00248256	13.63	9
	1185	Tb927.11.4530	N-acetyltransferase subunit ARD1 (ARD1)	27.484	17.2	0	1	-0.101924	0.0965025	17.2	2	2	0.71144	-0.147862	29.62	2	17.2	2	2	0.68994	-0.161189	3.0914	2	17.2	3	3	1.00758	0.00327824	11.715	3
	872	Tb927.11.1160	hypothetical protein, conserved	122.83	4.6	0	1	-0.0478418	0.0965547	4.6	4	4	0.8002	-0.0968015	11.965	7	4.6	4	4	0.93356	-0.0298578	31.52	5	4.6	4	4	0.961908	-0.0168663	31.67	6
	2145	Tb927.7.270	ribosome biogenesis protein, putative	41.798	35.4	0	1	-0.0609231	0.0965924	35.4	11	11	0.81735	-0.0875919	8.4498	11	35.4	11	11	0.79964	-0.0971055	13.868	11	33.5	10	10	1.00445	0.0019282	10.869	10
	2600	Tb927.9.12780	hypothetical protein, conserved	121.18	2	0	1	-0.0452689	0.0966901	0.9	1	1	0.97938	-0.00904877	18.063	2	2	2	2	0.91715	-0.0375596	15.835	3	2	2	2	0.814332	-0.0891984		1
	1571	Tb927.3.3850	hypothetical protein, conserved	146.55	4.4	0	1	-0.0362634	0.0967848	3.7	4	4	0.92804	-0.0324333	31.379	6	3.5	4	4	0.85001	-0.070576	21.101	6	2.7	3	3	0.986777	-0.0057809	41.897	6
	389	Tb927.10.12000	iron-sulfur cluster assembly protein, putative	11.772	41.4	0	1	-0.0925218	0.0968335	41.4	4	4	0.70405	-0.152396	7.6694	3	29.3	3	3	0.74551	-0.127547	6.4342	3	41.4	4	4	1.00549	0.00237775	6.8208	3
	1013	Tb927.11.15690	U5 snRNP-associated 102 kDa protein, putative	111.07	7.5	0	1	-0.0613639	0.0968859	7.5	6	6	0.78555	-0.104826	7.6391	5	5.4	4	4	0.83188	-0.0799393	10.293	6	7.5	6	6	1.00155	0.000673679	22.997	5
	1328	Tb927.11.8200	ribosomal protein S26, putative	12.806	48.6	0	1	-0.0626461	0.0969769	48.6	6	6	0.80173	-0.0959719	16.463	13	48.6	6	6	0.8047	-0.094366	9.0748	10	48.6	5	5	1.00554	0.00239958	13.474	14
	590	Tb927.10.3280	60S ribosomal proteins L38, putative	9.5664	43.9	0	1	-0.0615595	0.0970027	43.9	6	5	0.79233	-0.101094	41.763	9	36.6	5	4	0.82166	-0.0853079	4.8514	7	36.6	6	4	1.00398	0.00172322	39.32	9
	2650	Tb927.9.15000	hypothetical protein, conserved	27.214	18.7	0	1	-0.0527485	0.0970536	13.5	3	3	0.85142	-0.0698562	8.6253	4	15.5	3	3	0.81417	-0.0892849	16.014	3	15.5	3	3	1.00206	0.000895569	11.477	3
	2781	Tb927.9.8420;Tb927.9.8070	60S ribosomal protein L10, putative,QM-like protein ;60S ribosomal protein L10, putative,QM-like protein (QM)	24.736	59.2	0	2	-0.0607204	0.0971483	54.9	16	16	0.80463	-0.0944038	19.673	56	59.2	17	17	0.81261	-0.0901178	17.219	50	59.2	17	17	1.00545	0.00236028	22.828	48
	1970	Tb927.6.2360;Tb927.6.2300	adenosine kinase, putative ;adenosine kinase, putative	37.958	37.1	0	2	-0.0609857	0.097279	33.6	9	9	0.8199	-0.0862391	15.472	10	37.1	10	10	0.79656	-0.0987815	14.099	10	37.1	10	10	1.00476	0.00206345	16.873	16
	1097	Tb927.11.2430	Cytoplasmic dynein 2 heavy chain (DYNC2H1), putative,Cytoplasmic dynein 2 heavy chain (DYNC2H2), putative (DHC1b)	484.96	14.5	0	1	-0.0647045	0.0973406	12.4	48	47	0.78478	-0.105252	27.362	47	12	45	44	0.81093	-0.0910166	19.809	41	12.5	49	48	1.00497	0.0021551	23.729	42
	1932	Tb927.6.1410	hypothetical protein, conserved	27.154	51.1	0	1	-0.0614946	0.0973729	40.6	10	10	0.80408	-0.0947007	10.826	14	32.8	8	8	0.80852	-0.0923092	14.43	11	39.3	10	10	1.00583	0.00252624	16.93	14
	595	Tb927.10.3500	RNA-binding protein, putative (RBSR4)	96.56	5.9	0	1	-0.045756	0.0973734	3.3	2	2	0.8342	-0.0787298	14.068	3	5.9	4	4	0.87286	-0.0590554	26.438	3	4.4	3	3	1.00119	0.000517118	31.939	4
	112	Tb927.10.6950;Tb927.10.6910;Tb11.v5.0496;Tb10.v4.0247	sterol 24-c-methyltransferase, putative ;Sterol methyltransferase, putative ;sterol 24-c-methyltransferase, putative ;s-adenosyl-L-methionine-c-24-delta-sterol-methy lt ransferase a, putative,chrX additional, unordered contigs	40.128	22.6	0	4	-0.0696043	0.0973951	22.6	6	6	0.74564	-0.127471	18.327	11	22.6	6	6	0.83467	-0.0784852	21.438	9	22.6	7	7	0.993443	-0.00285693	13.434	11
	1096	Tb927.11.2410	hypothetical protein, conserved	24.58	49.1	0	1	-0.0519978	0.0973988	36	8	8	0.84695	-0.0721422	26.334	14	49.1	11	11	0.82137	-0.0854612	16.215	25	49.1	11	11	1.00371	0.00160987	127.82	21
	1656	Tb927.4.1080	V-type ATPase, A subunit, putative	67.749	22.1	0	1	-0.0370812	0.0974115	11.1	6	6	0.87341	-0.0587818	2.519	5	15.7	8	8	0.88328	-0.0539016	23.714	6	19.7	9	9	1.00332	0.0014399	7.8417	6
	1774	Tb927.8.7410;Tb927.4.5010	calreticulin, putative ;calreticulin, putative	45.021	26.6	0	2	-0.0881165	0.0974833	24.6	9	9	0.74802	-0.126087	13.005	12	24.3	9	9	0.72187	-0.141541	55.449	11	26.6	11	11	1.00758	0.00327824	35.386	15
	2112	Tb927.7.1730;Tb927.7.1750;Tb927.7.1740;REV__Tb927.3.3460	60S ribosomal protein L7, putative ;60S ribosomal protein L7, putative ;60S ribosomal protein L7, putative	27.713	63.2	0	4	-0.0556554	0.0974848	56.2	17	17	0.83305	-0.0793289	19.061	41	59.5	17	17	0.81344	-0.0896745	14.698	40	63.2	18	18	1.0047	0.00203727	12.494	35
	2235	Tb927.7.5490	arginine N-methyltransferase, type III (PRMT7)	44.026	14.4	0	1	-0.0987225	0.0974856	11	4	4	0.71902	-0.143259	10.443	3	8.7	3	3	0.69699	-0.156773	6.7364	3	8.7	3	3	1.00894	0.003865	7.6712	3
	828	Tb927.11.10240	hslVU complex proteolytic subunit, putative,hslVU complex proteolytic subunit, threonine peptidase, Clan T(1), family T1B	22.684	28.2	0	1	-0.078256	0.0975007	28.2	5	5	0.75249	-0.123499	6.7977	7	28.2	5	5	0.76841	-0.114407	5.4555	7	24.9	4	4	1.00725	0.00313823	42.486	7
	419	Tb927.10.12940	predicted zinc finger protein	34.477	13.3	0	1	-0.0628489	0.0975984	13.3	4	4	0.82698	-0.082505	6.0978	3	10.8	3	3	0.78131	-0.107177	5.4798	3	7.7	2	2	1.00262	0.00113499	10.286	2
	1518	Tb927.3.2080	hypothetical protein, conserved	30.66	33.1	0	1	-0.053647	0.0977716	30	7	7	0.85246	-0.069326	8.8379	8	26.5	7	7	0.80838	-0.0923844	27.943	11	26.5	7	7	1.00177	0.000769382	9.2405	7
	1924	Tb927.6.1080	glyoxalase II (glxII)	32.508	5.1	0	1	-0.0807302	0.0977763	5.1	1	1	0.68534	-0.164094		1	5.1	1	1	0.89139	-0.0499322		1	5.1	1	1	0.937207	-0.0281644		1
	120	Tb927.6.4980;Tb11.0390;Tb11.0290	40S ribosomal protein S14 (RPS14) ;40S ribosomal protein S14, putative,chrXI additional, unordered contigs (RPS14) ;40S ribosomal protein S14, putative,chrXI additional, unordered contigs (RPS14)	15.513	51.4	0	3	-0.0573554	0.0978535	42.4	8	8	0.82498	-0.0835566	14.272	21	51.4	9	9	0.81109	-0.090931	21.913	23	42.4	8	8	1.00559	0.00242142	19.239	23
	708	Tb927.10.7190	D-tyrosyl-tRNA deacylase, putative	16.986	11.9	0	1	-0.112352	0.0978857	11.9	1	1	0.61016	-0.214556		1	11.9	1	1	0.77391	-0.11131		1	11.9	1	1	0.974564	-0.0111897		1
	2180	Tb927.7.3500	glutathione-S-transferase/glutaredoxin, putative	35.436	17.3	0	1	-0.0465647	0.0978905	14.4	4	4	0.82462	-0.0837461	25.595	3	11.5	3	3	0.88071	-0.0551671	26.744	3	17.3	5	5	0.998203	-0.000781027	22.116	5
	344	Tb927.10.1060	T-complex protein 1, delta subunit, putative (TCP-1-delta)	58.361	47.2	0	1	-0.0496076	0.0979959	45.9	22	22	0.84446	-0.0734209	12.268	31	45.7	22	22	0.83633	-0.0776223	22.796	28	45.1	21	21	1.00513	0.00222057	16.076	30
	709	Tb927.10.7200	hypothetical protein, conserved	93.195	10.3	0	1	-0.0732856	0.0981518	8.5	6	6	0.72421	-0.140135	20.88	7	8.5	6	6	0.84628	-0.0724859	7.9252	4	9.1	6	6	0.983478	-0.00723554	10.036	5
	774	Tb927.10.8940	hypothetical protein, conserved	45.398	18	0	1	-0.0927312	0.0982122	18	5	5	0.70583	-0.1513	46.909	8	14.8	4	4	0.74036	-0.130557	20.044	7	18	5	5	1.00847	0.00366348	5.7827	5
	956	Tb927.11.14080	cyclin 2,G1 cyclin (CYC2)	24.301	32.2	0	1	-0.0859685	0.0985651	27	3	3	0.78231	-0.106621	4.7915	3	32.2	4	4	0.7051	-0.151749	8.3735	4	32.2	4	4	1.00107	0.000464944	5.3983	5
	337	Tb927.10.10280;Tb10.v4.0053;Tb10.v4.0052;Tb927.10.10360	microtubule-associated protein, putative ;hypothetical protein,chrX additional, unordered contigs ;microtubule-associated protein 2,chrX additional, unordered contigs ;microtubule-associated protein, putative	267.6	85.2	0	4	-0.088776	0.0987151	85.2	6	6	0.70888	-0.149427	18.118	19	85.2	6	6	0.7588	-0.119873	17.459	16	84.7	5	5	1.00687	0.00297203	11.545	20
	566	Tb927.9.15420;Tb927.10.270	unspecified product ;60S ribosomal protein L32, putative	15.353	51.5	0	2	-0.0623613	0.0987919	51.5	9	9	0.80554	-0.0939129	26.005	25	51.5	9	9	0.80097	-0.0963837	25.805	26	51.5	9	9	1.00742	0.0032126	12.039	26
	311	Tb927.1.4500	hypothetical protein, conserved	32.525	9.5	0	1	-0.0714047	0.0988154	9.5	2	2	0.89434	-0.0484973		1	9.5	2	2	0.8048	-0.094312	1.6773	2	0	0	0				0
	1275	Tb927.11.6630	3-methylcrotonoyl-CoA carboxylase beta subunit, putative	66.531	10	0	1	-0.0650619	0.0988843	10	4	4	0.82257	-0.0848271	10.874	4	8.3	3	3	0.77276	-0.111955	6.9535	3	10	4	4	1.00368	0.00159679	14.743	4
	2740	Tb927.9.5730	nucleosome assembly protein-like protein	47.584	28.9	0	1	-0.046034	0.0989902	27.3	12	12	0.85406	-0.0685116	28.504	18	28.9	13	13	0.84723	-0.0719987	18.692	21	27.3	12	12	1.00556	0.00240831	16.645	17
	1271	Tb927.11.6510;Tb927.11.6500	40S ribosomal protein S21, putative ;40S ribosomal protein S21, putative	21.118	26.3	0	2	-0.0624423	0.0990501	26.3	4	4	0.82735	-0.0823107	9.4671	11	26.3	4	4	0.78194	-0.106827	12.965	9	26.3	4	4	1.00418	0.00181043	8.7312	10
	1221	Tb927.11.5500	mitochondrial RNA binding protein 1,mitochondrial edited mRNA stability factor 1,Mitochondrial poly(A) polymerase 1	94.96	5	0	1	-0.0648713	0.0992591	5	5	5	0.82852	-0.081697	26.504	5	3.8	4	4	0.76927	-0.113921	5.8396	4	3.8	4	4	1.00232	0.00100438	12.974	5
	2653	Tb927.9.15070	hypothetical protein, conserved	82.306	4.3	0	1	-0.0687985	0.0992705	4.3	3	3	0.75606	-0.121444	6.8805	3	4.3	3	3	0.82078	-0.0857732	16.869	3	4.3	3	3	1.00189	0.000821593	12.674	5
	427	Tb927.10.13110	dynein light chain, putative,dynein light chain 2B, cytoplasmic, putative,predicted dynein modulator,roadblock/LC7 family member	12.826	26.3	0	1	-0.0816599	0.0992728	26.3	2	2	0.86104	-0.0649767	13.929	2	26.3	2	2	0.68672	-0.16322	26.998	2	26.3	2	2	0.962094	-0.0167827	4.2991	2
	2727	Tb927.9.5100	cAMP-specific phosphodiesterase (PDEB2)	103.22	18.3	0	1	-0.0714358	0.0994056	18.3	14	4	0.77481	-0.110805	25.338	6	14.4	10	3	0.78073	-0.107499	5.8355	3	10.8	8	2	1.00924	0.00399647	0.8887	3
	541	Tb927.10.2050	hypothetical protein, conserved	44.299	13.3	0	1	-0.196189	0.0994239	9.7	2	2	0.43156	-0.364959	107.71	2	9.7	2	2	0.60815	-0.215989	63.435	2	13.3	3	3	0.982608	-0.00761977	68.129	4
	2585	Tb927.9.12150	transport protein particle (TRAPP) subunit, putative	23.01	37.1	0	1	-0.0481254	0.0994629	37.1	7	7	0.83333	-0.079183	16.306	7	37.1	6	6	0.85611	-0.0674704	39.78	7	29.2	5	5	1.00526	0.00227732	15.75	8
	1783	Tb927.4.590	hypothetical protein, conserved	88.024	35.2	0	1	-0.0756736	0.0995359	32.6	22	22	0.77765	-0.109216	13.799	22	32.6	21	21	0.75543	-0.121806	17.372	25	32.6	21	21	1.00925	0.00400085	12.18	24
	523	Tb927.10.1630;Tb927.11.14340	unspecified product (RLI)	71.078	12.8	0	2	-0.0821593	0.0995649	11.4	7	7	0.74568	-0.127448	10.349	7	10.1	6	6	0.7521	-0.123724	5.9181	6	12.8	8	8	1.01087	0.00469394	17.882	9
	1197	Tb927.11.4900	guanine nucleotide-binding beta subunit-like protein,G-protein (beta)-like protein,beta transducin-like protein	61.857	12	0	1	-0.0685392	0.0996221	10.4	4	4	0.79525	-0.0994963	18.95	4	12	5	5	0.77653	-0.109842	5.8362	5	9.3	4	4	1.0086	0.00372042	12.176	4
	2122	Tb927.7.2170	hypothetical protein, conserved	168.67	10.3	0	1	-0.0737813	0.0996437	9.4	14	14	0.7504	-0.124707	22.92	16	8.5	11	11	0.79514	-0.0995564	77.555	12	9.7	13	13	1.00675	0.00291956	29.439	18
	2543	Tb927.9.10400	hypothetical protein, conserved	50.645	12.2	0	1	-0.099679	0.099662	12.2	5	5	0.67935	-0.167906	20.001	11	12.2	5	5	0.73244	-0.135228	54	16	12.2	5	5	1.00948	0.00409729	120.46	12
	852	Tb927.11.10990	translation initiation factor 2 subunit, putative	42.136	37.8	0	1	-0.0472777	0.0996643	35	11	11	0.85112	-0.0700092	10.003	12	37.8	12	12	0.84235	-0.0745074	10.78	12	35.8	11	11	1.0062	0.00268353	11.875	11
	793	Tb927.10.9440	NADH dehydrogenase (54 NDH2)	54.351	26.1	0	1	-0.102109	0.0998537	18.9	7	7	0.62906	-0.201308	22.045	7	16.5	6	6	0.813	-0.0899095	12.503	6	20	7	7	0.96581	-0.0151082	14.95	11
	1538	Tb927.3.2600	ATP-dependent DEAD/H RNA helicase, putative	244.99	28.2	0	1	-0.0438596	0.0998956	25.9	50	50	0.84932	-0.0709286	36.427	54	25.7	49	49	0.86486	-0.0630542	20.519	50	26.4	51	51	1.00555	0.00240395	17.719	72
	1016	Tb927.11.15820	superoxide dismutase, putative	36.047	24.3	0	1	-0.0533777	0.100084	24.3	6	6	0.87496	-0.0580118	15.73	9	21.7	5	5	0.79441	-0.0999553	6.817	5	24.3	6	6	0.995025	-0.00216606	129.45	9
	1307	Tb927.11.7590	hypothetical protein, conserved	110.17	5.4	0	1	-0.0831407	0.100227	3.3	3	3	0.68782	-0.162525	25.067	5	2.2	2	2	0.83757	-0.0769789	15.101	3	4.3	4	4	0.977422	-0.00991808	27.148	5
	1340	Tb927.11.8980	elongation factor G2-like protein	90.047	3.3	0	1	-0.0805875	0.100268	3.3	2	2	0.81499	-0.0888477	0.78813	2	3.3	2	2	0.7075	-0.150274	18.461	2	1.8	1	1	0.993937	-0.00264115		1
	1063	Tb927.11.17000;Tb11.v5.0404	leucine-rich repeat protein (LRRP), putative ;hypothetical protein, conserved	109.72	22.8	0	2	-0.0515755	0.1003	21	15	15	0.8379	-0.0768078	12.861	15	17.1	12	12	0.82965	-0.0811051	27.144	11	22	16	16	1.00736	0.00318635	15.98	17
	1801	Tb927.5.1090	threonyl-tRNA synthetase, putative	90.983	33.9	0	1	-0.0697216	0.100379	31.8	21	21	0.80172	-0.0959773	13.483	27	29.3	20	20	0.76446	-0.116645	17.086	23	32.5	22	22	1.00799	0.00345768	20.654	26
	1350	Tb927.11.9220	proteasome regulatory non-ATP-ase subunit 2 (RPN2)	106.51	18.7	0	1	-0.0517576	0.100436	18.7	14	14	0.81282	-0.0900056	12.073	16	16.2	12	12	0.85716	-0.0669381	17.176	15	12.5	11	11	1.00385	0.0016709	22.234	16
	861	Tb927.11.11370;Tb927.11.11360	receptor for activated C kinase 1 (RACK1) ;receptor for activated C kinase 1 (RACK1)	34.69	63.8	0	2	-0.0591029	0.1005	61	17	17	0.81472	-0.0889916	17.383	53	63.8	19	19	0.80892	-0.0920944	11	40	63.8	19	19	1.00874	0.00377737	41.37	42
	1554	Tb927.3.3320;Tb927.3.3310	60S ribosomal protein L13, putative ;60S ribosomal protein L13, putative	25.427	42.2	0	2	-0.0586634	0.100527	42.2	11	11	0.81132	-0.0908078	19.381	46	42.2	11	11	0.81478	-0.0889596	32.438	48	42.2	11	11	1.00874	0.00377737	14.204	53
	687	Tb927.10.6450	hypothetical protein, conserved	34.078	8.2	0	1	-0.125235	0.100617	8.2	2	2	0.55127	-0.258636	74.073	2	8.2	2	2	0.87369	-0.0586426	22.877	2	8.2	2	2	0.874126	-0.058426	11.408	2
	2008	Tb927.6.3540	zinc-finger protein, conserved	41.578	21.3	0	1	-0.0540896	0.100805	18.9	5	5	0.85306	-0.0690204	16.887	6	21.3	6	6	0.80374	-0.0948844	10.757	8	21.3	6	6	1.00377	0.00163602	10.309	7
	1369	Tb927.11.9700	nascent polypeptide associated complex alpha subunit, putative	11.406	70.3	0	1	-0.0611179	0.100837	70.3	9	9	0.80626	-0.0935249	16.993	15	70.3	9	9	0.80554	-0.0939129	8.5274	16	70.3	9	9	1.00945	0.00408414	9.9661	17
	2442	Tb927.8.5460;Tb927.8.5465;Tb927.8.5440;Tb11.v5.0798;Tb11.v5.0797;Tb927.8.5470	flagellar calcium-binding protein,44 kDa calflagin,44 kDa calcimedin (Tb-44) ;flagellar calcium-binding protein,24 kDa calflagin,24 kDa calcimedin (Tb-24) ;flagellar calcium-binding protein,24 kDa calflagin,24 kDa calcimedin (Tb-24) ;flagellar calcium-bind	45.718	16	0	6	-0.0556652	0.100925	13.3	3	3	0.84931	-0.0709338	39.577	6	16	4	4	0.79843	-0.0977632	24.899	7	16	4	4	1.00393	0.00170142	23.166	9
	874	Tb927.11.11630	hypothetical protein, conserved	28.476	17.4	0	1	-0.0643075	0.101043	17.4	3	3	0.83991	-0.0757672	3.3484	4	17.4	3	3	0.76341	-0.117242	6.2462	3	17.4	3	3	1.0002	8.68676e-05	8.7739	3
	2690	Tb927.9.2730	hypothetical protein, conserved	147.24	21.6	0	1	-0.0279716	0.10106	20.6	24	24	0.90595	-0.0428958	38.522	48	19.8	22	22	0.90587	-0.0429341	12.174	38	19.7	23	23	1.00442	0.00191511	12.323	46
	2525	Tb927.8.8120	hypothetical protein, conserved	30.085	10.1	0	1	-0.0739707	0.101312	10.1	2	2	0.71564	-0.145305	8.8216	2	10.1	2	2	0.85497	-0.0680491	13.203	2	10.1	2	2	0.980488	-0.00855759	7.4974	2
	1599	Tb927.3.4790;Tb927.3.4750	aminopeptidase, putative,metallo-peptidase, Clan MA(E) Family M1 ;aminopeptidase, putative,metallo-peptidase, Clan MA(E) Family M1	97.251	37.9	0	2	-0.0455605	0.101386	37.9	34	34	0.84344	-0.0739458	37.318	57	36.4	33	33	0.85954	-0.0657339	12.671	46	36.4	33	33	1.00693	0.00299827	14.165	47
	2595	Tb927.9.12650;Tb11.v5.0675	ubiquitin-activating enzyme E1, putative (UBA2)	134.65	17	0	2	-0.0739954	0.101467	14.7	14	14	0.79344	-0.100486	15.301	15	13.3	13	13	0.74909	-0.125466	18.736	14	15.9	16	16	1.00917	0.00396579	19.632	16
	2313	Tb927.8.1250	hypothetical protein, conserved	89.043	3.9	0	1	-0.061676	0.101468	3.9	2	2	0.79066	-0.10201	7.916	2	3.9	2	2	0.81876	-0.0868434	11.904	2	3.9	2	2	1.00885	0.00382556	26.721	2
	2276	Tb927.7.7010	hypothetical protein, conserved	18.121	24.7	0	1	-0.0678274	0.101494	24.7	4	4	0.78646	-0.104323	10.496	4	24.7	4	4	0.78701	-0.10402	15.651	3	24.7	4	4	1.01126	0.0048608	7.2997	5
	382	Tb927.10.11760	pumilio/PUF RNA binding protein 6 (PUF6)	93.062	7.8	0	1	-0.0983232	0.101521	7.8	4	4	0.68338	-0.165338	19.49	3	4.2	2	2	0.73239	-0.135258	14.301	3	4.2	2	2	1.01304	0.00562565	9.3846	3
	1834	Tb927.5.2070	hypothetical protein, conserved	68.756	34.5	0	1	-0.0688454	0.101578	33.3	16	16	0.76365	-0.117106	20.386	31	34.5	17	17	0.80706	-0.0930942	20.302	29	30.3	15	15	1.00847	0.00366348	13.352	26
	1833	Tb927.5.2060	cell division control protein, putative	80.149	14	0	1	-0.037491	0.101595	12.5	7	7	0.83804	-0.0767353	31.032	14	12.7	7	7	0.94311	-0.0254377	20.556	12	14	8	8	0.976562	-0.0103	29.946	10
	2281	Tb927.7.710	heat shock 70 kDa protein, putative (HSP70)	70.211	44.8	0	1	-0.0687352	0.101598	38.7	20	17	0.80662	-0.093331	12.924	28	38.7	21	18	0.76451	-0.116617	10.619	25	43.7	23	20	1.00865	0.00374232	16.836	27
	919	Tb927.11.13180	hypothetical protein conserved	61.21	15.2	0	1	-0.0691084	0.101633	15.2	5	5	0.7773	-0.109411	27.861	9	15.2	5	5	0.78915	-0.10284	18.705	7	15.2	5	5	1.01141	0.00492668	22.705	8
	198	Tb927.10.3940;Tb11.v5.0501;Tb927.10.3930	40S ribosomal protein S3A, putative ;40S ribosomal protein S3A, putative ;40S ribosomal protein S3A, putative	29.422	55.1	0	3	-0.0603729	0.102007	55.1	19	19	0.81254	-0.0901553	28.717	66	55.1	19	19	0.8027	-0.0954467	14.969	61	53.9	18	18	1.01038	0.00448327	35.442	52
	1693	Tb927.4.2180	60S ribosomal protein L35a, putative	17.021	60.4	0	1	-0.0606372	0.10209	60.4	16	16	0.81517	-0.0887518	22.497	37	59.1	15	15	0.79878	-0.0975728	23.506	38	59.1	15	15	1.01021	0.00441306	19.93	38
	1861	Tb927.5.3110	hypothetical protein, conserved	24.469	44.5	0	1	-0.0456372	0.102199	40.4	6	6	0.83213	-0.0798088	7.1181	5	44.5	7	7	0.87269	-0.05914	12.956	5	18.8	3	3	1.0047	0.00203727	11.195	3
	347	Tb927.10.1070;Tb927.7.7360	cell division protein kinase 2 homolog 1,cdc2- like protein kinase (CRK1)	34.35	45.5	0	2	-0.0685706	0.10223	39.5	14	14	0.77034	-0.113318	24.813	20	45.5	16	16	0.79968	-0.0970838	25.083	18	45.5	16	16	1.01086	0.00468955	11.059	17
	418	Tb927.10.12930	hypothetical protein, conserved	23.985	30.9	0	1	-0.0689272	0.10223	30.9	4	4	0.83236	-0.0796888	21.513	4	30.9	4	4	0.74617	-0.127162	15.539	5	30.9	4	4	1.00016	6.94927e-05	19.854	5
	1078	Tb927.11.1980	zinc finger protein family member, putative (ZC3H41)	58.459	42	0	1	-0.0822771	0.102275	42	17	17	0.75252	-0.123482	14.676	25	35	15	15	0.74191	-0.129649	11.881	19	35.4	15	15	1.01461	0.00629931	17.888	22
	1814	Tb927.5.1470	NADH-cytochrome b5 reductase, putative (B5R)	32.756	39.5	0	1	-0.0650212	0.102311	34.7	10	10	0.79338	-0.100519	12.873	11	39.5	12	12	0.79507	-0.0995946	28.217	14	34.7	11	11	1.0117	0.00504969	15.333	13
	1862	Tb927.5.3120	eukaryotic translation initiation factor 2 beta subunit, putative	34.967	25.2	0	1	-0.0632519	0.102323	17.9	6	6	0.76611	-0.115709	9.142	9	23	7	7	0.84192	-0.0747292	8.4865	7	20.1	7	7	1.00157	0.000682378	12.917	8
	1979	Tb927.6.2510	hypothetical protein, conserved	16.92	18.5	0	1	-0.0956864	0.102364	18.5	2	2	0.70804	-0.149942	12.074	2	18.5	2	2	0.7169	-0.144541	4.7896	2	18.5	2	2	1.01724	0.00742439	13.439	2
	2291	Tb927.7.7410	oxidoreductase, putative	35.787	66.9	0	1	-0.0590669	0.102392	66.9	18	18	0.809	-0.0920515	12.113	29	66.9	18	18	0.81328	-0.0897599	52.474	36	66.9	18	18	1.01067	0.00461054	12.814	35
	460	Tb927.10.14240;Tb11.v5.0859	N-myristoyltransferase (NMT) ;N-myristoyl transferase, putative	50.528	13.9	0.0038625	2	-0.0644489	0.102577	11.9	3	3	0.82957	-0.081147	15.823	3	3.6	2	2	0.76807	-0.114599	18.958	2	3.6	2	2	1.00554	0.00239958	11.043	3
	2020	Tb927.6.3860	hypothetical protein, conserved	44.312	43.5	0	1	-0.063948	0.102657	41.2	14	14	0.77554	-0.110396	12.306	27	41.2	14	14	0.82223	-0.0850067	10.255	25	43.5	16	16	1.00823	0.00355838	17.961	32
	1466	Tb927.2.5600;Tb927.2.5540	hypothetical protein, conserved ;hypothetical protein, conserved	220.73	18.7	0	2	-0.0382777	0.102681	17.7	31	31	0.85565	-0.0677038	10.705	34	15.2	27	27	0.89386	-0.0487305	25.766	32	16.6	29	29	1.00369	0.00160115	21.627	50
	2667	Tb927.9.1600	hypothetical protein, conserved	182.2	16.5	0	1	-0.0620189	0.102682	14.6	12	12	0.80268	-0.0954576	25.264	15	7.6	6	6	0.80244	-0.0955874	24.291	5	15.9	12	12	1.01155	0.00498818	22.257	14
	543	Tb927.10.6370;Tb927.10.220	60S ribosomal proteins L37, putative ;60S ribosomal protein L37a, putative	10.458	47.3	0	2	-0.055034	0.102754	47.3	5	5	0.82422	-0.0839569	9.8592	6	47.3	5	5	0.82112	-0.0855934	9.5219	7	39.8	4	4	1.01029	0.00444816	28.202	8
	648	Tb927.10.5010	Mitochondrial elongation factor G, putative	83.982	8.2	0	1	-0.119256	0.102848	5.9	3	3	0.64196	-0.192492	9.0898	3	1.6	1	1	0.66896	-0.1746		1	8.2	4	4	1.0217	0.00932379	16.488	4
	338	Tb927.10.10320	dynein light chain, putative,dynein Tctex1 family, putative	12.161	30.3	0	1	-0.0456869	0.102899	22	2	2	0.80398	-0.0947548	5.4122	2	13.8	1	1	0.94111	-0.0263596	27.051	2	22	2	2	0.963948	-0.0159462	4.4558	2
	580	Tb927.10.3040	hypothetical protein, conserved	15.505	45.2	0	1	-0.0539467	0.102904	45.2	8	8	0.82367	-0.0842468	14.963	9	45.2	9	9	0.82793	-0.0820064	8.1196	9	45.2	9	9	1.01021	0.00441306	7.712	11
	663	Tb927.8.1110;Tb927.10.5610	40S ribosomal protein S9, putative ;40S ribosomal protein S9, putative	22.051	57.4	0	2	-0.0629845	0.102954	49.5	12	12	0.81994	-0.0862179	23.748	21	53.7	14	14	0.78185	-0.106877	19.795	23	53.2	13	13	1.00958	0.00414114	26.581	25
	2005	Tb927.6.3490	zinc finger protein (ZFP1)	11.456	20.6	0	1	-0.0990782	0.103055	20.6	2	2	0.70023	-0.154759	2.0465	2	20.6	2	2	0.70682	-0.150691	4.8009	2	20.6	2	2	1.0191	0.0082159	11.836	2
	1339	Tb927.11.8970	ribose 5-phosphate isomerase, putative	16.957	54.8	0	1	-0.0522304	0.103055	54.8	6	6	0.8241	-0.0840201	7.2386	19	54.8	6	6	0.83779	-0.0768648	5.8428	18	54.8	6	6	1.0097	0.00419375	8.3678	19
	2098	Tb927.7.1340;Tb927.7.1320	10 kDa heat shock protein, putative (HSP10) ;10 kDa heat shock protein, putative (HSP10)	10.67	57	0	2	-0.0688713	0.103162	57	6	6	0.7935	-0.100453	8.6235	12	57	5	5	0.77328	-0.111663	4.8055	9	57	6	6	1.01275	0.00550248	25.044	12
	2670	Tb927.9.1700	hypothetical protein, conserved	67.667	22.8	0	1	-0.0658362	0.103215	22.8	10	10	0.82145	-0.0854189	16.103	18	21.3	9	9	0.76648	-0.115499	32.015	18	21.3	9	9	1.00788	0.00340953	12.784	17
	2015	Tb927.6.3690	pre-mRNA cleavage complex II Clp1-like, conserved	46.047	23.6	0	1	-0.0696714	0.103236	23.6	7	7	0.75793	-0.120371	19.735	6	23.6	7	7	0.80753	-0.0928413	10.562	7	23.6	7	7	1.00971	0.00419814	7.3843	8
	855	Tb927.11.11090	Nucleoporin (TbNup140)	140.36	3.5	0	1	-0.0502748	0.103245	3.5	4	4	0.81701	-0.0877726	17.908	5	3.5	4	4	0.85939	-0.0658097	12.249	5	3.5	4	4	1.00637	0.00275782	17.432	6
	1637	Tb927.3.720	zinc finger protein 2, putative (ZFP3)	14.168	12.3	0	1	-0.0666276	0.103301	12.3	2	2	0.8488	-0.0711946	11.386	2	12.3	2	2	0.74675	-0.126825	1.0061	2	6.9	1	1	0.995718	-0.00186346		1
	1061	Tb927.11.16870	NADH dehydrogenase subunit NI8M, putative	18.805	29.1	0	1	-0.0645853	0.103355	29.1	4	4	0.77364	-0.111461	11.851	10	29.1	4	4	0.81981	-0.0862868	5.0864	10	29.1	4	4	1.00923	0.00399209	9.9068	9
	1376	Tb927.11.9830	hypothetical protein, conserved	22.572	9.1	0	1	-0.0584126	0.103431	5.1	1	1	0.80045	-0.0966658		1	9.1	2	2	1.0105	0.00453632	34.441	2	9.1	2	2	0.825832	-0.0831083	32.698	2
	1621	Tb927.3.5430	hypothetical protein, conserved	31.212	32.1	0	1	-0.0602524	0.103734	21.8	6	6	0.81437	-0.0891782	29.956	6	29.2	8	8	0.8003	-0.0967472	10.856	8	32.1	9	9	1.01197	0.00516834	8.903	9
	2756	Tb927.9.6880	cAMP-specific phosphodiesterase, putative	72.857	27.6	0	1	-0.0405751	0.103744	27.6	12	12	0.86624	-0.0623618	16.508	22	26.4	11	11	0.86508	-0.0629437	18.996	19	27.6	12	12	1.00828	0.00358027	11.474	16
	1287	Tb927.11.6980	hypothetical protein, conserved	68.158	49.1	0	1	-0.0595674	0.103801	47.3	22	22	0.80944	-0.0918153	14.746	25	46	22	22	0.80878	-0.0921696	9.7485	22	46.3	21	21	1.01224	0.00528262	11.525	24
	1973	Tb927.6.2420	p22 protein precursor	25.349	33	0	1	-0.087294	0.103904	28.6	6	6	0.70305	-0.153014	15.065	9	28.6	6	6	0.76919	-0.113966	7.143	8	33	7	7	1.01181	0.00509802	12.872	9
	488	Tb927.10.14990	intraflagellar transport protein IFT80/CHE2, putative (IFT80)	86.676	7	0	1	-0.0532756	0.103918	5.8	4	4	0.78965	-0.102565	8.2408	5	5.8	4	4	0.88068	-0.0551819	16.084	4	5.8	4	4	0.995223	-0.00207963	11.219	5
	2051	Tb927.6.4500	hypothetical protein, conserved	22.705	36.9	0	1	-0.0816602	0.103947	31.5	5	5	0.78504	-0.105108	6.7958	6	36.9	6	6	0.71733	-0.144281	25.156	7	36.9	6	6	1.0102	0.00440868	65.197	8
	963	Tb927.11.1420	hypothetical protein, conserved	94.838	5.7	0	1	-0.0519773	0.10396	4.4	3	3	0.88534	-0.0528899	10.227	3	3.6	2	2	0.79328	-0.100573	16.12	2	5.7	4	4	0.994332	-0.00246845	11.923	4
	2646	Tb927.9.14480	dynein-associated protein, putative	11.13	65.3	0	1	-0.0835273	0.103982	65.3	4	4	0.74394	-0.128462	15.869	6	65.3	4	4	0.74193	-0.129637	18.992	6	65.3	4	4	1.01746	0.00751718	11.373	4
	1005	Tb927.11.15420	hypothetical protein, conserved	23.057	49.3	0	1	-0.0444924	0.103986	49.3	8	8	0.86113	-0.0649313	14.563	11	49.3	8	8	0.84652	-0.0723628	12.076	11	49.3	8	8	1.00883	0.0038168	12.55	11
	409	Tb927.11.9730;Tb927.10.12680	60S ribosomal protein L34, putative ;60S ribosomal protein L34, putative	19.336	21.8	0	2	-0.0659045	0.103993	21.8	4	4	0.82376	-0.0841993	37.007	20	21.8	4	4	0.76397	-0.116924	7.3038	18	21.8	4	4	1.00788	0.00340953	18.364	21
	822	Tb927.11.10150	hypothetical protein, conserved	137.64	5.9	0	1	-0.0560371	0.10408	5.9	5	5	0.80255	-0.0955279	6.0409	5	3.9	3	3	0.83812	-0.0766938	34.01	3	3.6	3	3	1.00951	0.00411044	10.352	4
	1737	Tb927.4.3670	hypothetical protein, conserved	51.657	2.2	0.00119	1	-0.073707	0.104126	2.2	1	1	0.85852	-0.0662496	16.363	2	2.2	1	1	0.71321	-0.146783		1	2.2	1	1	0.981547	-0.00808894	6.6962	2
	1011	Tb927.11.1560	1,2-Dihydroxy-3-keto-5-methylthiopentene dioxygenase, putative	37.611	4.2	0	1	-0.0591198	0.10426	4.2	1	1	0.80532	-0.0940315	2.1974	2	4.2	1	1	0.81527	-0.0886985	7.6863	2	4.2	1	1	1.01244	0.00537055	17.032	2
	1017	Tb927.11.15830;Tb11.v5.0683	RNA methyltransferase, putative	191.02	14.3	0	2	-0.0458767	0.104324	13.8	21	21	0.86465	-0.0631597	14.681	27	10.3	16	16	0.83564	-0.0779808	17.375	17	12	19	19	1.00812	0.00351022	17.344	20
	673	Tb927.10.600	hypothetical protein, conserved	62.775	23.1	0	1	-0.0525036	0.104337	21.8	10	10	0.80895	-0.0920783	24.835	8	19.2	9	9	0.85372	-0.0686845	27.16	9	14.2	6	6	1.00752	0.00325198	19.07	7
	1323	Tb927.11.810	hypothetical protein, conserved	86.684	10.1	0	1	-0.0213288	0.104371	7.3	5	5	0.90943	-0.0412307	36.537	8	8.8	6	6	0.95085	-0.021888	27.86	6	8.5	6	6	0.998004	-0.000867722	11.146	5
	354	Tb927.10.1100;Tb927.6.4690	60S ribosomal protein L9, putative ;60S ribosomal protein L9, putative	21.857	67.2	0	2	-0.0563458	0.104446	66.7	14	14	0.81688	-0.0878417	29.402	31	66.7	14	14	0.81949	-0.0864563	30.984	36	63	14	14	1.01219	0.00526064	46.927	34
	1000	Tb927.11.15240	small GTPase, putative,ras-related protein rab-2a, putative (RAB2)	23.511	10.4	0	1	-0.0962347	0.104456	10.4	2	2	0.79252	-0.10099	33.805	2	10.4	2	2	0.65328	-0.184901	3.5294	2	10.4	2	2	0.993542	-0.00281378	11.364	2
	1447	Tb927.2.4590;Tb11.v5.0820;Tb927.2.4610	branched-chain amino acid aminotransferase, putative ;branched-chain amino acid aminotransferase, putative ;branched-chain amino acid aminotransferase, putative	40.432	31.1	0	3	-0.0779114	0.104467	31.1	8	8	0.7437	-0.128602	16.682	9	31.1	8	8	0.7729	-0.111877	8.5027	9	31.1	8	8	1.01565	0.00674458	16.404	10
	2027	Tb927.6.4020	hypothetical protein, conserved	11.61	10.4	0.0019623	1	-0.0785589	0.104646	10.4	1	1	0.70191	-0.153719		1	10.4	1	1	0.83713	-0.0772071		1	10.4	1	1	0.98912	-0.00475116		1
	2757	Tb927.9.6910	hypothetical protein, conserved	17.806	13.6	0	1	-0.0645431	0.104725	13.6	2	2	0.80937	-0.0918529	5.3254	3	13.6	2	2	0.78096	-0.107371	19.99	3	13.6	2	2	1.01297	0.00559485	4.4811	2
	1020	Tb927.11.15900;Tb927.11.15880	60S ribosomal protein L27, putative ;60S ribosomal protein L27, putative	15.581	44.4	0	2	-0.0558294	0.104727	33.1	8	8	0.82952	-0.0811731	48.734	18	44.4	10	10	0.81028	-0.0913649	47.295	21	43.6	9	9	1.0117	0.00504969	14.621	15
	1689	Tb927.4.2010	acyl-CoA binding protein, putative (ACBP)	10.609	19.4	0	1	-0.0554416	0.104814	19.4	2	2	0.92681	-0.0330093	12.351	3	19.4	2	2	0.76635	-0.115573	13.433	3	19.4	2	2	0.959969	-0.0177427	6.8006	4
	2823	Tb927.9.9840	lipoic acid containing carrier protein, putative (GCVH)	15.216	14.5	0	1	-0.0876635	0.104871	14.5	2	2	0.71186	-0.147605	5.9756	3	14.5	2	2	0.75374	-0.122778	5.1606	3	14.5	2	2	1.01717	0.00739347	6.9679	3
	2616	Tb927.9.13440	hypothetical protein, conserved	177.37	36.1	0	1	-0.0574118	0.105105	34.3	50	50	0.82452	-0.0837988	21.58	71	30.5	44	44	0.80572	-0.0938159	22.135	50	31.2	46	46	1.01246	0.00537934	25.013	53
	2584	Tb927.9.12090	hypothetical protein, conserved	228.73	24.5	0	1	-0.046882	0.105138	23	41	41	0.85109	-0.0700245	17.626	83	23.1	42	42	0.84109	-0.0751575	51.48	63	22.2	42	42	1.0105	0.00453592	15.068	76
	1636	Tb927.3.700	hypothetical protein, conserved	9.1377	18.8	0	1	-0.0477907	0.105185	18.8	2	2	0.83101	-0.0803938	1.7556	2	18.8	2	2	0.85675	-0.0671459	6.3307	2	18.8	2	2	1.00964	0.00416744	8.4587	2
	2492	Tb927.8.6580	succinate dehydrogenase flavoprotein, putative	66.88	18.6	0	1	-0.0923854	0.105309	15.9	8	8	0.72728	-0.138298	9.6962	7	15.9	7	7	0.71133	-0.147929	17.627	10	16.6	8	8	1.02111	0.00907094	17.256	9
	98	Tb927.5.4520;Tb05.5K5.160	hypothetical protein, conserved ;hypothetical protein, conserved,BAC from homologous region on chr5	108.2	35	0	2	-0.0804843	0.105328	29.4	27	27	0.75251	-0.123488	20.498	49	30.6	28	28	0.74817	-0.126	27.217	44	29.7	27	27	1.01867	0.00803448	18.964	47
	1870	Tb927.5.3340	hypothetical protein, conserved	11.094	12.6	0	1	-0.0819624	0.105377	12.6	1	1	0.78875	-0.103061		1	12.6	1	1	0.71228	-0.147349		1	12.6	1	1	1.01047	0.00452276		1
	1370	Tb927.11.9720	40S ribosomal protein S27, putative	9.6302	58.1	0	1	-0.0579861	0.10539	58.1	4	4	0.81857	-0.0869442	10.787	24	58.1	4	4	0.8077	-0.0927499	12.985	22	58.1	4	4	1.01329	0.00573565	7.7888	21
	2793	Tb927.9.8710	hypothetical protein, conserved	19.729	11.2	0	1	-0.0590294	0.105408	11.2	2	2	0.9088	-0.0415317	15.987	2	11.2	2	2	0.75516	-0.121961	2.9027	2	11.2	2	2	0.96918	-0.0135955	9.1886	2
	2119	Tb927.7.210	proline dehydrogenase	63.858	39	0	1	-0.0557791	0.105476	39	22	22	0.80139	-0.0961561	21.367	39	38.5	21	21	0.8401	-0.075669	20.256	39	34.9	18	18	1.01039	0.00448765	16.736	34
	2810	Tb927.9.9550	hypothetical protein, conserved	24.509	9	0.0038388	1	-0.078817	0.105479	3.3	1	1	0.79924	-0.0973228		1	9	2	2	0.71946	-0.142993	3.7187	2	5.7	1	1	1.00894	0.003865		1
	2058	Tb927.6.4770	protein mkt1, putative	83.306	29.3	0	1	-0.077586	0.10548	22.2	15	15	0.74136	-0.129971	29.991	22	24.1	16	16	0.77654	-0.109836	12.264	16	26.8	18	18	1.01636	0.00704904	22.1	20
	2669	Tb927.9.1660	hypothetical protein, conserved	26.52	37.3	0	1	-0.0411065	0.105495	37.3	7	7	0.87294	-0.0590156	16.35	6	37.3	8	8	0.85476	-0.0681558	7.0706	6	37.3	8	8	1.00891	0.00385185	10.851	7
	1827	Tb927.5.1800	hypothetical protein, conserved	13.427	8.9	0	1	-0.0423252	0.105637	8.9	2	2	0.84032	-0.0755553	8.7963	2	8.9	2	2	0.88294	-0.0540688		1	7.3	1	1	1.00612	0.00264857		1
	800	Tb927.10.9770;Tb11.v5.0848	gamma-tubulin complex subunit, putative,spindle pole body protein, putative (GCP2)	87.083	5.1	0	2	-0.0996584	0.105703	3.2	2	2	0.69518	-0.157903	27.246	2	5.1	3	3	0.70592	-0.151245	21.466	2	5.1	3	3	1.0237	0.0101721	17.145	3
	1450	Tb927.2.4710	RNA-binding protein, putative (TRRM1)	49.983	29	0	1	-0.07215	0.105703	29	12	12	0.74653	-0.126953	9.7162	14	27.2	11	11	0.80408	-0.0947007	12.477	14	27.2	11	11	1.01205	0.0052035	12.237	14
	2314	Tb927.8.1340;Tb927.8.1330	60S ribosomal protein L7a, putative ;60S ribosomal protein L7a, putative	30.879	39.9	0	2	-0.0518693	0.105776	39.9	15	15	0.83058	-0.0806185	29.548	29	39.9	14	14	0.8311	-0.0803467	12.697	26	39.9	13	13	1.01241	0.00535736	28.612	23
	721	Tb927.10.7470	RNA-binding protein, putative (RBP15)	13.338	18.8	0	1	-0.067197	0.10579	18.8	2	2	0.84863	-0.0712816	10.042	2	18.8	2	2	0.74256	-0.129268	13.385	2	18.8	2	2	0.997606	-0.00104106	12.387	2
	2157	Tb927.7.3030;Tb927.7.2990	hypothetical protein, conserved ;hypothetical protein, conserved	35.572	36.9	0	2	-0.0623681	0.105828	36.9	9	9	0.79328	-0.100573	62.747	10	30.4	7	7	0.80751	-0.0928521	10.427	9	33	8	8	1.01466	0.00632134	34.137	10
	2277	Tb927.7.7040	methylthioadenosine phosphorylase, putative (MTAP)	33.443	11.3	0	1	-0.074884	0.105833	9.1	3	3	0.78218	-0.106693	5.2033	3	2.3	1	1	0.74982	-0.125043		1	11.3	4	4	1.01645	0.00708435	11.004	4
	658	Tb927.10.5480;Tb927.10.5460	60S ribosomal protein L24, putative ;60S ribosomal protein L24, putative	14.595	51.2	0	2	-0.0573433	0.105875	45.6	5	5	0.83429	-0.078683	23.223	16	51.2	7	7	0.79746	-0.0982911	16.239	20	37.6	5	5	1.01145	0.00494425	10.881	14
	2439	Tb927.8.5310	hypothetical protein, conserved	37.608	16.1	0	1	-0.0751417	0.105926	10.9	4	4	0.87232	-0.0593242	8.9254	4	16.1	5	5	0.7021	-0.153601	17.802	5	13.5	4	4	0.971628	-0.0124998	14.774	4
	424	Tb927.10.13030	calpain-like cysteine peptidase, putative,cysteine peptidase, Clan CA, family C2, putative	75.529	19.8	0	1	-0.0348795	0.106031	18.6	12	12	0.87697	-0.0570153	23.753	19	18.6	12	12	0.88891	-0.0511422	14.904	16	19.8	13	13	1.00814	0.00351897	11.507	20
	922	Tb927.11.13250	eukaryotic translation initiation factor 2 gamma, putative (eIF-2-gamma)	52.2	30.2	0	1	-0.0552083	0.1061	30.2	9	9	0.8248	-0.0836513	13.74	10	26.8	8	8	0.81703	-0.087762	18.017	10	30.2	9	9	1.01342	0.00578846	12.595	14
	1847	Tb927.5.2690	inositol-1(or 4)-monophosphatase 1, putative (IMPase 1)	30.656	21.9	0	1	-0.0450174	0.106109	21.9	5	5	0.83559	-0.0780068	18.344	6	21.9	5	5	0.86935	-0.0608053	11.141	5	21.9	5	5	1.00869	0.00375985	14.704	5
	2215	Tb927.7.4470	hypothetical protein, conserved	22.398	10.9	0	1	-0.075753	0.106162	10.9	2	2	0.74183	-0.129696	13.684	3	10.9	2	2	0.78648	-0.104312	3.3737	3	10.9	2	2	1.01566	0.00674899	11.773	3
	410	Tb927.10.12700	pyruvate dehydrogenase E1 alpha subunit, putative	42.511	45.8	0	1	-0.0816682	0.106316	43.9	17	17	0.73227	-0.135329	12.785	21	42.9	18	18	0.7623	-0.117874	7.2163	19	45.8	19	19	1.01906	0.0081982	13.469	21
	910	Tb927.11.1290	hypothetical protein, conserved	43.112	14.3	0	1	-0.061348	0.106369	14.3	5	5	0.84872	-0.0712356	8.9182	6	12.6	4	4	0.76802	-0.114627	10.125	4	14.3	5	5	1.0042	0.00181916	6.8803	4
	1274	Tb927.11.6610	hypothetical protein, conserved	40.25	12.6	0	1	-0.0493352	0.106479	12.6	2	2	0.80478	-0.0943228	22.178	2	12.6	2	2	1.0002	8.68502e-05		1	12.6	2	2	0.883548	-0.0537697	1.9727	2
	984	Tb927.11.14820	hypothetical protein, conserved	79.596	5.5	0	1	-0.0518559	0.106539	2.8	2	2	0.88755	-0.0518072	3.9065	2	5.5	3	3	0.79126	-0.101681	19.393	2	5.5	3	3	0.995223	-0.00207963	14.08	3
	2207	Tb927.7.4250;Tb927.7.4240	hypothetical protein, conserved ;hypothetical protein, conserved	12.486	36.6	0	2	-0.0580786	0.106555	36.6	4	4	0.87108	-0.059942	10.019	5	36.6	4	4	0.77107	-0.112906	19.271	5	36.6	4	4	0.99681	-0.00138752	6.6683	5
	2357	Tb927.8.2240	Tryptophanyl-tRNA synthetase 2	52.902	15.4	0	1	-0.0893292	0.106618	15.4	6	6	0.72534	-0.139458	45.783	8	11.8	4	4	0.72726	-0.13831	10.24	4	10.4	4	4	1.02278	0.00978106	10.667	6
	2220	Tb927.7.4970;Tb11.v5.0178	glutamine synthetase, putative ;glutamine synthetase, putative	42.433	61.4	0	2	-0.0637636	0.106627	61.4	22	22	0.79973	-0.0970566	16.87	74	61.4	22	22	0.79217	-0.101182	15.615	68	61.4	22	22	1.01613	0.00694753	14.127	72
	1313	Tb927.11.7840	ribonucleoside-diphosphate reductase large chain (RNR1)	94.606	21.4	0	1	-0.0649972	0.106668	19.5	16	16	0.78842	-0.103242	22.91	22	17.2	16	16	0.79644	-0.0988469	32.959	17	18.5	16	16	1.01648	0.0070976	14.557	20
	1935	Tb927.6.1470	hypothetical protein, conserved	27.521	21.5	0	1	-0.0815314	0.106688	21.5	5	5	0.75732	-0.120721	5.6807	5	18.4	5	5	0.73691	-0.132586	13.363	6	21.5	6	6	1.02026	0.00871189	12.433	7
	866	Tb927.11.11470	hypothetical protein, conserved	32.022	20.2	0	1	-0.106088	0.106729	16.7	5	5	0.66968	-0.174133	15.175	5	20.2	6	6	0.6993	-0.155336	6.8205	6	20.2	6	6	1.02614	0.0112048	5.925	7
	1864	Tb927.5.3170	ribose-phosphate pyrophosphokinase, putative (PRPS5)	39.188	19	0	1	-0.0609249	0.10679	19	5	5	0.83532	-0.0781471	11.132	8	9.8	3	3	0.77805	-0.108992	15.874	5	13.7	4	4	1.0101	0.00436481	30.767	10
	102	Tb927.5.4420;Tb05.5K5.70	nucleolar RNA helicase II, putative,nucleolar RNA helicase Gu, putative ;nucleolar RNA helicase II, putative,nucleolar RNA helicase Gu, putative,BAC from homologous region on chr5	68.786	32.8	0	2	-0.0662365	0.106845	30.9	16	16	0.80821	-0.0924758	16.249	22	26.9	14	14	0.77149	-0.11267	10.538	18	25	13	13	1.01493	0.00643592	15.38	18
	2570	Tb927.9.11410;Tb927.9.11380	unspecified product ;unspecified product	14.962	79.9	0	2	-0.055443	0.106953	68.3	12	12	0.80867	-0.0922287	17.947	36	79.9	14	14	0.83196	-0.0798976	14.581	39	68.3	12	12	1.01344	0.00579727	13.626	34
	2401	Tb927.8.3690	isocitrate dehydrogenase [NADP], mitochondrial precursor, putative (IDH)	48.565	9.4	0	1	-0.0741107	0.107036	9.4	3	2	0.84939	-0.0708929	12.752	2	5	2	1	0.71273	-0.147075		1	9.4	3	2	0.990001	-0.00436437	8.1297	2
	1267	Tb927.11.6440	hypothetical protein, conserved	48.841	19.3	0	1	-0.0788613	0.10722	17.7	6	6	0.7368	-0.13265	17.697	12	19.3	7	7	0.77247	-0.112118	17.085	10	19.3	7	7	1.01903	0.00818492	18.281	12
	1235	Tb927.11.5840	Protein translation factor SUI1 homolog, putative	12.738	23.9	0	1	-0.0546594	0.107256	23.9	3	3	0.82579	-0.0831304	26.693	4	23.9	3	3	0.81837	-0.0870503	18.026	5	23.9	3	3	1.01438	0.00620238	27.485	4
	256	Tb927.10.2110;Tb927.10.2100;Tb11.v5.1046;Tb927.10.2090	elongation factor 1-alpha (TEF1) ;elongation factor 1-alpha,EF-1-alpha (TEF1) ;elongation factor 1-alpha, putative ;elongation factor 1-alpha,EF-1-alpha (TEF1)	49.105	81.7	0	4	-0.0509201	0.107409	80.4	37	37	0.83534	-0.0781367	21.706	232	80	38	38	0.83084	-0.0804826	29.629	191	76.4	33	33	1.01358	0.00585889	21.215	205
	512	Tb927.10.15720	proteasome regulatory non-ATP-ase subunit 9,19S proteasome regulatory subunit (RPN9)	45.989	37.5	0	1	-0.052459	0.107426	37.3	13	13	0.81986	-0.0862603	12.518	12	34.8	12	12	0.83767	-0.076927	21.385	12	33.1	13	13	1.01347	0.00581047	32.547	13
	783	Tb927.10.9190	isoleucyl-tRNA synthetase, putative (IleRS)	130.6	6.7	0	1	-0.0565566	0.107551	5.1	4	4	0.78434	-0.105496	15.72	4	6.7	6	6	0.85775	-0.0666393	23.417	6	5.8	5	5	1.00569	0.00246509	24.421	8
	909	Tb927.11.12850	oligopeptidase b,serine peptidase, clan SC, family S9A-like protein (OPB)	80.572	5	0	1	-0.0774819	0.10758	2.7	2	2	0.68806	-0.162374	30.607	3	5	4	4	0.89227	-0.0495037	10.354	3	3.8	3	3	0.953743	-0.0205684	34.715	5
	857	Tb927.11.11150	U5 snRNP-specific 40 kDa protein	35.002	13.8	0	1	-0.0564194	0.107616	8.6	2	2	0.84688	-0.0721781	30.479	4	13.8	3	3	0.79181	-0.101379	7.4991	5	8.6	2	2	1.00995	0.00429901	7.875	5
	1732	Tb927.4.3560;Tb927.4.3610	protein phoshatase 1, putative	36.828	17.5	0	2	-0.0754862	0.107655	11.7	4	4	0.73882	-0.131461	9.6722	3	15	4	4	0.79045	-0.102126	9.2483	3	9.2	3	3	1.01655	0.0071285	4.4124	3
	2438	Tb927.8.5290	hypothetical protein, conserved	67.435	1.8	0	1	-0.0697314	0.107675	1.8	1	1	0.83082	-0.0804931	20.695	3	1.8	1	1	0.7393	-0.131179		1	1.8	1	1	1.00572	0.00247819		1
	1453	Tb927.2.4850	hypothetical protein, conserved	29.04	16.7	0	1	-0.0590744	0.107679	16.7	4	4	0.85493	-0.0680694	5.181	4	16.7	4	4	0.77409	-0.111209	5.3475	4	16.7	4	4	1.00474	0.00205472	8.5584	4
	1209	Tb927.11.5220	chaperone protein DNAj, putative	84.81	21.3	0	1	-0.0762791	0.107717	19.6	12	12	0.72334	-0.140658	15.618	14	21.3	13	13	0.80818	-0.0924919	12.48	14	19.2	12	12	1.00998	0.00431217	18.12	16
	1663	Tb927.4.1300	amidinotransferase, putative	42.015	31.8	0	1	-0.10728	0.107745	26.2	7	7	0.6581	-0.181708	5.6795	6	31.8	8	8	0.7055	-0.151503	8.1092	8	31.8	8	8	1.02653	0.0113697	8.6726	9
	1750	Tb927.4.4070	mevalonate kinase, putative	35.544	34	0	1	-0.067317	0.10776	29.8	9	9	0.79579	-0.0992015	6.4166	8	31.3	9	9	0.77551	-0.110413	23.441	9	31.6	10	10	1.0178	0.00766302	26.534	10
	2484	Tb927.8.6440	RNA-binding protein, putative (RPB20)	20.37	27.7	0	1	-0.0725076	0.107816	27.7	4	4	0.77596	-0.110161	3.4214	4	11.4	3	3	0.76581	-0.115879	7.6076	4	11.4	3	3	1.0198	0.00851697	4.6626	4
	1158	Tb927.11.3860	hypothetical protein, conserved	50.409	20.4	0	1	-0.0787642	0.107824	17.5	8	8	0.74968	-0.125124	12.284	8	17.5	8	8	0.75778	-0.120457	6.8258	7	20.4	9	9	1.02162	0.00928829	3.0564	7
	215	Tb11.v5.0616;Tb927.7.6970	paraflagellar rod protein, putative ;paraflagellar rod protein, putative	76.144	14.9	0	2	-0.0754607	0.107851	13.7	8	8	0.76698	-0.115216	39.519	8	14.9	9	9	0.75845	-0.120073	21.712	8	14.9	9	9	1.02072	0.00890689	13.864	8
	2544	Tb927.9.10440	DNA polymerase epsilon catalytic subunit, putative	255	2.2	0	1	-0.036057	0.107921	1.5	3	3	0.91369	-0.0392011	20.947	2	0.8	2	2	0.85246	-0.069326		1	1.5	3	3	1.00082	0.000356268	8.3322	3
	2025	Tb927.6.4000	small glutamine-rich tetratricopeptide repeat protein, putative (SGT)	45.966	36.3	0	1	-0.0599505	0.107924	36.3	12	12	0.81442	-0.0891516	16.706	17	36.3	13	13	0.79861	-0.0976653	20.255	15	36.3	12	12	1.01617	0.00696518	12.005	17
	2164	Tb927.7.3160;Tb11.v5.0733	Cytoplasmic dynein 1 heavy chain (DYNC1H1), putative	596.65	25.5	0	2	-0.0384906	0.107963	23.2	110	110	0.87455	-0.0582154	30.377	165	22.9	109	109	0.86735	-0.0618056	27.48	124	22.6	109	109	1.01053	0.00454909	28	132
	1162	Tb927.11.3940	hypothetical protein, conserved	36.265	16.2	0	1	-0.0750961	0.10803	13.4	4	4	0.74383	-0.128526	7.3257	3	14	4	4	0.7859	-0.104633	6.568	4	16.2	5	5	1.01829	0.00787082	6.7838	4
	2178	Tb927.7.3460	hypothetical protein, conserved	50.252	21.4	0	1	-0.0581031	0.10809	18.3	7	7	0.7871	-0.10397	9.8461	6	11.6	4	4	0.84105	-0.0751782	15.912	4	20.5	8	8	1.0112	0.00483884	12.798	7
	326	Tb927.1.750	hypothetical protein, conserved	132.69	20.2	0	1	-0.0704694	0.108102	20.2	2	2	0.81393	-0.0894129	2.5776	5	20.2	2	2	0.74579	-0.127383	60.048	5	20.2	2	2	1.01248	0.00538814	20.805	6
	2241	Tb927.7.5680	deoxyribose-phosphate aldolase, putative	30.037	46.4	0	1	-0.0652379	0.10825	43.6	11	11	0.80453	-0.0944578	20.245	23	46.4	12	12	0.77853	-0.108725	7.1025	22	46.4	12	12	1.01735	0.00746857	10.381	25
	517	Tb927.10.15870	RNA binding protein, putative	26.919	12.4	0	1	-0.060893	0.10828	12.4	2	2	0.76827	-0.114486	10.296	2	12.4	2	2	0.84961	-0.0707804	0.40084	2	12.4	2	2	1.00598	0.0025874	2.9892	2
	944	Tb927.11.13850	hypothetical protein, conserved	36.339	19.8	0	1	-0.0814486	0.108282	17.6	5	5	0.73219	-0.135376	9.9112	5	19.8	6	6	0.76144	-0.118364	5.6891	6	19.8	6	6	1.02187	0.00939479	5.7857	6
	948	Tb927.11.13920	kinesin-II 85 Kd subunit, putative	127.47	1.1	0	1	-0.0680558	0.108287	1.1	1	1	0.71759	-0.144124		1	1.1	1	1	0.94551	-0.0243339		1	1.1	1	1	0.921065	-0.0357098		1
	1743	Tb927.4.3800	hypothetical protein, conserved	35.891	44.1	0	1	-0.0836236	0.108299	44.1	13	3	0.75597	-0.121495	9.9	3	35.7	10	2	0.72606	-0.139027	18.119	2	41.6	11	3	1.02247	0.00965226	11.534	3
	2821	Tb927.9.9810	hypothetical protein, conserved	16.882	19.7	0	1	-0.0594431	0.108303	19.7	4	4	0.83832	-0.0765902	21.288	5	19.7	4	4	0.78219	-0.106688	10.699	4	19.7	4	4	1.01146	0.00494864	14.453	4
	749	Tb927.10.8090	hypothetical protein, conserved	17.195	19.2	0	1	-0.0822014	0.108404	19.2	3	3	0.78414	-0.105606	44.909	3	19.2	3	3	0.71152	-0.147813	12.515	3	19.2	3	3	1.01582	0.00681516	4.0245	3
	1755	Tb927.4.4210	ATP-dependent zinc metallopeptidase, putative,metallo-peptidase, Clan MA(E) Family M41	96.221	8.1	0	1	-0.0575272	0.108407	6.6	5	5	0.8074	-0.0929113	17.754	4	7.1	5	5	0.81916	-0.0866313	19.295	4	4.7	4	4	1.01616	0.00696077	19.917	5
	2068	Tb927.6.5130;Tb927.6.5120	60S acidic ribosomal protein P2, putative ;60S acidic ribosomal protein P2, putative	10.444	52.3	0	2	-0.0578014	0.108619	52.3	8	8	0.83245	-0.0796418	6.9565	14	52.3	8	8	0.79453	-0.0998897	12.362	12	52.3	8	8	1.01421	0.00612749	7.3284	13
	398	Tb927.10.12260;Tb927.6.400	cytosolic nonspecific dipeptidase, putative,peptidase (M20/M25/M40 family), putative	51.578	20.4	0	2	-0.0838229	0.108624	18.3	6	6	0.82252	-0.0848535	19.512	8	14.9	5	5	0.68403	-0.164925	15.593	5	13.5	4	4	0.996115	-0.00169045	6.8008	6
	2351	Tb927.8.2100	vacuolar ATP synthase 16 kDa proteolipid subunit, putative	16.868	9.1	0	1	-0.0858773	0.108652	9.1	1	1	0.77731	-0.109406		1	9.1	1	1	0.69947	-0.155231		1	9.1	1	1	1.01626	0.0070049		1
	992	Tb927.11.15020	iron superoxide dismutase (TbSODB)	23.28	13.5	0	1	-0.0559233	0.108772	13.5	3	1	0.87417	-0.0584041		1	13.5	4	2	0.77777	-0.109149	6.5406	3	13.5	3	1	0.9995	-0.000217093	1.432	2
	1417	Tb927.2.3030	ATP-dependent Clp protease subunit, heat shock protein 78 (HSP78), putative	90.664	26.2	0	1	-0.0843202	0.108799	26.2	17	17	0.7241	-0.140201	18.456	21	22.5	15	15	0.75366	-0.122825	27.38	17	23.2	15	15	1.02345	0.0100654	18.074	18
	214	Tb927.7.7070;Tb11.v5.0612	hypothetical protein, conserved ;hypothetical protein, conserved	49.45	2	0	2	-0.0868531	0.108808	2	1	1	0.76822	-0.114514		1	2	1	1	0.70107	-0.154239		1	2	1	1	1.01905	0.00819378	16.543	2
	1627	Tb927.3.5580	tryptophanyl-tRNA synthetase	44.246	10	0	1	-0.029862	0.108916	7.2	3	3	0.93768	-0.0279453	8.8167	3	10	4	4	0.87115	-0.0599071	4.3891	4	10	4	4	0.996016	-0.00173371	3.2447	3
	1698	Tb927.4.2300	hypothetical protein, conserved	80.56	29.3	0	1	-0.0394866	0.108931	27.8	16	16	0.86599	-0.0624871	13.02	16	24.8	15	15	0.86903	-0.0609652	30.599	14	29.2	16	16	1.01156	0.00499257	33.121	15
	906	Tb927.11.12680	prefoldin subunit 2, putative	15.902	15.9	0	1	-0.160921	0.108961	15.9	2	2	0.96261	-0.0165496	0.47904	2	15.9	2	2	0.72765	-0.138077	43.864	2	15.9	2	2	0.469748	-0.328135	139.59	2
	379	Tb927.10.11660	hypothetical protein, conserved	44.436	2.8	0.0015798	1	-0.0916659	0.109065	2.8	1	1	0.64532	-0.190225	95.602	2	2.8	1	1	0.96516	-0.0154007	13.08	2	2.8	1	1	0.85237	-0.0693721	42.214	2
	2248	Tb927.7.5790	protein disulfide isomerase, putative	15.401	23.7	0	1	-0.100627	0.109093	23.7	3	3	0.6472	-0.188961	12.879	3	23.7	3	3	0.76178	-0.11817	10.774	3	23.7	3	3	1.01217	0.00525185	4.4044	3
	1734	Tb927.4.3590;Tb927.4.3570	translation elongation factor 1-beta, putative ;translation elongation factor 1-beta, putative	24.334	74.3	0	2	-0.0701227	0.109198	69.5	15	12	0.79569	-0.0992561	27.53	17	74.3	16	12	0.75983	-0.119284	29.519	17	73.5	14	11	1.01899	0.00817165	12.942	16
	805	Tb927.10.9830	hypothetical protein, conserved	17.194	61.8	0	1	-0.0751809	0.109224	61.8	9	9	0.73839	-0.131714	13.706	14	61.8	9	9	0.79117	-0.10173	19.404	13	61.8	9	9	1.01836	0.00790178	8.9563	14
	1413	Tb927.2.2940	hypothetical protein, conserved	32.208	4	0.0011876	1	-0.0498243	0.10929	4	1	1	0.79987	-0.0969806		1	4	1	1	0.88546	-0.0528311		1	4	1	1	1.00078	0.000338882		1
	2533	Tb927.8.890	small GTP-binding protein Rab1, putative	22.714	50	0	1	-0.0832535	0.109357	43.3	7	6	0.76259	-0.117709	12.199	8	50	9	8	0.7214	-0.141824	11.887	10	50	8	7	1.02276	0.00977218	52.524	9
	147	Tb927.10.6060;Tb11.v5.0199	universal minicircle sequence binding protein (UMSBP), putative,DNA-binding protein HEXBP, putative,zinc finger protein ;universal minicircle sequence binding protein, putative	21.836	67.6	0	2	-0.056634	0.109384	55.4	7	6	0.81823	-0.0871246	9.1136	17	55.4	7	6	0.81261	-0.0901178	17.897	17	67.6	8	7	1.01705	0.00734046	10.976	20
	1908	Tb927.5.590	protein phosphatase 1, regulatory subunit, putative	45.74	7.2	0	1	-0.0852685	0.109418	7.2	2	2	0.7309	-0.136142	24.044	2	7.2	2	2	0.74008	-0.130721	6.0462	3	7.2	2	2	1.02579	0.0110577	21.341	3
	328	Tb927.1.840	hypothetical protein, conserved	27.104	33.9	0	1	-0.0485306	0.109434	25.5	6	6	0.82167	-0.0853026	21.583	7	25.5	6	6	0.8602	-0.0654006	9.7702	7	33.9	7	7	1.01184	0.0051112	20.901	10
	1923	Tb927.6.1040;Tb927.6.1030	cysteine peptidase precursor,cysteine peptidase, Clan CA, family C1, Cathepsin L-like (CP) ;cysteine peptidase precursor,cysteine peptidase, Clan CA, family C1, Cathepsin L-like (CP)	48.358	5.1	0	2	-0.11478	0.109464	5.1	2	1	0.69361	-0.158885		1	5.1	2	1	0.63325	-0.198425		1	5.1	2	1	1.03031	0.0129687		1
	2717	Tb927.9.4360	KREL1 (KREL1)	52.226	7.2	0	1	-0.0586646	0.109477	7.2	4	4	0.78103	-0.107332	8.1719	4	7.2	4	4	0.84457	-0.0733643	8.8609	4	7.2	4	4	1.01089	0.00470272	9.3376	4
	2125	Tb927.7.2240	hypothetical protein, conserved	59.665	22.2	0	1	-0.0727196	0.109573	20.8	10	10	0.77103	-0.112929	9.5238	11	22.2	11	11	0.76775	-0.11478	12.151	12	20.2	9	9	1.02223	0.00955014	9.569	10
	1147	Tb927.11.3530	hypothetical protein, conserved	26.464	20.4	0	1	-0.0927159	0.109581	20.4	6	6	0.69158	-0.160158	7.184	6	20.4	6	6	0.74373	-0.128585	5.5045	7	20.4	6	6	1.0247	0.0105947	23.216	6
	844	Tb927.11.10910;Tb927.11.10790	40S ribosomal protein SA, putative ;40S ribosomal protein SA, putative	27.609	54.9	0	2	-0.0588956	0.109847	50	11	11	0.80567	-0.0938428	23.023	28	54.9	12	12	0.81156	-0.0906794	15.336	28	50	11	11	1.01821	0.00783544	10.361	26
	1156	Tb927.11.3830	hypothetical protein, conserved	39.063	12.1	0	1	-0.0737651	0.109882	12.1	3	3	0.71432	-0.146107	18.825	3	12.1	3	3	0.84347	-0.0739304	9.4916	2	12.1	3	3	0.997108	-0.00125763	12.083	3
	2405	Tb927.8.3930	hypothetical protein, conserved	72.162	17.6	0	1	-0.0498242	0.110011	15.7	7	1	0.84134	-0.0750285	5.6593	3	12.9	6	2	0.82976	-0.0810475	6.7829	4	12.9	6	2	1.01532	0.00660345	4.9878	3
	2156	Tb927.7.2980;Tb927.7.3020	hypothetical protein, conserved ;hypothetical protein, conserved	21.242	62.1	0	2	0.0282555	0.110019	62.1	12	12	1.0278	0.0119086	24.358	17	62.1	12	12	1.0293	0.012542	17.61	14	46.3	10	10	1.14899	0.060316	10.364	13
	2388	Tb927.8.3150	T-complex protein 1, gamma subunit, putative (TCP-1-gamma)	60.817	47.7	0	1	-0.049553	0.110164	47.7	23	23	0.83341	-0.0791413	20.047	32	45.7	22	22	0.83903	-0.0762225	12.723	28	45.7	22	22	1.01556	0.00670488	20.916	30
	505	Tb927.10.15420	hypothetical protein, conserved	44.361	23.6	0	1	-0.0753603	0.11034	19.5	5	5	0.77195	-0.112411	16.409	6	21.8	6	6	0.75205	-0.123753	14.94	6	23.6	8	8	1.02349	0.0100832	9.6507	7
	1088	Tb927.11.2250	hypothetical protein, conserved	26.94	11.6	0	1	-0.0571935	0.110379	11.6	2	2	0.9059	-0.0429197	95.851	3	5.4	1	1	0.75981	-0.119295		1	11.6	2	2	0.978665	-0.0093659	8.2422	2
	896	Tb927.11.12480	kinetoplastid-specific phospho-protein phosphatase, putative	69.817	6.8	0	1	-0.024565	0.110421	4.6	3	3	0.89831	-0.0465738	7.9759	2	6.8	4	4	0.93653	-0.0284783	19.224	4	3	2	2	1.00313	0.00135712	6.7691	2
	2165	Tb927.7.3180	Mu-adaptin 1, putative,adaptor complex AP-1 medium subunit, putative	49.235	10.4	0	1	-0.0734213	0.110463	10.4	3	3	0.97868	-0.00935929	26.978	3	3.2	1	1	0.70484	-0.151909		1	8.6	2	2	0.872981	-0.0589951	10.321	2
	2397	Tb927.8.3490	hypothetical protein, conserved	120.39	18.3	0	1	-0.0475763	0.110528	17.5	13	7	0.86483	-0.0630693	13.449	13	15.5	12	8	0.82266	-0.0847796	19.063	12	13.3	11	7	1.01186	0.00511999	13.395	9
	2468	Tb927.8.6110	hypothetical protein, conserved	54.669	28.1	0	1	-0.0588641	0.110552	26.3	12	12	0.82624	-0.0828938	16.011	12	21.8	10	10	0.79243	-0.101039	9.8209	10	23	10	10	1.01705	0.00734046	13.013	10
	2370	Tb927.8.2740	mitochondrial RNA binding protein (TbRBP38)	38.497	33.1	0	1	-0.0727132	0.110556	23.4	8	8	0.78299	-0.106244	16.364	12	29.9	8	8	0.75594	-0.121513	13.425	8	33.1	10	10	1.02239	0.00961674	12.909	10
	1716	Tb927.4.3060	hypothetical protein, conserved	17.732	35.8	0	1	-0.0743961	0.110582	31.1	5	5	0.73226	-0.135335	7.1247	5	35.8	7	7	0.80369	-0.0949114	22.485	8	31.1	6	6	1.01638	0.00705787	6.5566	8
	1791	Tb927.4.840	hypothetical protein, conserved	45.618	13.1	0	1	-0.0720636	0.110646	10.9	4	4	0.80842	-0.092363	3.6899	6	13.1	5	5	0.73992	-0.130815	5.9171	4	13.1	5	5	1.01622	0.00698725	6.7795	5
	655	Tb927.10.520	hypothetical protein, conserved	46.781	28	0	1	-0.0475932	0.110713	28	10	10	0.84962	-0.0707753	9.6518	13	25.5	9	9	0.83468	-0.07848	11.334	14	25.8	9	9	1.01502	0.0064756	10.659	16
	1206	Tb927.11.5090	aspartate aminotransferase, mitochondrial	45.993	7.4	0.0038241	1	-0.0737077	0.110741	7.4	2	2	0.71872	-0.14344	4.3778	2	7.4	2	2	0.83281	-0.0794541	0.31387	2	7.4	2	2	1.00409	0.00177119	10.543	2
	127	Tb927.4.1100;Tb927.11.680;Tb11.0880	ribosomal protein L21E (60S), putative ;ribosomal protein L21E (60S), putative ;60S ribosomal protein L21e, putative,chrXI additional, unordered contigs	18.015	59.1	0	3	-0.0591966	0.110862	59.1	12	12	0.81553	-0.0885601	18.813	46	52.2	11	11	0.79948	-0.0971924	16.032	35	59.1	12	12	1.01897	0.0081628	12.309	42
	574	Tb927.10.2900;Tb11.v5.0837	importin beta-1 subunit, putative ;importin beta-1 subunit, putative	95.068	10.6	0	2	-0.0685951	0.110908	9.7	6	6	0.79189	-0.101335	17.086	6	7.7	4	4	0.76946	-0.113814	15.85	4	10.6	7	7	1.02179	0.00936372	8.9742	6
	1460	Tb927.2.5140	hypothetical protein, conserved	17.408	14.8	0	1	-0.0857123	0.11091	14.8	2	2	0.68205	-0.166184	17.272	2	14.8	2	2	0.80602	-0.0936542	5.265	2	14.8	2	2	1.00624	0.00270101	2.8821	2
	197	Tb927.10.660;Tb11.v5.0500	2-oxoisovalerate dehydrogenase alpha subunit, putative ;2-oxoisovalerate dehydrogenase alpha subunit, putative	46.369	64.7	0	2	-0.0642498	0.110989	63.5	26	26	0.80254	-0.0955333	14.246	66	64.7	27	27	0.78328	-0.106083	14.344	79	62.5	25	25	1.02063	0.008867	16.025	75
	437	Tb927.10.13490;Tb927.10.13480	serine/threonine kinase, putative	31.003	12.8	0	2	-0.104022	0.111014	9.5	2	2	0.66755	-0.175516	7.6564	2	9.5	2	2	0.70721	-0.150452	5.7807	2	12.8	3	3	1.03252	0.0139004	18.142	3
	612	Tb927.11.14130;Tb927.10.3840	ribosomal protein L18, putative ;60S ribosomal protein L18a, putative	20.904	68.7	0	2	-0.0543387	0.111063	68.7	16	16	0.82101	-0.0856516	13.902	45	68.7	16	16	0.82204	-0.085107	14.027	46	64.8	15	15	1.01799	0.00774259	13.476	37
	502	Tb927.10.15310;REV__Tb927.10.2600	hypothetical protein, conserved	47.654	7.3	0	2	-0.0654147	0.111091	7.3	3	3	0.81425	-0.0892422	13.333	4	7.3	3	3	0.76761	-0.114859	13.532	4	7.3	3	3	1.01826	0.00785756	25.866	4
	1761	Tb927.4.4490	multidrug resistance protein E,p-glycoprotein (MRPE)	193.8	8	0	1	-0.0924099	0.111195	7.2	9	9	0.71387	-0.146381	14.435	14	7	8	8	0.71763	-0.144099	32.286	10	7	8	8	1.03098	0.0132507	52.3	12
	650	Tb927.10.5030;Tb927.7.3680	ubiquitin/ribosomal protein S27a, putative ;ubiquitin/ribosomal protein S27a, putative	16.705	27.2	0	2	-0.0587474	0.111303	27.2	4	4	0.82269	-0.0847638	20.786	7	27.2	4	4	0.79539	-0.0994199	3.1118	5	27.2	4	4	1.01845	0.00794159	4.0336	6
	735	Tb927.10.7710	40S ribosomal protein S8, putative	29.838	20	0	1	-0.0688342	0.111544	20	4	4	0.81649	-0.0880491	60.965	4	20	4	4	0.74905	-0.125489	22.118	3	20	4	4	1.01633	0.0070358	21.897	3
	146	Tb927.10.6030;Tb11.v5.0196	proteasome alpha 1 subunit, putative,20S proteasome subunit alpha-6, (putative) (TbPSA6) ;hypothetical protein, conserved	29.353	45.5	0	2	-0.0590628	0.111697	39.5	9	9	0.79712	-0.0984763	13.502	9	45.5	10	10	0.8183	-0.0870874	7.3141	10	45.5	10	10	1.01947	0.00837527	5.0807	9
	269	Tb927.1.1730	hypothetical protein, conserved	75.065	21.9	0	1	-0.0753568	0.111748	21.9	13	13	0.77197	-0.1124	16.702	18	21.9	13	13	0.75074	-0.12451	12.096	19	21.9	13	13	1.02527	0.0108395	12.63	15
	1062	Tb927.11.16970	protein phosphatase 4, putative	34.432	37.6	0	1	-0.0501826	0.111826	29.4	8	8	0.83219	-0.0797775	18.956	11	37.6	10	10	0.83522	-0.0781991	15.874	12	33.3	9	9	1.01725	0.00742881	10.616	11
	2501	Tb927.8.6850	hypothetical protein, conserved	32.389	4.2	0	1	-0.0825111	0.111844	4.2	1	1	0.8676	-0.0616805		1	4.2	1	1	0.67147	-0.172973		1	4.2	1	1	0.97078	-0.0128794		1
	2188	Tb927.7.3750	TFIIF-stimulated CTD phosphatase, putative	22.571	4.5	0.0059903	1	-0.0852156	0.112036	4.5	1	1	0.72425	-0.140111		1	4.5	1	1	0.74465	-0.128048		1	4.5	1	1	1.02923	0.0125125		1
	1966	Tb927.6.2230	RGG protein	86.64	9.8	0	1	-0.0643766	0.112038	8.5	5	5	0.82141	-0.08544	15.823	7	9.8	6	6	0.76684	-0.115295	35.898	7	9.8	6	6	1.01767	0.00760556	15.599	8
	563	Tb927.10.2640;Tb11.v5.0525	intraflagellar transport protein IFT81, putative ;hypothetical protein, conserved	84.645	19.6	0	2	-0.0632205	0.112177	18.4	11	11	0.80415	-0.0946629	8.993	10	18	11	11	0.78647	-0.104318	13.729	11	14.5	9	9	1.02169	0.00931935	15.672	10
	1382	Tb927.11.9930	NADH-ubiquinone oxidoreductase complex I subunit, putative	30.327	9.4	0	1	-0.0604478	0.11226	9.4	2	2	0.81807	-0.0872095	0.72623	2	9.4	2	2	0.78939	-0.102708	0.55428	2	9.4	2	2	1.01994	0.00857455	8.9425	2
	2550	Tb927.9.10630	hypothetical protein, conserved	28.977	64.7	0	1	-0.0810866	0.112549	64.7	11	11	0.76088	-0.118684	39	18	51.9	10	10	0.73036	-0.136463	14.571	16	51.9	10	10	1.02775	0.0118872	9.7092	14
	2562	Tb927.9.11110	PRP8 protein homologue,U5 snRNA-associated splicing factor	277	14.4	0	1	-0.0610926	0.112552	12.4	28	28	0.77988	-0.107972	74.497	25	12.7	28	28	0.82561	-0.0832251	65.539	24	13.8	30	30	1.0184	0.00791947	34.078	34
	623	Tb927.10.4130	NDUFA5/B13 subunit, putative	31.032	33.6	0	1	-0.0691357	0.112673	33.6	9	9	0.78101	-0.107343	26.546	17	33.6	9	9	0.77496	-0.110721	17.26	13	29.8	8	8	1.02484	0.010657	27.977	11
	2436	Tb927.8.5260	60S ribosomal protein L39, putative	6.5468	33.3	0	1	-0.0791683	0.112695	33.3	2	2	0.83679	-0.0773835	8.974	3	33.3	2	2	0.69309	-0.15921	14.446	2	33.3	2	2	0.997904	-0.000911062	26.321	3
	1383	Tb927.11.9940	hypothetical protein, conserved	20.599	6.5	0	1	-0.0553265	0.113273	6.5	1	1	0.82778	-0.0820851		1	6.5	1	1	0.80833	-0.0924113		1	6.5	1	1	1.0198	0.00851697		1
	649	Tb927.10.5020	hypothetical protein, conserved	21.98	61.5	0	1	-0.0511882	0.113367	61.5	9	9	0.8021	-0.0957715	34.223	10	53.8	8	8	0.86529	-0.0628383	6.7325	6	46.7	8	8	1.01168	0.00504529	8.1753	9
	2699	Tb927.9.3370	thioredoxin (trx)	12.135	29.9	0	1	-0.0782907	0.113379	29.9	3	3	0.77255	-0.112073	11.988	3	29.9	3	3	0.73386	-0.134387	21.498	4	29.9	3	3	1.02704	0.0115882	45.374	3
	841	Tb927.11.10750	Pre-mRNA-splicing factor CWC22, putative (TbCWC22)	66.829	3.1	0	1	-0.105447	0.113433	3.1	1	1	0.81457	-0.0890716		1	3.1	1	1	0.60447	-0.218625		1	3.1	1	1	0.980296	-0.00864275		1
	2152	Tb927.7.280	cyclophilin-type peptidyl-prolyl cis-trans isomerase, putative (PPIase)	24.302	63.6	0	1	-0.0753038	0.113469	63.6	11	11	0.75832	-0.120147	23.914	15	63.6	11	11	0.76237	-0.117834	13.945	13	63.6	11	11	1.02818	0.0120702	16.62	13
	1256	Tb927.11.6250	hypothetical protein, conserved	27.599	47.6	0	1	-0.0799287	0.113508	47.6	12	12	0.76515	-0.116253	14.039	16	47.6	12	12	0.73165	-0.135697	8.8529	15	47.6	11	11	1.0284	0.012164	28.342	17
	1553	Tb927.3.3160	poly(A) polymerase,polynucleotide adenylyltransferase (PAP)	55.035	18.7	0	1	-0.0956916	0.113526	16	7	7	0.77687	-0.109652	20.722	7	16.8	7	7	0.65441	-0.18415	10.324	6	12.1	5	5	1.01561	0.00672694	12.071	5
	405	Tb927.10.12540	electron transfer protein, putative,ferredoxin, putative	33.754	19.8	0	1	-0.076442	0.113572	19.8	4	4	0.78555	-0.104826	8.4994	11	19.8	4	4	0.73268	-0.135086	15.643	9	19.8	4	4	1.02467	0.0105858	10.318	10
	2295	Tb927.7.7460	hypothetical protein, conserved	22.358	54.7	0	1	-0.0676929	0.113639	54.7	10	10	0.76846	-0.114379	7.5619	13	54.7	10	10	0.79588	-0.0991524	13.642	14	54.7	10	10	1.02436	0.0104523	15.424	15
	601	Tb927.10.3570;Tb11.v5.1042	KREX2 (KREX2) ;RNA-editing complex protein, putative	99.416	11.8	0	2	-0.0517171	0.113665	11.8	8	8	0.89492	-0.0482158	30.143	8	9.5	7	7	0.78448	-0.105418	7.1327	3	6.2	4	4	0.996512	-0.00151738	78.357	3
	1106	Tb927.11.2610	hypothetical protein, conserved	50.887	15.8	0	1	-0.0573194	0.113678	8.2	3	3	0.79634	-0.0989015	3.065	3	11.3	3	3	0.82873	-0.0815869	37.82	3	3.7	2	2	1.01984	0.00853026	5.8304	2
	438	Tb927.11.9710;Tb927.10.13500	60S ribosomal protein L10a, putative (RPL10A) ;60S ribosomal protein L10a	24.597	78.5	0	2	-0.0607302	0.113708	78.5	21	21	0.7967	-0.0987052	27.307	59	78.5	20	20	0.80674	-0.0932664	34.115	55	71.5	19	19	1.02278	0.00978106	41.596	51
	406	Tb927.10.12620	hypothetical protein, conserved	121.24	25.7	0	1	-0.0379589	0.113773	25.7	23	23	0.85764	-0.066695	20.624	61	24.8	21	21	0.88593	-0.0526006	29.781	46	23.8	21	21	1.01256	0.00541892	35.731	56
	1578	Tb927.3.4030	hypothetical protein, conserved	135.25	14.8	0	1	-0.0796131	0.11384	12.1	11	11	0.8022	-0.0957173	19.926	10	9.3	7	7	0.70707	-0.150538	12.341	7	13.4	12	12	1.01722	0.00741556	19.085	10
	2205	Tb927.7.4180	fatty acid elongase, putative	33.87	25.2	0	1	-0.0542026	0.113888	25.2	6	6	0.81042	-0.0912898	18.895	9	20.3	5	5	0.83208	-0.0798349	7.4244	10	25.2	6	6	1.0198	0.00851697	37.092	13
	2589	Tb927.9.12360	RNA-binding protein, putative (RBP35)	61.658	3.2	0	1	-0.036419	0.113989	3.2	2	2	0.98175	-0.00799909	9.8548	3	3.2	2	2	0.83583	-0.077882	25.416	3	3.2	2	2	0.947598	-0.0233759	10.873	4
	2689	Tb927.9.2620	hypothetical protein, conserved	76.723	4.1	0	1	-0.0965592	0.114154	4.1	2	2	0.63396	-0.197938	18.622	4	2.4	1	1	0.81622	-0.0881928		1	2.4	1	1	0.991867	-0.00354669	2.9837	2
	716	Tb927.10.7380	hypothetical protein, conserved	39.706	20.6	0	1	-0.0602673	0.114237	20.6	7	7	0.83057	-0.0806238	13.669	6	14.6	5	5	0.77921	-0.108345	4.5602	4	20.6	7	7	1.01898	0.00816722	10.512	6
	1918	Tb927.5.940	NADH-dependent fumarate reductase, putative	87.388	33.5	0	1	-0.0171051	0.11424	32.1	22	9	0.96144	-0.0170778	13.623	17	27.4	21	9	0.92386	-0.0343938	29.339	13	26.5	20	9	1.00036	0.000156374	14.908	14
	1065	Tb927.11.1710	mitochondrial RNA binding protein 1,gBP21, MRP1 (GBP21)	23.253	48.5	0	1	-0.0568016	0.114387	41.7	9	9	0.82311	-0.0845421	18.931	13	48.5	12	12	0.80337	-0.0950844	20.782	13	42.7	10	10	1.02146	0.00922174	15.944	13
	1874	Tb927.5.3400	calcium-translocating P-type ATPase,calcium pump	110.32	18.3	0	1	-0.0713865	0.114404	15.4	15	15	0.80138	-0.0961615	27.437	15	11	12	12	0.74489	-0.127908	13.043	11	13.2	14	14	1.02308	0.00990989	15.657	13
	1552	Tb927.3.3130	hypothetical protein, conserved	178.08	20	0	1	-0.0632296	0.114442	19.6	27	27	0.7693	-0.113904	21.361	46	17.8	24	24	0.82339	-0.0843944	15.922	40	18.2	25	25	1.02002	0.00860999	14.256	43
	369	Tb927.10.11370	hypothetical protein, conserved	17.772	30.8	0	1	-0.0561917	0.114589	30.8	5	5	0.81776	-0.0873741	6.5849	6	28.8	4	4	0.8116	-0.090658	2.4679	5	30.8	4	4	1.02201	0.00945692	21.048	6
	835	Tb927.11.10570	hypothetical protein, conserved	39.513	26.7	0	1	-0.0547588	0.114596	24.6	8	8	0.83884	-0.0763209	15.967	8	26.7	9	9	0.80137	-0.0961669	9.5375	10	26.7	9	9	1.01909	0.00821148	8.9582	10
	881	Tb927.11.11780	acyl-CoA dehydrogenase, putative	66.634	11.4	0	1	-0.0824223	0.114601	11.4	4	4	0.75944	-0.119507	8.5136	5	11.4	4	4	0.72296	-0.140886	16.454	4	6.4	3	3	1.03068	0.0131253	1.0154	3
	1934	Tb927.6.1440	hypothetical protein, conserved	29.996	43.8	0	1	-0.0559107	0.114629	43.8	10	10	0.8136	-0.0895891	7.659	10	38.4	9	9	0.81736	-0.0875866	7.3585	7	43.8	10	10	1.02198	0.00944361	11.21	11
	641	Tb927.10.4830	hypothetical protein, conserved	22.137	31.8	0	1	-0.0441469	0.114678	25.4	3	3	0.87968	-0.0556753	13.043	3	31.8	4	4	0.82801	-0.0819644	15.16	3	31.8	4	4	1.01204	0.0051991	14.124	4
	1406	Tb927.2.2450	ribosomal RNA methyltransferase, putative	46.895	8.6	0	1	-0.0793779	0.114688	2.8	1	1	0.75586	-0.121559	12.451	2	6.2	2	2	0.74147	-0.129906	16.358	3	8.6	3	3	1.03117	0.0133313	20.278	3
	2775	Tb927.9.7760	hypothetical protein, conserved	100.23	18.4	0	1	-0.0483498	0.114934	16	12	12	0.8102	-0.0914078	20.958	19	14.1	11	11	0.87361	-0.0586824	24.438	13	15.6	12	12	1.01167	0.0050409	24.09	16
	570	Tb927.10.2810	hypothetical protein, conserved	38.589	20.7	0	1	-0.0473108	0.115009	17.8	6	6	0.86484	-0.0630642	9.517	6	17.8	6	6	0.82135	-0.0854717	15.274	5	20.7	7	7	1.01532	0.00660345	42.686	10
	1499	Tb927.3.1590	mitochondrial RNA binding complex 1 subunit (MRB1590)	72.678	18.3	0	1	-0.0707366	0.11508	14.5	7	7	0.804	-0.094744	33.916	9	16	8	8	0.74562	-0.127482	19.366	8	15.6	8	8	1.02333	0.0100165	18.603	8
	2598	Tb927.9.12730	chaperone protein DNAj, putative	48.592	26.2	0	1	-0.0812188	0.115133	23.7	9	9	0.73971	-0.130939	16.713	14	23.7	8	8	0.74692	-0.126726	10.102	14	23.7	8	8	1.03278	0.014008	8.9404	15
	627	Tb927.10.4220	hypothetical protein, conserved	34.243	19.4	0	1	-0.0546453	0.115339	19.4	5	5	0.85043	-0.0703614	7.1232	5	16.2	4	4	0.7931	-0.100672	14.667	4	19.4	5	5	1.01648	0.0070976	13.519	5
	1281	Tb927.11.6780	chromatin binding protein, putative,regulator of chromatin condensation, putative (RCC1)	60.293	7.9	0.0027248	1	-0.064026	0.115352	3.9	2	2	0.79038	-0.102164	4.9982	2	7.9	3	3	0.79235	-0.101083	21.73	3	3.9	2	2	1.02605	0.0111691	54.598	3
	1050	Tb927.11.1670	cysteine desulfurase	48.151	35.2	0	1	-0.0815995	0.115537	35.2	13	13	0.72812	-0.137797	23.408	16	33.6	12	12	0.75709	-0.120852	16.548	15	28.6	10	10	1.03241	0.0138511	9.3024	10
	2065	Tb927.6.5080	hypothetical protein, conserved	65.003	3.7	0	1	-0.0549616	0.115672	3.7	2	2	0.84442	-0.0734415	25.603	4	3.7	2	2	1.0185	0.00796103	11.802	3	3.7	2	2	0.795418	-0.0994044	39.009	2
	2118	Tb927.7.2070	heat shock protein DNAJ, putative	36.377	21.6	0	1	-0.0355864	0.115791	18.6	7	7	0.90225	-0.0446731	50.126	9	16.2	6	6	0.85807	-0.0664773	79.239	8	19.2	7	7	1.01016	0.00439113	68.452	9
	1576	Tb927.3.4000	clathrin coat assembly protein ap19, putative	18.409	23.3	0	1	-0.0631438	0.115798	23.3	3	3	0.75809	-0.120279	43.605	3	23.3	3	3	0.83983	-0.0758086	14.382	3	5	1	1	1.01544	0.00665637		1
	1500	Tb927.3.1600	hypothetical protein, conserved	11.872	19.6	0	1	-0.0596744	0.11586	19.6	2	2	0.97293	-0.0119184	29.525	2	19.6	2	2	0.74431	-0.128246	5.9235	2	19.6	2	2	0.914411	-0.0388585	3.3066	2
	2144	Tb927.7.2680	zinc finger protein family member, putative (ZC3H22)	76.183	5.5	0	1	-0.0352966	0.115972	5.5	3	3	0.93376	-0.0297647	7.1009	5	5.5	3	3	0.84375	-0.0737862	72.094	6	5.5	3	3	0.994629	-0.00233888	12.856	5
	2728	Tb927.9.5150	ribosomal protein S6, putative,NHP2/RS6-like protein (NHP2)	13.572	49.2	0	1	-0.0675899	0.11604	49.2	5	5	0.7711	-0.112889	5.8976	6	41.3	4	4	0.79111	-0.101763	5.0335	6	41.3	4	4	1.02774	0.0118827	9.865	6
	300	Tb927.1.3180	40S ribosomal protein S11, putative	20.059	55.2	0	1	-0.0589919	0.116213	55.2	14	2	0.77679	-0.109696	11.616	4	55.2	14	2	0.84137	-0.075013	3.5634	5	54.6	13	2	1.01797	0.00773375	5.1652	3
	2096	Tb927.7.1290	hypothetical protein, conserved	26.998	10.7	0	1	-0.0649056	0.116319	10.7	2	2	0.8462	-0.072527	11.108	3	10.7	2	2	0.74612	-0.127191	10.065	3	10.7	2	2	1.01158	0.00500136	3.7076	2
	381	Tb927.10.11700	guanylate kinase, putative	20.106	5.6	0.0038168	1	-0.0475537	0.116412	5.6	1	1	0.85948	-0.0657642		1	0	0	0				0	5.6	1	1	0.934667	-0.0293432		1
	1731	Tb927.5.1610;Tb927.4.3550	60S ribosomal protein L13a, putative ;60S ribosomal protein L13a, putative	25.711	34.7	0	2	-0.0559576	0.116672	34.7	9	9	0.81777	-0.0873688	13.376	37	34.7	9	9	0.81135	-0.0907918	26.796	42	34.7	9	9	1.02397	0.0102877	28.941	34
	1917	Tb927.5.930;Tb11.v5.0613	NADH-dependent fumarate reductase (FRDg) ;NADH-dependent fumarate reductase, putative	123.69	25	0	2	-0.0562186	0.116674	22.2	21	7	0.80264	-0.0954792	19.902	9	16.8	18	5	0.82573	-0.0831619	24.417	7	18	19	7	1.02326	0.00998543	11.348	6
	1131	Tb927.11.3240	T-complex protein 1, zeta subunit, putative (TCP-1-zeta)	59.579	54.2	0	1	-0.0464341	0.116747	54.2	26	26	0.85001	-0.070576	14.7	42	52.4	25	25	0.83718	-0.0771812	12.137	38	54.2	25	25	1.01966	0.00845497	17.361	41
	875	Tb927.11.11660	hypothetical protein, conserved	39.79	19.6	0	1	-0.0901043	0.116856	13	4	4	0.69302	-0.159254	10.157	6	16.3	5	5	0.74806	-0.126064	12.138	6	19.6	6	6	1.03515	0.0150049	19.922	7
	1224	Tb927.11.5530	hypothetical protein, conserved	29.304	8.8	0	1	-0.0893099	0.116875	8.8	2	2	0.72374	-0.140417	10.833	3	8.8	2	2	0.71764	-0.144093	6.7258	3	8.8	2	2	1.03892	0.0165812	88.408	3
	1649	Tb927.3.940	hypothetical protein, conserved	18.107	45.5	0	1	-0.0684771	0.116917	45.5	7	7	0.77863	-0.108669	15.07	8	45.5	7	7	0.77712	-0.109512	9.4175	7	45.5	7	7	1.02979	0.0127495	39.375	8
	719	Tb927.10.7440	MTR4 (MTR4)	107.35	20.7	0	1	-0.0801926	0.117092	20.7	13	13	0.7799	-0.107961	16.953	19	20	12	12	0.71582	-0.145196	16.746	14	16.2	10	10	1.02939	0.0125795	29.02	13
	1023	Tb927.11.15940	hypothetical protein, conserved	105.13	32.2	0	1	-0.0501707	0.117165	32.2	31	31	0.8336	-0.0790423	15.938	85	31.4	30	30	0.83005	-0.0808957	15.973	73	31.4	30	30	1.02194	0.00942586	15.79	80
	2046	Tb927.6.4460;Tb927.6.4410;Tb11.v5.0903	S-adenosylmethionine decarboxylase (AdoMetDC) ;S-adenosylmethionine decarboxylase (AdoMetDC) ;S-adenosylmethionine decarboxylase proenzyme, putative	41.748	39.2	0	3	-0.0674079	0.11722	37.3	14	14	0.78617	-0.104484	9.2959	27	39.2	15	15	0.77558	-0.110373	17.156	31	37.3	13	13	1.02952	0.0126332	9.0314	25
	330	Tb927.1.880;Tb11.v5.0419;Tb11.v5.0418	hypothetical protein, conserved	512.6	11.3	0	3	-0.0673174	0.117234	10.5	41	41	0.77284	-0.11191	18.991	54	9.8	38	38	0.78967	-0.102554	13.883	40	10.3	40	40	1.02923	0.0125125	36.628	47
	1076	Tb927.11.1950	hypothetical protein, conserved	24.799	11.7	0	1	-0.0718219	0.117365	11.7	2	2	0.72324	-0.140718	5.3333	2	11.7	2	2	0.8296	-0.0811313	8.6007	2	11.7	2	2	1.01481	0.00638303	4.3609	3
	669	Tb927.10.5840	translation elongation factor 1-beta, putative	21.959	65.7	0	1	-0.0760607	0.117416	60.2	11	8	0.78126	-0.107204	9.8789	11	65.7	12	8	0.73437	-0.134085	14.036	11	61.2	10	7	1.03064	0.0131074	6.922	11
	1353	Tb927.11.940	KREPB5 (KREPB5)	43.464	5	0	1	-0.0494231	0.117462	5	2	2	0.78418	-0.105584	7.9955	2	2.4	1	1	0.98588	-0.00617594		1	2.6	1	1	0.919371	-0.0365091		1
	2100	Tb927.7.1380	hypothetical protein, conserved	16.523	18.5	0	1	-0.0508332	0.117559	18.5	2	2	0.89498	-0.0481867	6.3588	2	18.5	2	2	0.78607	-0.104539	4.8405	2	7.3	1	1	1.00052	0.000225892		1
	2795	Tb927.9.8780	tRNA nucleotidyltransferase, putative	58.645	56.3	0	1	-0.049349	0.117569	52.1	25	25	0.8296	-0.0811313	10.416	34	51.9	25	25	0.83892	-0.0762795	13.715	36	50.6	24	24	1.02179	0.00936372	9.7132	35
	1449	Tb927.2.470;Tb927.4.220	retrotransposon hot spot protein 4 (RHS4), putative	98.316	30.6	0	2	-0.0463583	0.11761	30.6	25	2	0.83181	-0.0799759	3.2517	3	27	23	2	0.85605	-0.0675009	1.8609	2	30.5	24	2	1.01953	0.00840183	1.168	2
	1727	Tb927.4.3430	hypothetical protein, conserved	12.369	36.7	0	1	-0.0772784	0.117667	36.7	3	3	0.73056	-0.136344	19.025	3	36.7	3	3	0.77813	-0.108948	21.819	4	36.7	3	3	1.03147	0.0134567	12.622	3
	1165	Tb927.11.3980	mitochondrial processing peptidase alpha subunit, putative,metallo-peptidase, Clan ME, Family M16	57.037	39.2	0	1	-0.072527	0.117834	39.2	17	17	0.74594	-0.127296	27.787	21	35.7	15	15	0.78857	-0.10316	15.908	15	29	13	13	1.03009	0.0128747	28.52	14
	1317	Tb927.11.7930	RNA polymerase B subunit RPB8, putative (RPB8)	16.33	20.1	0	1	-0.0767793	0.11785	20.1	2	2	0.67947	-0.16783	28.711	2	20.1	2	2	0.91193	-0.0400385		1	20.1	2	2	0.949577	-0.0224696	3.9789	2
	1720	Tb927.4.3160	dihydroxyacetone phosphate acyltransferase, putative (DAT)	137.14	7.1	0	1	-0.0587599	0.117859	7.1	8	8	0.83337	-0.0791621	26.526	14	4.6	5	5	0.78225	-0.106654	29.629	8	6	7	7	1.0222	0.00953683	22.826	13
	2802	Tb927.9.9090	hypothetical protein, conserved	40.634	8	0	1	-0.0667292	0.118056	8	3	3	0.77347	-0.111557	12.679	3	8	3	3	0.79175	-0.101412	1.9379	3	8	3	3	1.02987	0.0127808	13.351	3
	1259	Tb927.11.630	RNA polymerase I second largest subunit (RPA135)	179.49	11.3	0	1	-0.0630037	0.118115	10.2	14	14	0.73904	-0.131332	20.111	14	9.9	13	13	0.87852	-0.0562483	41.028	13	10.2	14	14	0.996711	-0.00143081	43.878	11
	483	Tb927.10.14840;Tb927.10.14830;Tb927.10.14820	mitochondrial carrier protein (MCP5a) ;mitochondrial carrier protein (MCP5b) ;mitochondrial carrier protein,ADP/ATP translocase 1, putative (MCP5c)	34.074	54.7	0	3	-0.0843081	0.118358	51.1	15	15	0.73148	-0.135798	20.746	28	54.7	16	16	0.73497	-0.13373	21.528	28	52.1	15	15	1.03897	0.0166038	24.373	29
	2782	Tb927.9.8130;Tb927.9.8100	nascent polypeptide associated complex subunit, putative ;nascent polypeptide associated complex subunit, putative	20.129	53.7	0	2	-0.0592891	0.118707	53.7	5	5	0.80804	-0.0925671	8.7569	10	53.7	5	5	0.79967	-0.0970892	7.9349	11	53.7	6	6	1.02752	0.011789	8.453	11
	901	Tb927.11.12590	hypothetical protein, conserved	27.968	19.4	0	1	-0.0353567	0.11886	19.4	4	4	0.87227	-0.0593491	5.6193	4	19.4	4	4	0.8837	-0.0536951	25.546	4	19.4	4	4	1.01619	0.00697401	24.097	4
	1614	Tb927.3.5180	cofilin/actin depolymerizing factor, putative	15.119	19.9	0	1	-0.126995	0.118903	19.9	2	2	0.65353	-0.184734	2.9478	3	19.9	2	2	0.60201	-0.220396	43.595	2	19.9	2	2	1.05717	0.0241456	15.275	2
	1756	Tb927.4.430	proteasome beta 7 subunit	24.409	17.4	0	1	-0.0709732	0.119097	17.4	2	2	0.82538	-0.0833461	7.7507	2	17.4	2	2	0.72791	-0.137922	20.834	3	17.4	2	2	1.01941	0.0083487	17.122	4
	1894	Tb927.5.4020	hypothetical protein	29.347	11	0	1	-0.050943	0.119216	11	2	2	0.78961	-0.102587		1	11	2	2	0.88362	-0.0537345	2.8106	2	6.6	1	1	1.00807	0.00349271		1
	431	Tb927.10.13250	hypothetical protein, conserved	206.3	17.1	0	1	-0.0454221	0.11929	16.3	24	24	0.88667	-0.052238	21.976	35	14	20	20	0.81469	-0.0890076	18.386	18	15.3	22	22	1.01153	0.00497939	37.713	36
	2135	Tb927.7.2470	GTPase activating protein, putative	80.855	4.2	0	1	-0.239638	0.119334	4.2	2	2	0.49665	-0.30395	132.52	4	4.2	2	2	0.35388	-0.451144	151.98	4	4.2	2	2	1.08687	0.0361791	7.1399	2
	2464	Tb927.8.6030;Tb927.9.14000	60S ribosomal protein L12, putative ;60S ribosomal protein L12, putative	17.564	43.3	0	2	-0.0626239	0.119433	28.7	4	4	0.80135	-0.0961778	28.078	10	43.3	6	6	0.78634	-0.10439	15.061	10	36	5	5	1.02966	0.0126958	9.5821	10
	2198	Tb927.7.3950	RNA-editing complex protein,RNA-editing 3 terminal uridylyl transferase 1,KRET1 (KRET1)	107.38	8.7	0	1	-0.0657429	0.119708	7.3	7	7	0.80187	-0.095896	21.32	14	8	8	8	0.7687	-0.114243	12.682	13	8	8	8	1.03017	0.0129105	24.209	13
	1869	Tb927.5.3330	hypothetical protein, conserved	521.76	0.5	0	1	-0.111228	0.119776	0.5	2	2	0.58372	-0.233795	34.02	2	0.2	1	1	0.79882	-0.0975511		1	0.2	1	1	0.994629	-0.00233888		1
	513	Tb927.10.15760	hypothetical protein, conserved	36.411	17.8	0	1	-0.0715203	0.119842	8.9	3	3	0.81447	-0.0891249	27.844	3	13	3	3	0.73117	-0.135982	19.917	3	17.8	5	5	1.02458	0.0105457	25.323	5
	141	Tb11.v5.0176	NAD(p)-dependent steroid dehydrogenase-like protein	49.53	3.2	0.0070318	1	-0.0542565	0.119855	3.2	1	1	0.89778	-0.0468301		1	3.2	1	1	0.76846	-0.114379		1	3.2	1	1	0.996413	-0.00156065		1
	2529	Tb927.8.830	hypothetical protein, conserved	168.28	4.3	0	1	-0.0705051	0.119875	4.3	5	5	0.85654	-0.0672524	12.083	7	3.6	4	4	0.71472	-0.145864	18.066	7	3.6	4	4	1.00369	0.00160115	17.289	7
	277	Tb927.1.1990	hypothetical protein, conserved	22.055	4	0.0048983	1	0.00275733	0.119909	4	1	1	1.0089	0.00384812		1	0	0	0				0	4	1	1	1.00384	0.00166654		1
	704	Tb927.10.7020	acid phosphatase, putative	49.918	4.4	0.003858	1	-0.0781591	0.120005	2.1	1	1	0.89699	-0.0472124		1	2.1	1	1				0	4.4	2	2	0.777847	-0.109106		1
	1838	Tb927.5.2290	ATP-dependent RNA helicase, putative	249.28	12.3	0	1	-0.0647914	0.120127	11.6	22	21	0.78635	-0.104384	10.148	23	9.4	19	19	0.78774	-0.103617	16.468	23	10.9	21	20	1.03187	0.0136269	17.673	23
	1654	Tb927.4.1020	serine-palmitoyl-CoA transferase, putative	54.128	20.2	0	1	-0.0668377	0.120429	20.2	5	5	0.71827	-0.143712	11.067	6	20.2	5	5	0.88995	-0.0506344	24.938	5	20.2	5	5	0.985902	-0.00616643	11.798	7
	2292	Tb927.7.7430;Tb927.7.7420	ATP synthase alpha chain, mitochondrial precursor,ATP synthase F1, alpha subunit ;ATP synthase alpha chain, mitochondrial precursor,ATP synthase F1, alpha subunit	63.502	44.9	0	2	-0.06374	0.120554	42.5	24	24	0.79102	-0.101813	19.086	43	44.7	24	24	0.78883	-0.103017	42.835	46	44.9	26	26	1.03183	0.013609	20.855	50
	252	Tb927.11.1780;Tb11.v5.0991	protein phosphatase 2C, putative ;protein phosphatase 2C, putative	36.559	10.2	0	2	-0.0994958	0.120565	10.2	3	3	0.69725	-0.156611	21.174	3	10.2	3	3	0.68695	-0.163075	15.913	3	8.1	2	2	1.05002	0.0211989	37.58	2
	1891	Tb927.5.3870	hypothetical protein, conserved	82.035	6.3	0	1	-0.0738493	0.120568	2.3	2	2	0.77131	-0.112771	10.816	2	4.8	3	3	0.75109	-0.124308	2.786	3	3.8	3	3	1.03641	0.0155312	4.2835	3
	1645	Tb927.3.860	acyl carrier protein,acyl carrier protein, mitochondrial precursor, putative (ACP)	16.531	27.7	0	1	-0.070407	0.120621	27.7	4	4	0.78251	-0.10651	6.5936	10	27.7	4	4	0.75953	-0.119455	11.922	11	27.7	4	4	1.03453	0.0147442	136.78	11
	1160	Tb927.11.3890	N(2), N(2)-dimethylguanosine tRNA methyltransferase, putative	78.84	40.7	0	1	-0.0492407	0.120824	39.4	23	23	0.8432	-0.0740694	24.731	33	35.1	21	21	0.82415	-0.0839937	45.899	26	37	21	21	1.0241	0.0103411	15.47	30
	1161	Tb927.11.3900	glycosyltransferase family-like protein, putative	31.198	21.1	0	1	-0.0582568	0.120876	21.1	5	5	0.83333	-0.079183	9.9634	7	17.1	4	4	0.7827	-0.106405	13.515	7	21.1	5	5	1.02522	0.0108172	5.5349	7
	232	Tb927.6.1260;Tb11.v5.0742	proteasome beta-1 subunit, putative (TbPSB1) ;proteasome beta-1 subunit, putative	30.441	9.2	0	2	-0.0718445	0.121077	9.2	2	2	0.80588	-0.0937296	14.774	3	9.2	2	2	0.7341	-0.134245	8.1374	2	9.2	2	2	1.02906	0.012441	8.2208	2
	2335	Tb927.8.1840	hypothetical protein, conserved	225.88	13.4	0	1	-0.0440055	0.121101	12	21	21	0.82948	-0.0811941	13.562	20	10.7	18	18	0.87333	-0.0588216	9.5975	17	11.7	20	20	1.01859	0.00799909	20.668	26
	1241	Tb927.11.5960;Tb927.11.5950	hypothetical protein, conserved ;hypothetical protein, conserved	11.278	20.6	0	2	-0.0815546	0.121131	20.6	1	1	0.78705	-0.103998		1	20.6	1	1	0.70125	-0.154127		1	20.6	1	1	1.03148	0.0134611		1
	1628	Tb927.3.5610	ribosomal protein L3 mitochondrial, putative	54.986	12.1	0	1	-0.0606439	0.121131	12.1	4	4	0.80172	-0.0959773	25.872	5	12.1	4	4	0.79589	-0.099147	9.589	4	9.7	3	3	1.03084	0.0131924	23.186	3
	2362	Tb927.8.2460	hypothetical protein, conserved	30.901	23.2	0	1	-0.0945629	0.121215	23.2	5	5	0.65222	-0.185606	14.593	6	23.2	5	5	0.77587	-0.110211	21.79	5	23.2	5	5	1.02832	0.0121283	18.552	5
	1168	Tb927.11.4130	ubiquitin-like protein, putative	67.282	8.5	0	1	-0.0394253	0.121374	6.8	4	4	0.84645	-0.0723987	17.236	9	8.5	5	5	0.8846	-0.0532531	22.229	5	8.5	5	5	1.01713	0.0073758	19.618	6
	2768	Tb927.9.7520	hypothetical protein, conserved	38.016	20.5	0	1	-0.0521517	0.121614	17.3	4	4	0.84191	-0.0747343	16.65	3	20.5	6	6	0.80826	-0.0924489	12.871	5	15.3	5	5	1.02501	0.0107282	20.395	6
	1054	Tb927.11.16750	hypothetical protein, conserved	25.871	18.8	0	1	-0.0238587	0.121686	18.8	3	3	0.896	-0.047692	14.819	3	18.8	3	3	0.94083	-0.0264888	13.799	4	12	2	2	1.00602	0.00260488	4.9067	3
	664	Tb927.10.5660	heat shock protein, putative	37.873	6	0	1	-0.0818039	0.121872	6	1	1	0.83069	-0.080561		1	6	1	1	0.67749	-0.169097		1	6	1	1	1.00983	0.00424638		1
	1051	Tb927.11.16710	hypothetical protein, conserved	13.612	38.1	0	1	-0.0460513	0.121926	38.1	4	4	0.90579	-0.0429725	10.851	5	38.1	4	4	0.80107	-0.0963295	11.282	5	38.1	4	4	1.00265	0.00114805	10.83	5
	1495	Tb927.3.1410	cytochrome oxidase subunit VII (COXVII)	19.264	30.9	0	1	-0.0311512	0.121945	20.6	3	3	0.87605	-0.0574711	12.667	4	30.9	4	4	0.90806	-0.0418855	6.4161	6	20.6	3	3	1.01368	0.00590291	4.4135	3
	2069	Tb927.6.5150;Tb11.v5.0656;Tb11.v5.0657	hypothetical protein, conserved	329.49	6.5	0	3	-0.0559967	0.122126	6.5	18	18	0.80607	-0.0936272	11.647	17	4.7	14	14	0.8187	-0.0868752	32.419	16	4.3	13	13	1.02923	0.0125125	72.018	16
	1901	Tb927.5.4320	zinc finger protein family member, putative (FIP1)	31.036	12.1	0.0045283	1	-0.162818	0.122172	8.2	1	1	0.80053	-0.0966224		1	12.1	2	2	0.43755	-0.358972	23.164	2	8.2	1	1	0.927128	-0.0328604		1
	2426	Tb927.8.4860	hypothetical protein, conserved	76.539	3.4	0.005637	1	-0.0558248	0.122245	1.3	1	1	0.76315	-0.11739		1	2.1	1	1	0.88926	-0.0509712	33.68	2	2.1	1	1	1.00204	0.000886866		1
	2682	Tb927.9.2320	hypothetical protein, conserved	41.498	8.4	0	1	-0.138372	0.12229	2.2	1	1	0.50443	-0.297199		1	5.2	2	2	0.7748	-0.11081	10.626	2	5.4	2	2	0.983768	-0.00710738	14.997	2
	1429	Tb927.2.4000	hypothetical protein, conserved	97.393	1.6	0	1	-0.0760958	0.122297	1.6	1	1	0.77469	-0.110872		1	1.6	1	1	0.73497	-0.13373		1	1.6	1	1	1.03828	0.0163151		1
	2583	Tb927.9.12070	hypothetical protein, conserved	109.87	8.1	0	1	-0.101187	0.122325	6	4	4	0.67855	-0.168418	35.814	3	4.3	3	3	0.69509	-0.157959	12.128	4	6.4	4	4	1.05394	0.0228162	15.633	4
	651	Tb927.10.5050	hypothetical protein, conserved	8.6908	29.3	0	1	-0.0786249	0.12236	29.3	2	2	0.71039	-0.148503	6.8577	4	29.3	2	2	0.79194	-0.101308	30.577	6	29.3	2	2	1.03261	0.0139363	9.4997	4
	1171	Tb927.11.4160	predicted C2 domain protein	136.31	21.3	0	1	-0.0644163	0.122416	19.7	24	24	0.79711	-0.0984817	16.24	34	18.4	23	23	0.7777	-0.109188	16.839	30	18.9	22	22	1.03376	0.0144209	21.678	34
	209	Tb927.10.6720;Tb11.v5.0578;Tb927.10.6740;Tb927.10.6730;Tb927.10.6750;Tb927.10.6760	hypothetical protein, conserved ;hypothetical protein, conserved ;hypothetical protein, conserved ;hypothetical protein, conserved ;hypothetical protein, conserved ;hypothetical protein, conserved	53.448	4.9	0.001581	6	-0.0624629	0.1226	4.9	2	2	0.76107	-0.118575	8.5035	4	3.1	1	1	0.83219	-0.0797775		1	4.9	2	2	1.02557	0.0109642	2.2427	2
	550	Tb927.10.2310	hypothetical protein, conserved	52.146	2.7	0	1	-0.0731423	0.12264	2.7	1	1	0.78599	-0.104583		1	2.7	1	1	0.74067	-0.130375		1	2.7	1	1	1.03641	0.0155312		1
	1427	Tb927.2.3920	hypothetical protein, conserved	18.392	18	0	1	-0.231544	0.122652	11.8	2	2	0.3071	-0.51272	166.46	2	18	3	3	0.74232	-0.129409	15.754	3	11.8	2	2	0.886132	-0.0525016	12.519	3
	1322	Tb927.11.8090;Tb927.8.7390;Tb927.4.5030	protein phosphatase 1, putative	34.443	30.4	0	3	-0.0505547	0.122773	26.1	6	6	0.8192	-0.0866101	18.318	6	27.1	6	6	0.83865	-0.0764192	14.279	5	30.4	7	7	1.02651	0.0113652	10.756	6
	1331	Tb927.11.8310	class I transcription factor A, subunit 4 (CITFA-4)	42.733	11.1	0	1	-0.0723542	0.123186	7.2	2	2	0.85017	-0.0704942	23.75	3	11.1	3	3	0.70704	-0.150556	130.97	3	3.9	1	1	1.00922	0.0039877		1
	2555	Tb927.9.10770	Polyadenylate-binding protein 2 (Poly(A)-binding protein 2) (Poly(A)-binding protein II) (PABII) (Polyadenylate-binding nuclear protein 1) (Nuclear poly(A)-binding protein 1) (PABP2), putative (PABP2)	62.147	51.7	0	1	-0.0642857	0.123248	50.3	24	24	0.77904	-0.10844	21.308	47	47.6	24	24	0.79565	-0.0992779	21.791	45	46.1	24	24	1.03481	0.0148611	22.53	50
	882	Tb927.11.11830;Tb927.11.11820	40S ribosomal protein S17, putative ;40S ribosomal protein S17, putative	16.222	62	0	2	-0.0629224	0.123248	62	11	11	0.8281	-0.0819172	21.199	15	62	11	11	0.76099	-0.118621	7.9013	21	57	10	10	1.02747	0.0117711	11.407	16
	1494	Tb927.3.1380	ATP synthase beta chain, mitochondrial precursor,ATP synthase F1, beta subunit	55.775	62	0	1	-0.0608489	0.123512	62	22	22	0.82212	-0.0850648	23.214	45	61.7	21	21	0.77553	-0.110401	40.108	43	60.5	21	21	1.0302	0.0129194	18.145	51
	2804	Tb927.9.9120	tRNA (guanine-N(7)-)-methyltransferase, putative,methyltransferase, putative	28	38.5	0	1	-0.0643203	0.123547	32	7	7	0.75083	-0.124458	14.511	11	35.7	7	7	0.83311	-0.0792977	21.013	7	35.7	7	7	1.02517	0.010795	18.213	8
	849	Tb927.11.10880	hypothetical protein, conserved	48.493	3.2	0.0097862	1	-0.050049	0.123605	3.2	1	1	0.78223	-0.106666		1	3.2	1	1	0.90491	-0.0433946		1	3.2	1	1	0.9998	-8.68502e-05		1
	1677	Tb927.4.1630	ribosomal RNA processing protein 6 (RRP6)	78.548	5.3	0	1	-0.0716373	0.123653	5.3	3	3	0.81104	-0.0909577	1.4688	3	5.3	3	3	0.72967	-0.136874	13.151	3	5.3	3	3	1.0302	0.0129194	7.2379	3
	1498	Tb927.3.1550	hypothetical protein, conserved	114.02	8.4	0	1	-0.0478772	0.12394	6.4	6	6	0.88784	-0.0516653	16.515	6	6.1	6	6	0.79936	-0.0972576	17.082	7	4.1	4	4	1.01226	0.00529141	10.739	4
	302	Tb927.1.3280	septum formation protein MAF homologue, putative	27.106	23.1	0	1	-0.0172718	0.123978	23.1	5	5	0.94112	-0.026355	4.9495	6	19.1	4	4	0.93429	-0.0295183	7.9716	6	19.1	4	4	1.00939	0.00405784	5.975	7
	773	Tb927.10.8930	paraflagellar rod component, putative (PFC18)	80.014	14.2	0	1	-0.0583725	0.124044	10.8	7	7	0.84876	-0.0712151	35.685	9	10.8	8	8	0.76977	-0.113639	12.423	7	6.3	5	5	1.02267	0.00973664	25.393	7
	942	Tb927.11.13810	ATP-dependent DEAD/H RNA helicase, putative,ATP- dependent RNA helicase, putative	62.912	5.8	0.0015767	1	-0.177781	0.124057	2.9	1	1	0.40035	-0.39756		1	5.8	2	2	0.82631	-0.082857	2.9958	2	5.8	2	2	0.885269	-0.0529247	31.665	2
	2536	Tb927.8.990	RNA-binding protein, putative (RBP33)	33.963	12.9	0	1	-0.0573369	0.124136	12.6	4	4	0.82792	-0.0820116	7.7752	4	12.9	5	5	0.78926	-0.10278	14.486	4	12.9	5	5	1.02987	0.0127808	14.207	5
	1244	Tb927.11.6000	hypothetical protein, conserved	40.82	5.7	0	1	-0.071625	0.124161	5.7	2	2	0.7965	-0.0988142	9.3609	4	5.7	2	2	0.73908	-0.131309	9.751	2	5.7	2	2	1.03573	0.0152477	20.393	4
	2813	Tb927.9.9660	hypothetical protein, conserved	38.295	49	0	1	-0.0578922	0.124229	45	12	12	0.81282	-0.0900056	9.1002	20	45	12	12	0.79889	-0.097513	12.287	24	49	13	13	1.03239	0.0138421	10.079	26
	2609	Tb927.9.13100	ankyrin repeat protein, putative	19.548	19	0	1	-0.0510413	0.124326	12.8	2	2	0.8345	-0.0785737	1.9409	2	19	3	3	0.81897	-0.086732	16.755	3	19	3	3	1.02845	0.0121818	14.228	3
	1850	Tb927.5.2780	mitochondrial DNA polymerase beta	46.102	24.6	0	1	-0.0541724	0.124347	24.6	9	9	0.81305	-0.0898827	21.405	10	22.6	8	8	0.82089	-0.085715	11.317	8	24.6	9	9	1.03058	0.0130805	24.697	9
	1598	Tb927.3.4780;Tb927.3.4740	hypothetical protein, conserved ;hypothetical protein, conserved	45.763	5.2	0	2	-0.102587	0.124488	5.2	2	2	0.69024	-0.161	3.063	2	5.2	2	2	0.67363	-0.171579	9.8311	2	5.2	2	2	1.05881	0.0248164	13.725	2
	371	Tb927.10.11390	60S ribosomal protein L6, putative	21.185	66.1	0	1	-0.0551095	0.124604	55.7	18	18	0.81034	-0.0913327	14.47	31	55.2	17	17	0.81768	-0.0874166	9.8405	30	66.1	20	20	1.03139	0.0134208	11.879	37
	934	Tb927.11.13610	hypothetical protein, conserved	15.688	27.7	0	1	-0.0601848	0.124617	27.7	3	3	0.82341	-0.0843839	25.45	3	17.5	2	2	0.77721	-0.109462	31.59	2	27.7	3	3	1.03108	0.013291	8.3275	3
	789	Tb927.10.9350	hypothetical protein, conserved	94.28	2	0	1	-0.0864273	0.124861	2	1	1	0.67952	-0.167798	18.127	2	2	1	1	0.7819	-0.106849		1	2	1	1	1.03601	0.0153647		1
	1363	Tb927.11.9580.1;Tb927.11.9580.2	unspecified product ;unspecified product	13.556	19.1	0	2	-0.0931219	0.124865	19.1	2	2	0.75881	-0.119867	6.082	2	9.9	1	1	0.66444	-0.177544		1	19.1	2	2	1.04243	0.0180456	3.1603	2
	953	Tb927.11.14030	cyclin 9,cyclin C-like, putative (pers. comm. J. Mottram, Univ. of Glasgow) (CYC9)	30.93	4.6	0	1	-0.0333741	0.124991	0	0	0				0	4.6	1	1	0.95598	-0.0195512		1	4.6	1	1	0.897022	-0.047197		1
	2352	Tb927.8.2140	hypothetical protein, conserved	25.611	12.1	0	1	-0.0748957	0.124993	12.1	2	2	0.90391	-0.0438748	12.977	2	6.5	1	1	0.78358	-0.105917		1	5.6	1	1				0
	193	Tb927.1.2390;Tb927.1.2370;Tb927.1.2350;Tb927.1.2330;Tb11.v5.0469;Tb927.1.2410	beta tubulin ;beta tubulin ;beta tubulin ;beta tubulin ;beta tubulin, putative ;beta tubulin, pseudogene	49.704	67.9	0	6	-0.0591106	0.125018	67.9	26	26	0.80385	-0.094825	17.42	159	67.9	27	27	0.79962	-0.0971164	13.354	138	66.1	23	23	1.03421	0.0146095	15.805	148
	862	Tb927.11.11380	hypothetical protein, conserved	61.504	29.3	0	1	-0.078039	0.12507	27.6	12	12	0.76029	-0.119021	20.072	20	25.6	11	11	0.73444	-0.134044	15.357	23	27.8	12	12	1.04459	0.0189474	22.91	19
	2638	Tb927.9.1420	hypothetical protein, conserved	34.625	18.2	0	1	-0.0400094	0.125196	18.2	4	4	0.82033	-0.0860114	26.433	3	12.7	3	3	0.92494	-0.0338864	37.624	3	12.7	3	3	0.9997	-0.000130269	29.708	3
	164	Tb927.10.6310;Tb11.v5.0275	major vault protein, putative (MVP) ;major vault protein, putative	96.198	10	0	2	-0.0449387	0.125477	10	6	6	0.89041	-0.05041	24.248	5	7	4	4	0.81161	-0.0906526	9.9742	4	7	4	4	1.01449	0.00624643	17.733	4
	2746	Tb927.9.5960	succinate dehydrogenase, putative	21.281	34.6	0	1	-0.0759905	0.125562	23.4	4	4	0.82895	-0.0814717	15.273	9	34.6	5	5	0.69908	-0.155473	31.081	9	23.4	4	4	1.02088	0.00897339	18.228	6
	474	Tb927.10.14660	hypothetical protein, conserved	43.861	34.8	0	1	-0.0480094	0.125576	28.6	9	9	0.82055	-0.085895	17.656	31	34.8	12	12	0.8522	-0.0694585	29.693	26	34.8	12	12	1.02642	0.0113251	16.007	26
	2090	Tb927.7.1160	hypothetical protein, conserved	14.631	36.2	0	1	-0.0294947	0.125606	36.2	4	4	0.88909	-0.0510543	6.7353	5	36.2	4	4	0.90225	-0.0446731	8.1885	5	36.2	4	4	1.01682	0.0072433	29.652	4
	2262	Tb927.7.6350	NADH-ubiquinone oxidoreductase, mitochondrial, putative	30.925	31.5	0	1	-0.0842183	0.125619	24.2	6	6	0.72948	-0.136987	11.844	15	31.5	7	7	0.72965	-0.136885	14.674	12	24.2	6	6	1.05007	0.0212171	6.5618	13
	1423	Tb927.2.3660;Tb11.v5.0450;Tb11.v5.0451	paraflagellar rod component, putative (PFC10)	393.88	1.9	0	3	-0.034359	0.125656	1.9	5	5	0.83696	-0.0772953	29.648	6	0.8	2	2	0.9761	-0.0105057	21.172	2	1.3	3	3	0.965437	-0.0152759	3.5059	2
	2515	Tb927.8.7530	3,2-trans-enoyl-CoA isomerase, mitochondrial precursor, putative	39.776	34.9	0	1	-0.0821588	0.125694	34.9	9	6	0.78108	-0.107304	17.187	10	34.9	9	6	0.69823	-0.156001	17.682	10	34.9	9	6	1.03951	0.0168294	19.795	9
	376	Tb927.10.11570	hypothetical protein, conserved	78.596	18.5	0	1	-0.0650796	0.125702	18.5	13	13	0.80271	-0.0954413	17.66	25	17.1	12	12	0.76663	-0.115414	15.38	13	15.6	11	11	1.03661	0.0156167	39.444	17
	1458	Tb927.2.5060	GTP binding protein, putative	44.349	21.6	0	1	-0.053067	0.125785	21.6	7	7	0.83407	-0.0787975	19.331	7	19.8	7	7	0.80666	-0.0933095	15.403	6	19.8	7	7	1.03016	0.012906	13.08	7
	362	Tb927.10.11180	E1-like ubiquitin-activating enzyme, putative,ATG7/CVT2/APG7, putative (ATG7)	83.425	21.6	0	1	-0.0385821	0.12582	15.8	11	11	0.86898	-0.0609902	18.996	12	18.7	13	13	0.862	-0.0644927	27.238	12	18.2	12	12	1.02267	0.00973664	29.888	10
	1511	Tb927.3.1880	hypothetical protein, conserved	71.803	2.2	0	1	-0.0555076	0.125838	2.2	1	1	0.89005	-0.0505856		1	2.2	1	1	0.76194	-0.118079		1	2.2	1	1	1.00494	0.002142		1
	732	Tb927.10.7620	mitochondrial ATP-dependent zinc metallopeptidase, putative,metallo-peptidase, Clan MA(E) Family M41	71.088	24.4	0	1	-0.0641669	0.126123	22.5	11	11	0.78105	-0.107321	23.29	22	24.4	13	13	0.79155	-0.101522	20.698	23	24.4	13	13	1.03835	0.0163421	21.358	23
	464	Tb927.10.14370	hypothetical protein, conserved	13.337	10	0.00196	1	-0.0757592	0.12627	10	2	2	0.74212	-0.129526	1.8574	3	10	2	2	0.76395	-0.116935	23.43	3	10	1	1	1.04516	0.0191834	13.949	2
	1659	Tb927.4.1160	hypothetical protein, conserved	100.27	1.7	0	1	-0.117042	0.126285	1.7	1	1	0.70675	-0.150734		1	1.7	1	1	0.59673	-0.224222		1	1.7	1	1	1.0564	0.0238289		1
	2302	Tb927.7.890	electron transfer protein, putative	19.713	4.5	0.0038565	1	-0.0574412	0.126368	4.5	1	1	0.83061	-0.0806028	10.55	2	4.5	1	1	0.78502	-0.105119		1	4.5	1	1	1.03133	0.0133984		1
	921	Tb927.11.13230	hypothetical protein, conserved	23.909	37	0	1	-0.05487	0.126398	37	7	7	0.83689	-0.0773316	14.017	11	37	7	7	0.79404	-0.100158	8.0062	12	37	7	7	1.0301	0.0128792	13.184	13
	1817	Tb927.5.1520	heat shock protein HslVU, ATPase subunit HslU, putative	52.53	46.5	0	1	-0.0626297	0.126415	38.3	12	12	0.77602	-0.110127	15.17	13	40.8	14	14	0.80664	-0.0933202	21.095	14	45.1	13	13	1.03647	0.0155582	15.765	13
	1378	Tb927.11.9860	hypothetical protein, conserved	11.865	11.7	0.0059724	1	-0.108754	0.126435	11.7	1	1	0.65098	-0.186432		1	11.7	1	1	1.0657	0.027635		1	11.7	1	1	0.680041	-0.167465		1
	2428	Tb927.8.5030	trafficking protein particle complex subunit 3, putative,TRAPP, putative,transport protein particle (TRAPP) component, Bet3, putative	20.947	30.6	0	1	-0.0471135	0.126838	24.9	6	6	0.80384	-0.0948304	25.028	7	30.6	7	7	0.88324	-0.0539213	17.77	7	30.6	7	7	1.01721	0.00741114	24.77	7
	528	Tb927.10.180	ATP synthase F1 subunit gamma protein, putative	34.37	43.9	0	1	-0.0683875	0.126875	43.9	15	15	0.76767	-0.114825	17.581	18	41	14	14	0.77959	-0.108134	81.607	19	43.9	15	15	1.04183	0.0177966	11.12	19
	304	Tb927.1.3820	ATP synthase subunit, putative	14.198	10.5	0	1	-0.0667362	0.126902	10.5	1	1	0.71283	-0.147014		1	10.5	1	1	0.98947	-0.00459737		1	10.5	1	1	0.894134	-0.0485972		1
	1455	Tb927.2.4930	esterase, putative	27.191	25.7	0	1	-0.0316827	0.12708	20	5	5	0.85856	-0.0662293	10.663	6	20	5	5	0.92918	-0.0319001	6.5715	6	20	6	6	1.00712	0.00308137	6.5987	8
	668	Tb927.10.5820	predicted RanGDP binding protein	109.23	32.5	0	1	-0.0565774	0.127082	32.5	25	25	0.83268	-0.0795219	20.604	54	25.8	20	20	0.78756	-0.103716	17.383	34	31	24	24	1.03159	0.0135059	15.98	39
	1361	Tb927.11.9560	oxidoreductase, putative	58.621	5.1	0	1	-0.0930768	0.127096	5.1	2	2	0.69433	-0.158434	2.7211	2	5.1	2	2	0.71608	-0.145038	8.2739	2	5.1	2	2	1.05741	0.024242	3.8126	2
	2632	Tb927.9.13990	RNA-binding protein, putative (DRBD2)	34.618	17.7	0	1	-0.093038	0.12713	15.1	4	4	0.65815	-0.181675	19.039	7	13.4	4	4	0.76633	-0.115584	5.0897	3	8.9	3	3	1.04267	0.0181452	10.55	5
	1284	Tb927.11.6870	14-3-3 protein	29.196	52	0	1	-0.0649935	0.127273	46	9	9	0.7686	-0.1143	11.874	10	52	11	11	0.79931	-0.0972848	17.406	11	52	11	11	1.03897	0.0166038	44.479	12
	2322	Tb927.8.1470	hypothetical protein, conserved	62.304	6.9	0	1	-0.084867	0.127344	6.9	3	3	0.77493	-0.110738	21.409	4	6.9	3	3	0.68838	-0.162172	18.121	4	2.9	1	1	1.04306	0.0183082	7.9807	2
	2471	Tb927.9.14370;Tb927.8.6180	60S ribosomal protein L26, putative ;60S ribosomal protein L26, putative	16.454	45.5	0	2	-0.0580326	0.127435	45.5	8	8	0.8017	-0.0959881	8.4667	16	45.5	8	8	0.80627	-0.0935195	21.062	16	42	8	8	1.03612	0.0154097	20.951	18
	718	Tb927.10.7430	GTP-binding protein, putative	51.559	17.2	0	1	-0.0709609	0.127466	12.5	5	5	0.82654	-0.0827361	15.13	4	14.6	5	5	0.72077	-0.142203	23.607	7	13.1	4	4	1.02815	0.0120568	11.095	5
	1687	Tb927.4.1980	hypothetical protein, conserved	91.11	12.9	0	1	-0.085848	0.127522	11.3	8	8	0.76641	-0.115539	17.705	11	12.9	9	9	0.68932	-0.161579	13.497	10	12.9	9	9	1.0461	0.0195739	9.9028	11
	2523	Tb927.8.7990	hypothetical protein, conserved	550.54	32.8	0	1	-0.0329832	0.127565	31.4	140	140	0.88613	-0.0525026	17.043	269	30.8	132	132	0.88061	-0.0552164	18.261	204	31.3	136	136	1.0204	0.00876949	27.632	232
	2639	Tb927.9.14200	hypothetical protein, conserved	44.532	18.9	0	1	-0.0452096	0.127594	13	4	4	0.88888	-0.0511569	8.6674	4	16.3	5	5	0.80989	-0.091574	6.4418	5	18.9	6	6	1.01649	0.00710201	11.451	7
	760	Tb927.10.8290;Tb927.10.8270;Tb11.v5.0877	eukaryotic translation initiation factor 3 subunit 8, putative ;eukaryotic translation initiation factor 3 subunit 8, putative ;eukaryotic translation initiation factor 3 subunit 8, putative	84.339	32.7	0	3	-0.0470209	0.127629	32.7	21	21	0.83056	-0.080629	10.7	32	32.7	21	21	0.84561	-0.0728299	12.644	33	32.7	21	21	1.02895	0.0123963	15.4	33
	1349	Tb927.11.9190	protein kinase, putative	150.6	8.4	0	1	-0.0461427	0.127647	8.4	10	10	0.84433	-0.0734878	11.748	9	7	8	8	0.83707	-0.0772382	11.683	7	6.2	7	7	1.02872	0.012298	40.438	8
	954	Tb927.11.14040	hypothetical protein, conserved	137.65	2.1	0	1	-0.0405428	0.127693	2.1	3	3	0.82086	-0.0857309	4.1702	3	2.1	3	3	0.91378	-0.0391584	11.409	3	2.1	3	3	1.00754	0.00326073	24.311	3
	2760	Tb927.9.7080	hypothetical protein, conserved	13.925	58.7	0	1	-0.0592883	0.127777	58.7	6	6	0.83358	-0.0790527	7.5323	7	58.7	6	6	0.77225	-0.112242	4.6377	7	58.7	6	6	1.03141	0.0134298	12.822	8
	1991	Tb927.6.2860	hypothetical protein, conserved	48.966	8.1	0.0019592	1	-0.104382	0.127787	3.1	1	1	0.81015	-0.0914346		1	5.1	1	1	0.5957	-0.224972		1	3.1	1	1	1.00754	0.00326073		1
	318	Tb927.1.5000	hypothetical protein, conserved	30.458	4.4	0	1	-0.088687	0.127859	4.4	1	1	0.68699	-0.16305		1	4.4	1	1	0.75047	-0.124667		1	4.4	1	1	1.05113	0.0216551		1
	2250	Tb927.7.5840	hypothetical protein, conserved	26.164	6.1	0	1	-0.0832432	0.127937	6.1	1	1	0.75105	-0.124331		1	6.1	1	1	0.71281	-0.147026		1	6.1	1	1	1.05106	0.0216277		1
	2290	Tb927.7.7330	hypothetical protein, conserved	47.401	21.6	0	1	-0.0896327	0.128254	21.6	7	7	0.82605	-0.0829937	12.947	6	18.2	6	6	0.64339	-0.191526	64.991	5	18.7	6	6	1.01303	0.00562125	13.544	6
	1253	Tb927.11.620;Tb927.10.9000	hypothetical protein, conserved	146.61	30.5	0	2	-0.0413651	0.128338	25.3	32	32	0.84604	-0.0726091	56.621	61	25.5	29	29	0.86609	-0.062437	15.883	48	27.2	32	32	1.02554	0.0109508	21.02	56
	2324	Tb927.8.1490	hypothetical protein, conserved	11.249	27.2	0	1	-0.108217	0.128342	27.2	2	2	0.58062	-0.236108	21.298	3	27.2	2	2	0.81556	-0.0885441	11.45	3	13.6	1	1	1	0	0.78565	2
	2208	Tb927.7.4290	hypothetical protein, conserved	33.703	17.5	0	1	-0.0753196	0.128385	17.5	5	5	0.72589	-0.139129	7.5569	5	17.5	5	5	0.78452	-0.105396	6.3372	5	17.5	6	6	1.04368	0.0185665	8.1643	5
	2697	Tb927.9.3280	acidocalcisomal exopolyphosphatase	42.865	50.4	0	1	-0.0553831	0.128402	50.4	17	17	0.8079	-0.0926424	11.249	26	46.5	17	17	0.81546	-0.0885973	14.923	26	46.5	17	17	1.03536	0.0150903	22.432	30
	1701	Tb927.4.2360	hypothetical protein, conserved	35.65	29.7	0	1	-0.0813786	0.128522	29.7	9	9	0.73741	-0.132291	9.8945	10	29.7	9	9	0.73427	-0.134144	86.116	11	29.7	9	9	1.05269	0.0222993	32.744	11
	980	Tb927.11.14730	metalloprotease, putative,cell division protein FtsH homologue, putative	74.475	7.4	0	1	-0.0500807	0.128543	4.9	2	2	0.839	-0.076238	22.012	2	7.4	3	3	0.81769	-0.0874113	25.897	3	4.9	2	2	1.03135	0.0134074	9.2711	2
	2798	Tb927.9.9000	isopentenyl-diphosphate delta-isomerase (type II), putative	38.986	21.3	0	1	-0.0628437	0.128587	21.3	6	6	0.81182	-0.0905403	14.013	7	21.3	6	6	0.76898	-0.114085	19.149	7	21.3	6	6	1.03775	0.0160942	26.559	9
	624	Tb927.10.4140	hypothetical protein, conserved	8.476	21.9	0.0041588	1	-0.269865	0.12864	21.9	2	2	0.70789	-0.150034	4.2913	2	9.6	1	1	0.89031	-0.0504587		1	12.3	1	1	0.245978	-0.609103		1
	813	Tb927.11.10020	short-chain dehydrogenase, putative	33.958	16.9	0	1	-0.131732	0.128655	14.4	3	3	0.53527	-0.271427	32.014	3	16.9	4	4	0.72001	-0.142661	26.041	3	10.5	3	3	1.04446	0.018893	19.137	3
	1902	Tb927.5.4330	dihydrolipoamide branched chain transacylase, putative	47.651	57.6	0	1	-0.0526961	0.12867	56.7	31	31	0.82867	-0.0816184	17.625	179	57.6	32	32	0.8114	-0.090765	13.959	157	56.7	31	31	1.03346	0.0142952	13.67	151
	1144	Tb927.11.3480	hypothetical protein, conserved	78.606	6.6	0	1	-0.0691266	0.128686	4.5	2	2	0.74528	-0.127681	20.93	3	6.6	3	3	0.79997	-0.0969263	13.84	3	4.5	2	2	1.04046	0.0172269	6.7775	2
	2212	Tb927.7.4440	hypothetical protein, conserved	31.573	7.5	0	1	-0.058455	0.128876	7.5	1	1	0.85057	-0.0702899		1	7.5	1	1	0.76497	-0.116356		1	7.5	1	1	1.02631	0.0112806		1
	677	Tb927.10.6160	hypothetical protein, conserved	81.54	1.5	0	1	-0.0352414	0.128882	1.5	1	1	0.84463	-0.0733335	19.029	3	1.5	1	1	0.91846	-0.0369398		1	1.5	1	1	1.01053	0.00454909		1
	2822	Tb927.9.9820	glyceraldehyde-3-phosphate dehydrogenase, putative	38.802	5.6	0	1	0.0563465	0.128884	5.6	1	1	1.2919	0.111229		1	5.6	1	1	0.97413	-0.0113831		1	5.6	1	1	1.17272	0.0691936		1
	777	Tb927.10.900	hypothetical protein, conserved	19.158	28.7	0	1	-0.0597333	0.128892	22.8	3	3	0.8424	-0.0744816	11.816	6	22.8	4	4	0.76354	-0.117168	15.639	7	28.7	4	4	1.02908	0.0124499	19.446	6
	165	Tb927.10.6300;Tb11.v5.0276	hypothetical protein, conserved ;hypothetical protein, conserved	50.038	11.3	0	2	-0.0302832	0.128978	11.3	4	4	0.91994	-0.0362405	38.057	3	8.3	3	3	0.87014	-0.0604109	9.882	3	11.3	4	4	1.01345	0.00580167	97.335	3
	142	Tb927.7.4960;Tb11.v5.0177	hypothetical protein, conserved ;hypothetical protein, conserved	50.163	25.9	0	2	-0.0601478	0.128997	23.7	9	9	0.79255	-0.100973	16.535	11	23.5	9	9	0.80145	-0.0961236	21.769	12	23.5	9	9	1.03909	0.0166534	11.875	10
	2641	Tb927.9.1430	hypothetical protein, unlikely	13.458	12.1	0	1	-0.120174	0.129061	12.1	1	1	0.78361	-0.1059		1	12.1	1	1	0.54984	-0.259764		1	12.1	1	1	1.01191	0.00514197		1
	1319	Tb927.11.8040	hypothetical protein, conserved	22.255	19.5	0	1	-0.0567659	0.129092	19.5	2	2	0.86877	-0.0610952	4.0598	3	19.5	2	2	0.76324	-0.117339	10.504	3	19.5	2	2	1.01891	0.00813625	11.452	3
	2787	Tb927.9.8290	hypothetical protein, conserved	25.114	21.6	0	1	-0.0528849	0.129159	21.6	3	3	0.77172	-0.11254	31.685	3	10.6	2	2	0.88989	-0.0506637	0.94165	3	10.6	2	2	1.01053	0.00454909	7.1802	4
	1130	Tb927.2.6090;Tb927.11.3230	60S ribosomal protein L44,ribosomal protein L36a.e (RPL44) ;60S ribosomal protein L44	12.454	38.7	0	2	-0.0632198	0.129358	38.7	7	7	0.79802	-0.0979862	10.752	16	37.7	6	6	0.77777	-0.109149	11.385	15	38.7	8	8	1.04106	0.0174755	9.5088	13
	1390	Tb927.2.1680;Tb927.2.1560	cyclophilin-type peptidyl-prolyl cis-trans isomerase, putative ;cyclophilin-type peptidyl-prolyl cis-trans isomerase, putative	21.165	35.2	0	2	-0.056456	0.1296	29.1	5	5	0.81538	-0.0886399	7.2699	5	35.2	7	7	0.80071	-0.0965247	7.6967	6	35.2	7	7	1.03704	0.0157968	12.252	8
	1252	Tb927.11.6190	hypothetical protein, conserved	16.047	28.3	0	1	-0.047507	0.129603	28.3	4	4	0.82023	-0.0860644	6.6538	4	28.3	4	4	0.85295	-0.0690764	17.093	3	28.3	4	4	1.02948	0.0126198	11.135	4
	2310	Tb927.8.1190;Tb927.8.1170;Tb11.v5.0871	hypothetical protein, conserved ;hypothetical protein, conserved ;hypothetical protein, conserved	36.419	58	0	3	-0.0527044	0.129607	46.8	9	9	0.81409	-0.0893276	13.552	16	58	11	11	0.82492	-0.0835882	8.8178	17	50.5	10	10	1.03467	0.0148026	10.285	17
	2505	Tb927.8.6910	cyclophilin, putative	21.339	6.7	0.0019539	1	-0.0849628	0.129653	6.7	1	1	0.86924	-0.0608603		1	6.7	1	1	0.64705	-0.189062		1	6.7	1	1	0.988631	-0.00496589		1
	676	Tb927.10.6150;Tb11.v5.0207	neurobeachin/beige protein, putative ;neurobeachin/beige protein, putative	361.04	5.8	0	2	-0.055655	0.129689	5.2	13	13	0.80586	-0.0937404	20.11	12	4.9	13	13	0.81485	-0.0889223	29.052	11	3.7	10	10	1.03681	0.0156978	19.999	8
	2702	Tb927.9.3540	hypothetical protein, conserved	13.711	35.9	0	1	-0.0492342	0.12975	20.5	2	2	0.9349	-0.0292348	10.497	2	35.9	3	3	0.7742	-0.111147	1.8102	2	20.5	2	2	0.983284	-0.00732095	17.328	2
	476	Tb927.10.14700	hypothetical protein, conserved	37.7	13.5	0	1	-0.059667	0.129755	13.5	4	4	0.8098	-0.0916222	118.84	6	13.5	4	4	0.78711	-0.103965	4.6282	7	13.5	4	4	1.03893	0.0165857	12.679	7
	1036	Tb927.11.16380	hypothetical protein, conserved	23.331	19.9	0	1	-0.068662	0.129783	19.9	3	3	0.78543	-0.104893	10.563	5	19.9	3	3	0.75834	-0.120136	12.938	6	19.9	3	3	1.04482	0.0190427	29.44	6
	411	Tb927.10.12710	heat shock protein 110, putative	90.863	39.6	0	1	-0.0556795	0.129805	39.5	31	31	0.81699	-0.0877833	20.67	41	39.6	32	32	0.80363	-0.0949439	11.732	34	39.2	31	31	1.03679	0.0156888	10.154	35
	2083	Tb927.6.950	cysteinyl-tRNA synthetase, putative	89.376	57.5	0	1	-0.0434537	0.129866	57.3	50	50	0.84776	-0.0717271	23.458	98	57.3	51	51	0.8492	-0.07099	19.679	82	51.3	47	47	1.02886	0.0123561	33.314	84
	2644	Tb927.9.14430	casein kinase II, putative	41.017	35.2	0	1	-0.0472686	0.129883	35.2	9	9	0.84412	-0.0735958	30.13	16	35.2	9	9	0.82892	-0.0814874	79.561	9	35.2	9	9	1.03104	0.0132775	19.029	13
	2588	Tb927.9.12320	cystathione gamma lyase, putative	44.716	19.3	0	1	-0.0568928	0.129915	19.3	7	7	0.82389	-0.0841308	17.56	7	19.3	7	7	0.79065	-0.102016	20.957	8	19.3	7	7	1.03626	0.0154682	26.53	8
	626	Tb927.10.4200	hypothetical protein, conserved	99.871	15.4	0	1	-0.0704644	0.129989	14.1	12	12	0.76946	-0.113814	12.911	14	13	11	11	0.76268	-0.117658	17.707	13	14	12	12	1.04732	0.0200785	29.462	17
	1502	Tb927.3.1680	hypothetical protein, conserved	35.191	29.2	0	1	-0.0508289	0.130119	28.9	7	7	0.81586	-0.0883844	11.371	16	29.2	8	8	0.83483	-0.078402	13.816	13	29.2	8	8	1.03347	0.0142997	15.103	17
	1245	Tb927.11.6010	hypothetical protein, conserved	17.987	17.1	0	1	-0.058959	0.130209	7.3	1	1	0.93958	-0.0270662		1	17.1	2	2	0.73361	-0.134535		1	7.3	1	1	0.965437	-0.0152759		1
	267	Tb927.1.1670;Tb11.v5.0887	hypothetical protein, conserved ;hypothetical protein, conserved	120.87	26.4	0	2	-0.0449248	0.130229	23	23	23	0.82137	-0.0854612	16.9	33	22.6	21	21	0.87022	-0.0603709	22.664	32	22.9	21	21	1.02579	0.0110577	22.41	28
	2146	Tb927.7.2700	NADH-cytochrome b5 reductase, putative (B5R)	31.856	49.8	0	1	-0.0602504	0.130296	49.8	12	12	0.78451	-0.105402	34.657	35	49.8	13	13	0.80851	-0.0923146	14.921	33	49.8	14	14	1.03984	0.0169649	8.581	26
	1624	Tb927.3.5520	26S proteasome regulatory non-ATPase subunit (RPN1)	99.897	28.3	0	1	-0.0485149	0.130361	25.9	18	18	0.81915	-0.0866366	9.4295	23	25.5	17	17	0.84656	-0.0723423	10.845	17	23.2	17	17	1.03142	0.0134343	19.508	19
	2221	Tb927.7.5010	hypothetical protein, conserved	13.695	30.5	0	1	-0.0648218	0.130421	30.5	4	4	0.79798	-0.098008	21.438	6	30.5	4	4	0.76804	-0.114616	17.262	6	30.5	4	4	1.0427	0.0181588	17.588	6
	2258	Tb927.7.6260	hypothetical protein, conserved	36.454	25.5	0	1	-0.0710683	0.130524	19.9	5	5	0.72529	-0.139488	17.331	6	22	6	6	0.81348	-0.0896531	12.137	6	23.3	6	6	1.03738	0.0159365	55.692	6
	1198	Tb927.11.4910	predicted ankyrin repeat family protein	43.647	32.7	0	1	-0.0587069	0.130525	32.7	13	13	0.77193	-0.112422	17.698	12	30.4	12	12	0.83552	-0.0780431	10.584	13	32.7	13	13	1.03358	0.0143445	20.845	17
	227	Tb927.5.3000;Tb11.v5.0692	hypothetical protein, conserved ;hypothetical protein, conserved	39.828	16.4	0	2	-0.1176	0.130538	12.6	4	4	0.75539	-0.121829	29.216	4	16.4	5	5	0.56654	-0.246769	27.781	4	13.2	4	4	1.03704	0.0157968	11.899	3
	169	Tb11.v5.0306;Tb927.10.15970	class 3 lipase, putative ;class 3 lipase, putative,triacylglycerol lipase, putative	58.923	10.7	0	2	-0.107558	0.130577	10.7	4	4	0.5715	-0.242984	37.828	3	5.6	2	2	0.85916	-0.065926	12.874	2	2.2	1	1	0.968804	-0.0137639		1
	1476	Tb927.2.820;Tb927.10.70;Tb11.v5.0532;Tb11.v5.0670	retrotransposon hot spot protein (RHS, pseudogene), putative,retrotransposon hot spot protein 1 (RHS1), interrupted	60.527	32.1	0	4	-0.0533336	0.13062	29.6	16	5	0.81352	-0.0896318	14.83	6	29.6	16	5	0.82071	-0.0858103	11.012	6	30.4	16	6	1.03619	0.0154412	25.034	7
	2035	Tb927.6.4140	paraflagellar rod component, putative (PFC4)	13.009	39.1	0	1	-0.0538808	0.130756	30.4	3	3	0.8369	-0.0773264	6.7371	6	30.4	3	3	0.79637	-0.0988851	6.1776	5	39.1	4	4	1.03412	0.014569	11.264	5
	744	Tb927.10.8020	prolyl oligopeptidase, putative,serine peptidase clan SC, family S9A, putative (POP)	77.624	10.7	0	1	-0.0655134	0.130825	9.6	5	5	0.89136	-0.0499469	27.397	8	9.6	5	5	0.71559	-0.145336	19.333	7	10.7	6	6	0.997108	-0.00125763	11.636	9
	834	Tb927.11.10560	eukaryotic translation initation factor 4 gamma, putative	79.7	21.4	0	1	-0.0466413	0.13083	21.4	15	15	0.8058	-0.0937727	44.982	28	18.2	12	12	0.87987	-0.0555815	17.738	17	21.4	15	15	1.02195	0.00943029	44.379	19
	1557	Tb927.3.3450	ADP-ribosylation factor-like protein 3A, putative	19.881	55.1	0	1	-0.0491476	0.131021	55.1	9	9	0.83074	-0.0805349	11.319	10	55.1	9	9	0.82924	-0.0813198	10.49	8	55.1	9	9	1.03374	0.0144119	19.471	11
	333	Tb927.10.10030	hypothetical protein, conserved	11.38	37	0	1	-0.0530075	0.131045	37	3	3	0.81366	-0.089557	6.5051	6	37	3	3	0.8223	-0.0849697	9.3145	4	37	3	3	1.03634	0.0155042	67.922	4
	941	Tb927.11.13780	profilin	16.122	56.7	0	1	-0.0514415	0.131199	56.7	6	6	0.80858	-0.092277	6.5889	5	56.7	6	6	0.83833	-0.076585	4.6384	5	56.7	6	6	1.03404	0.0145376	10.761	5
	1733	Tb927.4.3600;Tb927.4.3580	hypothetical protein, conserved ;hypothetical protein, conserved	11.213	21.4	0	2	-0.0819266	0.131479	21.4	2	2	0.65814	-0.181682	37.308	2	21.4	2	2	0.86356	-0.0637075	7.0838	2	10.7	1	1	0.999101	-0.000390689		1
	622	Tb927.10.4120;Tb927.10.4110	60S ribosomal protein L30 (RPL30) ;60S ribosomal protein L30 (RPL30)	11.512	80	0	2	-0.0522603	0.131554	80	10	10	0.82325	-0.0844683	4.4599	20	63.8	9	9	0.81691	-0.0878258	4.5761	19	80	10	10	1.03637	0.0155132	30.402	22
	771	Tb927.10.8910	nucleoporin, putative (Nup181)	181.54	2.1	0	1	-0.0365481	0.131647	2.1	2	2	0.82768	-0.0821375	31.129	4	2.1	2	2	0.94379	-0.0251246	4.4099	4	2.1	2	2	0.99453	-0.00238207	4.7113	3
	2519	Tb927.8.7770	hypothetical protein, conserved	60.341	38.3	0	1	-0.0537503	0.131819	35.1	12	12	0.82429	-0.08392	26.245	15	38.3	14	14	0.80683	-0.093218	9.9029	14	36.5	13	13	1.03726	0.0158869	19.435	11
	2637	Tb927.9.14160	rieske iron-sulfur protein, mitochondrial precursor (RISP)	33.655	38.7	0	1	-0.0619267	0.13203	34	10	10	0.81589	-0.0883684	16.785	16	38.7	11	11	0.76804	-0.114616	13.139	15	38	10	10	1.04041	0.0172043	19.369	14
	1070	Tb927.11.1890	hypothetical protein, conserved	36.025	46.6	0	1	-0.0488052	0.132078	37.4	9	9	0.8116	-0.090658	19.483	12	46.3	11	11	0.8526	-0.0692547	11.724	12	46.6	12	12	1.03157	0.013497	10.013	14
	2631	Tb927.9.13970	hypothetical protein, conserved	36.788	30.7	0	1	-0.0599214	0.132099	30.7	8	8	0.78774	-0.103617	14.397	8	23.9	5	5	0.80534	-0.0940207	8.2622	7	17.7	4	4	1.04201	0.0178736	13.934	6
	430	Tb927.10.13200;Tb11.v5.0897	hypothetical protein, conserved ;hypothetical protein, conserved	102.15	3.9	0	2	-0.174108	0.132213	3.9	2	2	0.92179	-0.035368	1.4046	2	1.9	1	1	0.39919	-0.39882		1	1.9	1	1	0.816327	-0.0881361		1
	2511	Tb927.8.7120	squalene synthase, putative	51.478	5.7	0.0038595	1	-0.0704499	0.132266	5.7	2	2	0.93432	-0.0295044	55.061	2	5.7	2	2	0.68855	-0.162065		1	5.7	2	2	0.955475	-0.0197807	4.1757	2
	2158	Tb927.7.3040	hypothetical protein, conserved	69.073	4.1	0	1	-0.0828325	0.132558	4.1	2	2	0.83383	-0.0789225	7.1238	5	4.1	2	2	0.66321	-0.178349	26.809	3	4.1	2	2	1.02041	0.00877392	23.229	3
	2660	Tb927.9.15290	hypothetical protein, conserved	149.76	12.1	0	1	-0.0593193	0.132833	11	12	12	0.75567	-0.121668	25.761	22	10.2	11	11	0.85492	-0.0680745	20.366	17	9.1	10	10	1.02751	0.0117845	22.072	16
	1329	Tb927.11.8210;Tb11.v5.0572;Tb11.v5.0573	RAD50 DNA repair-like protein	152.77	13	0	3	-0.0999609	0.132878	13	13	13	0.67072	-0.173459	21.211	15	9.8	9	9	0.69692	-0.156817	49.145	8	8.9	8	8	1.07249	0.0303931	16.863	9
	1573	Tb927.3.3890	hypothetical protein, conserved	36.68	24.1	0	1	-0.0584146	0.132905	24.1	9	9	0.81712	-0.0877142	53.907	12	24.1	9	9	0.78548	-0.104865	9.8764	10	24.1	9	9	1.04072	0.0173354	64.951	10
	786	Tb927.10.9250	G-actin binding protein, putative,CAP/Srv2p, putative	29.333	17.5	0	1	-0.0617031	0.132986	14.1	2	2	0.79424	-0.100048	10.492	2	17.5	3	3	0.78694	-0.104058	1.7307	3	17.5	3	3	1.04471	0.0189973	58.046	3
	743	Tb927.10.7990	replication factor C, subunit 5, putative,ATPase, putative	38.734	15.8	0	1	-0.0670951	0.133111	15.8	5	5	0.76639	-0.11555	10.658	7	9.7	2	2	0.78283	-0.106333	7.112	2	12.9	4	4	1.04857	0.0205973	13.246	4
	272	Tb927.1.220;Tb927.1.180;Tb927.2.370	retrotransposon hot spot protein 1 (RHS1), putative ;retrotransposon hot spot protein 1 (RHS1), putative ;retrotransposon hot spot protein 1 (RHS1), putative	94.568	25.2	0	3	-0.0833315	0.13314	21.8	17	5	0.71047	-0.148454	7.0564	6	24.4	19	6	0.74712	-0.12661	40.687	6	25.2	20	7	1.05942	0.0250694	20.448	8
	1082	Tb927.11.2060;Tb927.11.2050	60S acidic ribosomal subunit protein, putative ;60S acidic ribosomal subunit protein, putative	34.627	59.6	0	2	-0.054958	0.133236	59.6	16	16	0.82024	-0.0860591	28.623	39	59.6	16	16	0.80231	-0.0956578	14.247	42	59.6	16	16	1.03954	0.016843	31.95	45
	1187	Tb927.11.4650	hypothetical protein, conserved	167.85	6.7	0	1	-0.0535575	0.133466	6.7	7	7	0.81923	-0.0865942	9.6707	8	6.7	7	7	0.81142	-0.0907543	8.2497	8	6.7	7	7	1.03914	0.016676	11.249	9
	2360	Tb927.8.2310	(H )-ATPase G subunit, putative	12.749	54.1	0	1	-0.0623333	0.133521	38.5	4	4	0.79317	-0.100634	14.805	4	46.8	5	5	0.7838	-0.105795	7.1034	5	54.1	7	7	1.04575	0.0194286	35.936	8
	1127	Tb927.11.3120	nucleolar GTP-binding protein 1 (NOG1)	74.753	30.4	0	1	-0.0583753	0.133594	30.4	17	17	0.812	-0.090444	17.541	24	28.9	17	17	0.78952	-0.102637	20.65	18	29.2	16	16	1.04221	0.017955	16.048	19
	667	Tb927.10.5770	valosin-containing protein homolog,Transitional endoplasmic reticulum ATPase, putative (VCP)	85.825	30.1	0	1	-0.0408869	0.133598	30.1	20	20	0.85429	-0.0683947	19.456	22	29.1	19	19	0.85691	-0.0670648	15.567	20	28.6	18	18	1.02991	0.0127987	17.557	22
	2526	Tb927.8.8170	mitochondrial RNA binding protein 1, putative (MRB8170)	100.4	15.6	0	1	-0.0633582	0.133675	15.6	13	11	0.78195	-0.106821	16.484	21	11.2	10	9	0.78867	-0.103105	16.33	12	11	9	8	1.04677	0.0198511	18.248	12
	1546	Tb927.3.2960	inosine-adenosine-guanosine-nucleosidehydrolase,IAG-nucleoside hydrolase (IAGNH)	35.848	17.7	0	1	-0.0526453	0.133695	17.7	5	5	0.81499	-0.0888477	7.3719	5	15.3	4	4	0.82113	-0.0855881	6.1703	3	17.7	5	5	1.03872	0.0165	7.8009	5
	226	Tb927.9.15380;Tb11.v5.0686	NADH-ubiquinone oxidoreductase complex I subunit, putative ;hypothetical protein, conserved	42.585	4.6	0	2	-0.0979008	0.133709	4.6	1	1	0.63055	-0.20028		1	4.6	1	1	0.76883	-0.11417		1	4.6	1	1	1.04893	0.0207476		1
	2765	Tb927.9.7200	hypothetical protein, conserved	33.696	26.6	0	1	-0.0771117	0.13393	26.6	6	6	0.78791	-0.103523	65.933	5	26.6	6	6	0.71	-0.148742	10.016	4	15.6	4	4	1.04937	0.0209299	15.153	4
	1828	Tb927.5.1810;Tb927.5.1830	lysosomal/endosomal membrane protein p67 (p67) ;lysosomal/endosomal membrane protein p67,lysosomal membrane glycoprotein	72.732	3.6	0	2	-0.086608	0.133986	3.6	2	2	0.74939	-0.125292	8.6179	3	3.6	2	2	0.69163	-0.160126	15.795	3	3.6	2	2	1.0607	0.0255942	39.212	3
	2131	Tb927.7.2400	tyrosyl-tRNA synthetase, putative	45.797	17.4	0	1	-0.0541669	0.134033	17.4	5	5	0.79735	-0.098351	11.98	5	17.4	5	5	0.83071	-0.0805506	13.261	5	17.4	5	5	1.03849	0.0164008	6.9356	5
	1056	Tb927.11.1680	vesicular-fusion protein SEC18, putative	97.907	6.1	0	1	-0.0711474	0.13417	6.1	5	5	0.76081	-0.118724	19.353	5	4.6	4	4	0.76329	-0.11731	23.316	4	6.1	5	5	1.0534	0.0225919	18.531	5
	2323	Tb927.8.1480	hypothetical protein, conserved	267.76	30.5	0	1	-0.0442454	0.134287	30.2	63	63	0.8402	-0.0756173	16.297	104	30.5	64	64	0.84888	-0.0711537	15.587	86	29.7	61	61	1.03284	0.0140349	21.825	115
	1644	Tb927.3.830	flap endonuclease-1 (FEN-1), putative	44.362	6.9	0	1	-0.113727	0.134328	6.9	2	2	0.64867	-0.187976	13.51	2	6.9	2	2	0.64646	-0.189458	16.268	2	6.9	2	2	1.08706	0.0362547	1.7679	2
	115	Tb11.02.5105b;Tb11.02.5105	hypothetical protein, conserved ;hypothetical protein, conserved	14.971	37.7	0	2	-0.0657731	0.134379	23.8	3	3	0.82395	-0.0840991	9.9316	3	31.5	4	4	0.74121	-0.130059	6.0616	3	37.7	5	5	1.03953	0.0168385	16.23	3
	1166	Tb927.11.4020	hypothetical protein, conserved	19.159	24.5	0	1	-0.0792688	0.134461	24.5	5	5	0.74296	-0.129035	3.9458	7	24.5	5	5	0.73437	-0.134085	5.4108	8	18.4	4	4	1.06002	0.0253133	9.2541	6
	1946	Tb927.6.1800	protein phosphatase 2C, putative	41.135	4.7	0.0094408	1	-0.105287	0.134552	2.4	1	1	0.77728	-0.109423		1	4.7	2	2	0.59762	-0.223575		1	2.4	1	1	1.04025	0.0171365		1
	2477	Tb927.8.6320	hypothetical protein, conserved	47.383	5.5	0.003861	1	-0.0573295	0.134574	5.5	2	2	0.81089	-0.0910381	8.1356	2	5.5	2	2	0.79581	-0.0991906	11.373	2	5.5	2	2	1.04289	0.0182403	16.329	3
	1826	Tb927.5.1790	hypothetical protein, conserved	71.956	4	0	1	-0.124293	0.134588	4	2	2	0.58419	-0.233446		1	2.9	1	1	0.66694	-0.175913		1	2.9	1	1	1.08763	0.0364813		1
	2560	Tb927.9.11050	4E-interacting protein, putative	58.54	4.6	0.0070214	1	0.0422838	0.134621	0	0	0				0	4.6	2	2	1.055	0.0232525	18.114	2	1.7	1	1	1.15164	0.0613152	53.861	2
	806	Tb927.10.9840	chaperone protein DNAj, putative	29.823	13.4	0	1	-0.0742911	0.134656	9.9	2	2	0.68924	-0.16163	6.3646	3	9.9	2	2	0.85225	-0.069433	6.7572	2	13.4	3	3	1.01904	0.00818935	4.2987	2
	1675	Tb927.4.1590.2;Tb927.4.1590.1	unspecified product ;unspecified product	39.655	25.4	0	2	-0.0449487	0.134742	20.8	7	7	0.84532	-0.0729789	18.6	7	16.5	5	5	0.83886	-0.0763105	16.912	7	19.9	6	6	1.03382	0.0144433	9.8192	7
	633	Tb927.10.4570;Tb927.10.4560	elongation factor 2 ;elongation factor 2	94.333	50.1	0	2	-0.0645537	0.134862	50.1	40	40	0.78134	-0.10716	18.852	141	50.1	40	40	0.781	-0.107349	16.935	122	50.1	40	40	1.04917	0.0208479	20.495	136
	2092	Tb927.7.1200	hypothetical protein, conserved	48.808	7	0	1	-0.0531821	0.13519	5.5	2	2	0.77168	-0.112563	15.531	2	5.5	2	2	0.87823	-0.0563917	15.108	2	7	3	3	1.0219	0.0094081	12.351	4
	416	Tb927.10.12910;Tb11.v5.0593	hypothetical protein, conserved ;hypothetical protein, conserved	103.97	3.5	0	2	-0.0742169	0.135385	3.5	3	3	0.73387	-0.134381	14.193	3	2.3	2	2	0.77328	-0.111663	2.3511	2	2.3	2	2	1.05534	0.0233933	8.1978	2
	2734	Tb927.9.5330	hypothetical protein, conserved	42.581	12.6	0	1	-0.07866	0.13539	7.4	3	3	0.73709	-0.132479	13.091	3	10	4	4	0.74266	-0.12921	26.545	6	12.6	5	5	1.06099	0.0257094	4.6254	4
	1123	Tb927.11.3030	phosphoribosylpyrophosphate synthetase, putative (PRS)	39.402	48.9	0	1	-0.0546416	0.135436	46.6	12	12	0.82013	-0.0861173	23.037	24	48.9	13	13	0.80261	-0.0954954	13.705	22	46.6	12	12	1.04157	0.0176881	20.856	26
	2475	Tb927.8.6250	hypothetical protein, conserved	75.474	5.9	0	1	-0.0307318	0.135734	5.9	3	3	0.88006	-0.0554877	20.389	5	5.9	3	3	0.89844	-0.0465109	17.149	6	5.9	3	3	1.02283	0.00980327	21.949	4
	420	Tb927.10.12960	ras-related protein rab-5,small GTPase, putative (RAB5A)	24.484	16.5	0	1	-0.0844567	0.135738	16.5	3	3	0.73085	-0.136172	15.365	4	16.5	3	3	0.71625	-0.144935	14.32	4	16.5	3	3	1.06595	0.027737	16.484	4
	2708	Tb927.9.3860	hypothetical protein, conserved	79.693	9.4	0	1	-0.0568755	0.135752	9.4	4	4	0.77356	-0.111506	16.929	5	9.4	4	4	0.84166	-0.0748633	10.471	4	9.4	4	4	1.03691	0.0157428	14.382	4
	2355	Tb927.8.2170	hypothetical protein, conserved	11.929	13.5	0	1	-0.263066	0.135829	13.5	1	1	0.91223	-0.0398956		1	13.5	1	1	0.72252	-0.14115		1	13.5	1	1	0.246518	-0.608151		1
	441	Tb927.10.13600	hypothetical protein, conserved,hypothetical protein	18.522	20.3	0	1	-0.0453147	0.135833	20.3	3	3	0.93847	-0.0275796	8.9781	3	20.3	3	3	0.78689	-0.104086	11.488	7	20.3	4	4	0.990197	-0.00427837	11.182	6
	2482	Tb927.8.6410	short-chain dehydrogenase, putative	52.913	16.2	0	1	-0.0606505	0.135853	16.2	6	6	0.76617	-0.115675	13.209	7	16.2	6	6	0.82363	-0.0842678	8.1391	8	16.2	6	6	1.0423	0.0179912	8.6355	7
	1524	Tb927.3.2190	RNA triphosphatase (TbCET1)	29.326	9.9	0.0077263	1	-0.0856339	0.135917	3.6	1	1	0.63332	-0.198377		1	6.3	1	1	0.90399	-0.0438364		1	9.9	2	2	0.966744	-0.0146885	5.3798	2
	2245	Tb927.7.5760	nuclear transport factor 2 protein, putative (NFT2)	15.812	17.8	0	1	-0.0722589	0.135987	17.8	2	2	0.78882	-0.103022	11.707	2	17.8	2	2	0.73141	-0.135839	8.747	2	17.8	2	2	1.05217	0.0220844	22.535	2
	1986	Tb927.6.2690	ubiquitin carboxyl-terminal hydrolase, putative,cysteine peptidase, Clan CA, family C19, putative	70.409	25	0	1	-0.0579711	0.135988	23.6	12	12	0.80004	-0.0968883	10.339	21	25	13	13	0.80121	-0.0962536	14.86	19	21.3	11	11	1.04527	0.0192288	11.112	17
	1141	Tb927.11.3390	hypothetical protein, conserved	486.55	2	0	1	-0.0677195	0.13602	1.5	5	5	0.7105	-0.148436	16.001	4	2	6	6	0.86651	-0.0622264	16.901	5	1	3	3	1.01743	0.00750392	33.535	3
	2567	Tb927.9.11280	unspecified product	35.601	11.7	0	1	-0.0815321	0.136041	11.7	3	3	0.721	-0.142065	19.375	4	11.7	3	3	0.7424	-0.129362	10.466	5	7.8	2	2	1.06373	0.0268306	12.653	2
	2300	Tb927.7.870	hypothetical protein, conserved	40.532	14.3	0	1	-0.0527419	0.136184	14.3	5	5	0.81717	-0.0876876	22.821	6	14.3	5	5	0.81637	-0.088113	16.432	5	14.3	5	5	1.0413	0.017575	16.562	6
	2443	Tb927.8.5490	hypothetical protein, conserved	71.722	2.7	0.0070137	1	-0.0452668	0.136341	2.7	1	1	0.84059	-0.0754158		1	2.7	1	1	0.84038	-0.0755243		1	2.7	1	1	1.03548	0.0151398		1
	1461	Tb927.2.5160	chaperone protein DNAj, putative	44.327	72	0	1	-0.0595222	0.136377	62.8	23	23	0.7953	-0.099469	24.183	28	72	25	25	0.79612	-0.0990215	11.41	26	68.5	24	24	1.04695	0.0199239	12.965	24
	1957	Tb927.6.2080	hypothetical protein, conserved	45.886	8.1	0	1	-0.0836217	0.13642	8.1	3	3	0.71386	-0.146387	9.3264	2	7.8	2	2	0.73757	-0.132197	2.8323	2	7.8	2	2	1.0659	0.0277185	12.191	2
	821	Tb927.11.10140	hypothetical protein, conserved	30.3	25.7	0	1	-0.0615161	0.136649	22.7	5	5	0.80563	-0.0938644	3.6654	5	22.7	5	5	0.77478	-0.110822	3.9401	5	25.7	6	6	1.04746	0.0201376	6.0734	7
	2630	Tb927.9.13920;Tb927.9.13880;Tb927.9.13820	kinetoplastid membrane protein KMP-11 (KMP-11) ;unspecified product ;kinetoplastid membrane protein KMP-11	11.076	91.3	0	3	-0.0537646	0.13668	91.3	16	16	0.82036	-0.0859955	22.698	53	91.3	14	14	0.80668	-0.0932987	12.124	48	91.3	14	14	1.04232	0.0180003	14.696	41
	1830	Tb927.5.1840	hypothetical protein, conserved	16.56	17	0	1	-0.0362086	0.136859	17	2	2	0.97517	-0.0109197	26.956	2	17	2	2	0.82289	-0.0846582	10.221	2	17	2	2	0.970403	-0.013048	3.5165	2
	776	Tb927.10.8980	hypothetical protein, conserved	17.598	31.4	0	1	-0.0762026	0.136984	31.4	5	5	0.72694	-0.138501	14.034	7	31.4	5	5	0.76723	-0.115074	38.07	6	31.4	5	5	1.05918	0.0249682	31.797	7
	1441	Tb927.2.450	retrotransposon hot spot protein 4 (RHS4), putative	97.997	23.7	0	1	-0.0646007	0.137058	23.7	21	1	0.7742	-0.111147	10.371	3	23.7	21	1	0.78607	-0.104539		1	23.3	19	1	1.05168	0.0218834		1
	1639	Tb927.3.750	hypothetical protein, conserved	37.79	12	0	1	-0.0373302	0.137059	12	3	3	0.83322	-0.0792403	16.78	3	12	3	3	0.91195	-0.040029	8.0071	3	8.1	2	2	1.0169	0.00727863	9.2317	2
	130	Tb11.1780	retrotransposon hot spot protein 1 (RHS1, pseudogene), putative	65.556	16.2	0	1	-0.054563	0.137148	14.4	7	5	0.81486	-0.088917	11.349	8	14.4	7	5	0.80664	-0.0933202	10.085	8	12.5	6	4	1.04363	0.0185484	5.7831	5
	1956	Tb927.6.2060	histidyl-tRNA synthetase	53.345	5	0	1	-0.258516	0.137271	1.9	1	1	0.29527	-0.529781		1	1.9	1	1	0.48969	-0.310079		1	5	2	2	1.15961	0.0643114	28.403	2
	1784	Tb927.4.600	hypothetical protein, conserved	34.458	21.8	0	1	-0.0399626	0.137351	21.8	6	6	0.8546	-0.0682371	6.6426	7	21.8	6	6	0.86039	-0.0653046	7.5962	5	21.8	6	6	1.03194	0.0136538	1.7385	5
	2587	Tb927.9.12300	replication factor C, subunit 3, putative	39.624	42.6	0	1	-0.0729818	0.13742	31.7	8	8	0.7701	-0.113453	11.084	9	40.3	11	11	0.74123	-0.130047	12.138	11	42.6	12	12	1.05817	0.0245544	23.876	16
	782	Tb927.10.9130	pre-mRNA splicing factor ATP-dependent RNA helicase, putative	76.738	2.6	0.0090876	1	-0.0663799	0.137606	2.6	1	1	0.77637	-0.109931		1	2.6	1	1	0.77258	-0.112057		1	2.6	1	1	1.05402	0.0228482	9.7976	2
	1488	Tb927.3.1290	cullin 4B, putative	105.84	24.9	0	1	-0.0568495	0.137626	22	17	17	0.81312	-0.0898454	27.446	22	21	16	16	0.79422	-0.100059	30.756	21	18.8	15	15	1.04558	0.0193559	22.962	16
	325	Tb927.1.740	hypothetical protein, conserved	48.865	62.3	0	1	-0.0476923	0.137692	59.5	21	21	0.8256	-0.0832303	16.833	56	59.5	21	21	0.83913	-0.0761708	14.903	57	56.8	18	18	1.0383	0.0163241	18.447	57
	143	Tb927.7.5020;Tb927.7.5000;Tb11.v5.0182;Tb11.v5.0181	60S ribosomal protein L19, putative ;60S ribosomal protein L19, putative ;60S ribosomal protein L19, putative ;60S ribosomal protein L19, putative	29.408	26.2	0	4	-0.0516033	0.137757	20	7	7	0.8092	-0.0919441	20.463	19	26.2	9	9	0.83105	-0.0803728	11.659	16	20	6	6	1.04114	0.0175072	15.344	15
	1066	Tb927.11.1730	hypothetical protein	32.979	13.8	0	1	-0.0694613	0.137777	8.3	2	2	0.70132	-0.154084	27.702	2	13.8	3	3	0.8679	-0.0615303	1.5122	3	13.8	3	3	1.01679	0.00723005	6.5577	3
	1517	Tb927.3.2040	kinesin, putative	119.43	4.6	0	1	-0.0571849	0.138098	4.6	4	4	0.87935	-0.0558382	13.716	3	3.5	3	3	0.75056	-0.124615	9.1528	4	1.9	2	2	1.0207	0.00889803	5.7066	3
	1420	Tb927.2.3180;Tb11.v5.0782	kinetoplast polyadenylation/uridylation factor 1 (PPR1) ;hypothetical protein, conserved	114.38	13.3	0	2	-0.0528551	0.138336	13.3	12	12	0.79198	-0.101286	36.376	12	10.5	9	9	0.84329	-0.074023	12.843	7	11.3	10	10	1.03931	0.0167437	17.447	9
	1985	Tb927.6.2640	importin alpha subunit, putative (TbKap60)	58.065	30	0	1	-0.0444253	0.138346	26.6	9	9	0.85215	-0.069484	22.712	10	25.9	9	9	0.83351	-0.0790892	18.548	10	30	11	11	1.03585	0.0152972	9.1056	10
	1589	Tb927.3.4490	protein farnesyltransferase alpha subunit, putative	70.347	24.2	0	1	-0.0477366	0.138404	24.2	12	12	0.81871	-0.0868699	19.636	17	22.9	11	11	0.84617	-0.0725424	12.858	15	22.9	11	11	1.03801	0.0162024	7.3226	16
	2147	Tb927.7.2710	NADH-cytochrome b5 reductase, putative	31.885	27.9	0	1	-0.0582533	0.138473	27.9	6	6	0.77473	-0.11085	10.844	6	27.9	6	6	0.82668	-0.0826626	7.0441	7	27.9	6	6	1.04412	0.0187524	5.0852	6
	2338	Tb927.8.1880	hypothetical protein, conserved	22.189	47.4	0	1	-0.0635449	0.138515	41.6	6	6	0.87151	-0.0597276	45.916	4	36.8	6	6	0.72485	-0.139752	17.201	5	36.8	6	6	1.02057	0.00884484	16.223	5
	683	Tb927.10.640	arginine N-methyltransferase, type II (PRMT5)	86.74	29.2	0	1	-0.0439746	0.138543	27.6	17	17	0.83494	-0.0783447	17.668	33	29.2	17	17	0.85352	-0.0687863	14.069	31	23.2	15	15	1.03564	0.0152072	10.598	25
	755	Tb927.10.8190	T-complex protein 1, theta subunit, putative,CCT-theta, putative (TCP-1-theta)	58.081	49.2	0	1	-0.0449409	0.13861	49.2	19	19	0.824	-0.0840728	19.638	30	49.2	19	19	0.85973	-0.0656379	12.932	30	47.3	18	18	1.03488	0.014888	17.805	26
	2022	Tb927.6.3890	replication factor C, subunit 2, putative	38.809	24.2	0	1	-0.0674031	0.138745	21.3	6	6	0.74696	-0.126703	11.848	9	24.2	7	7	0.79841	-0.097774	5.9151	8	24.2	7	7	1.05261	0.0222673	10.051	11
	335	Tb927.10.10130	mitochondrial RNA binding complex 1 subunit (MRB10130)	61.046	3.7	0	1	-0.0680889	0.138868	3.7	1	1	0.92713	-0.0328594		1	3.7	1	1	0.69263	-0.159499		1	3.7	1	1	0.972952	-0.0119086		1
	1336	Tb927.11.8870	mitochondrial DEAD box protein,KREH1 (KREH1)	60.659	21.1	0	1	-0.0644962	0.139042	21.1	10	10	0.76587	-0.115845	9.5585	12	21.1	10	10	0.79414	-0.100103	13.395	11	21.1	10	10	1.05307	0.0224593	15.724	11
	423	Tb927.10.13020	vacuolar protein sorting complex subunit, putative,Vps16, putative	102.69	5	0	1	-0.0568283	0.139128	5	4	4	0.81396	-0.0893969	3.8157	4	5	4	4	0.79243	-0.101039	17.758	3	3.2	3	3	1.04701	0.0199512	8.9039	3
	618	Tb927.10.4000	methylglutaconyl-CoA hydratase, mitochondrial precursor, putative	29.195	27.8	0	1	-0.0573223	0.139158	23.8	4	4	0.82847	-0.0817232	9.7013	4	27.8	5	5	0.77793	-0.109059	3.5624	5	23.8	4	4	1.04428	0.0188159	5.1313	4
	1600	Tb927.3.4820	acyltransferase, putative	34.629	4.9	0	1	-0.0348015	0.139169	4.9	1	1	0.82867	-0.0816184		1	4.9	1	1	0.96236	-0.0166624		1	4.9	1	1	0.985999	-0.00612361		1
	1047	Tb927.11.16600	exosome-associated protein 2 (EAP2)	31.296	4.1	0.0073774	1	-0.0950251	0.139256	4.1	1	1	0.87692	-0.05704		1	4.1	1	1	0.60151	-0.220757		1	4.1	1	1	0.983381	-0.00727825		1
	1625	Tb927.3.5530;Tb927.11.15490;Tb927.7.7400	Tb-292 membrane associated protein (Tb-292)	279.19	16.9	0	3	-0.0548854	0.139428	16.2	8	8	0.81414	-0.0893009	25.584	9	15.9	8	8	0.80359	-0.0949655	15.312	8	16.4	9	9	1.04619	0.0196103	23.17	9
	1939	Tb927.6.1560	hypothetical protein, conserved	65.925	17.8	0	1	-0.0522705	0.139503	17.8	9	9	0.79723	-0.0984164	17.59	12	17.8	9	9	0.8395	-0.0759793	12.585	7	17.8	9	9	1.04132	0.017584	19.318	10
	2564	Tb927.9.11220	hypothetical protein, conserved	41.551	39	0	1	-0.0584129	0.139611	32.6	10	10	0.80409	-0.0946953	16.352	9	28.7	9	9	0.79163	-0.101478	21.304	9	35.1	11	11	1.04938	0.0209344	9.7112	8
	2566	Tb927.9.11270	T-complex protein 1, eta subunit, putative,t- complex protein 1 (eta subunit), putative (TCP-1-eta)	61.471	50	0	1	-0.0483718	0.13963	49.8	23	23	0.82342	-0.0843786	20.666	41	48.6	23	23	0.83549	-0.0780587	14.296	31	44.7	22	22	1.04069	0.0173218	13.016	33
	2077	Tb927.6.720;Tb927.11.11230	40S ribosomal protein L14, putative ;60S ribosomal protein L14, putative	21.443	41.8	0	2	-0.0570773	0.139678	41.8	15	15	0.8083	-0.0924274	10.91	24	41.8	15	15	0.79564	-0.0992834	10.632	24	41.8	15	15	1.04828	0.0204789	22.922	25
	907	Tb927.11.1270	hypothetical protein, conserved	20.267	49.1	0	1	-0.0533237	0.139761	33.7	6	6	0.81405	-0.0893489	7.0497	5	49.1	8	8	0.81305	-0.0898827	9.843	7	43.2	7	7	1.04535	0.0192605	5.4488	7
	1303	Tb927.11.7480	vacuolar type h ATPase subunit, putative	26.323	6	0	1	-0.0928366	0.139764	6	1	1	0.83369	-0.0789954		1	6	1	1	0.61867	-0.208541	39.181	2	6	1	1	1.021	0.0090266	33.734	2
	2306	Tb927.8.1060	malonyl-CoA decarboxylase, mitochondrial precursor, putative	82.379	15.5	0	1	-0.0648224	0.140018	14	9	9	0.74421	-0.128304	65.493	19	15.5	10	10	0.81975	-0.0863186	11.738	16	13	8	8	1.0475	0.0201558	21.689	14
	1395	Tb927.2.2130	small GTP-binding protein RAB6, putative	25.385	10	0.003483	1	-0.0520146	0.140065	4.8	1	1	0.809	-0.0920515		1	4.8	1	1	0.82661	-0.0826993		1	10	2	2	1.04402	0.018707		1
	1641	Tb927.3.780	proteasome alpha 7 subunit (TbPSA7)	25.463	42.6	0	1	-0.0410713	0.140112	32.9	6	6	0.88903	-0.0510836	10.707	9	42.6	8	8	0.82452	-0.0837988	23.94	9	42.6	8	8	1.02723	0.0116685	34.26	11
	2487	Tb927.8.6490	protein kinase, putative	119.35	25	0	1	0.0341827	0.140165	24	22	22	1.0535	0.0226345	19.187	43	21.1	19	19	1.0019	0.000824377	12.776	33	24.3	22	22	1.19975	0.0790892	13.821	40
	351	Tb927.10.10830	RGG2 (RGG2)	32.404	19.7	0	1	-0.0750434	0.140238	19.7	7	7	0.73372	-0.13447	14.827	12	19.7	7	7	0.76281	-0.117584	17.034	14	19.7	7	7	1.06395	0.026923	25.403	12
	707	Tb927.10.7110	inositol-3-phosphate synthase, putative	58.274	25.9	0	1	-0.0565804	0.140481	25.9	10	10	0.85713	-0.0669533	219.31	12	25.8	10	10	0.76249	-0.117766	29.081	11	25.8	10	10	1.03509	0.0149779	16.206	11
	1640	Tb927.3.760	hypothetical protein, conserved	60.033	16.9	0	1	-0.0663126	0.140497	16.9	8	8	0.77154	-0.112642	48.673	7	16.9	8	8	0.77513	-0.110625	11.129	7	14.7	7	7	1.05762	0.0243293	83.097	7
	533	Tb927.10.190;REV__Tb927.3.5050	40S ribosomal protein S6, putative	28.44	38.8	0	2	-0.0483659	0.140689	38	12	5	0.83382	-0.0789277	21.923	6	38.8	13	6	0.82427	-0.0839305	24.027	6	38.8	12	6	1.04174	0.0177604	12.401	5
	2117	Tb927.7.1920	paraflagellar rod component, putative (PFC5)	59.271	26.9	0	1	-0.0453869	0.140796	25	13	13	0.79923	-0.0973282	23.64	16	24.7	11	11	0.89336	-0.0489735	10.603	12	26.9	13	13	1.02363	0.010141	15.822	15
	2592	Tb927.9.12500	hypothetical protein, conserved	58.24	23.1	0	1	-0.0502835	0.140859	23.1	9	9	0.83208	-0.0798349	18.051	13	17.9	7	7	0.81397	-0.0893916	13.227	8	20.8	8	8	1.04322	0.0183762	15.62	12
	2655	Tb927.9.15150;Tb927.9.15110	unspecified product ;unspecified product	34.636	39.6	0	2	-0.0638926	0.140897	37.3	14	14	0.77801	-0.109015	72.58	32	39.6	15	15	0.78289	-0.106299	82.265	31	39.6	15	15	1.05593	0.0236363	58.789	30
	415	Tb927.10.12900	hypothetical protein, conserved	18.063	13.5	0	1	-0.0689672	0.140928	13.5	2	2	0.78491	-0.10518	15.803	3	13.5	2	2	0.74737	-0.126464	2.5317	3	13.5	2	2	1.05863	0.0247429	11.027	3
	1234	Tb927.11.5820	hypothetical protein, conserved	32.267	3.3	0	1	-0.0580194	0.141008	3.3	1	1	0.7643	-0.116736		1	3.3	1	1	0.84113	-0.0751369		1	3.3	1	1	1.04187	0.0178147		1
	1208	Tb927.11.5170	ubiquitin activating enzyme, putative	30.017	37.2	0	1	-0.0364984	0.14103	31	7	7	0.8547	-0.0681863	21.663	11	37.2	10	10	0.88267	-0.0542016	13.974	10	37.2	9	9	1.03013	0.0128926	33.366	10
	2540	Tb927.9.10230	hypothetical protein, conserved	18.769	45.8	0	1	-0.043689	0.141044	35.1	6	6	0.82154	-0.0853713	10.793	8	45.8	7	7	0.87073	-0.0601165	16.914	9	45.8	7	7	1.03376	0.0144209	14.262	8
	342	Tb927.10.10420	monothiol glutaredoxin, putative	14.888	20.6	0	1	-0.0594721	0.141172	20.6	2	2	0.80551	-0.0939291	16.57	5	20.6	2	2	0.78286	-0.106316	6.1099	4	20.6	2	2	1.05155	0.0218286	15.347	4
	900	Tb927.11.12540	leucine-rich repeat protein (LRRP), putative	115.21	29.1	0	1	-0.0504896	0.141261	29.1	27	27	0.8308	-0.0805035	23.449	68	28	26	26	0.81358	-0.0895997	23.894	64	28	26	26	1.04384	0.0186345	22.908	76
	582	Tb927.10.3120	cytochrome c oxidase assembly protein, putative	26.948	8.2	0	1	-0.164942	0.14133	8.2	1	1	0.57095	-0.243402		1	8.2	1	1	0.81944	-0.0864828		1	0	0	0				0
	1564	Tb927.3.3610	peroxisomal targeting signal type 2 receptor, putative,peroxin 7 (PEX7)	39.734	16.6	0	1	-0.0347474	0.141366	10.2	3	3	0.88531	-0.0529046	17.647	5	13.6	4	4	0.86317	-0.0639037	4.2566	4	10.8	3	3	1.02936	0.0125661	6.9309	4
	1632	Tb927.3.620	ATP-dependent DEAD/H RNA helicase, putative	90.439	3.1	0.00040096	1	-0.0633869	0.141737	3.1	2	2	0.80605	-0.093638	1.7273	3	3.1	2	2	0.92654	-0.0331358	4.9599	2	0	0	0				0
	289	Tb927.1.2750	hypothetical protein, conserved	18.698	48.8	0	1	-0.042842	0.141798	33.9	5	5	0.88946	-0.0508736	20.47	4	41.1	6	6	0.81386	-0.0894503	11.418	5	41.7	6	6	1.02754	0.0117979	11.373	4
	1030	Tb927.11.16130	nucleoside diphosphate kinase (NDPK)	16.857	65.4	0	1	-0.0574375	0.141824	65.4	11	11	0.79726	-0.0984	8.6328	24	65.4	11	11	0.80246	-0.0955766	10.569	20	65.4	11	11	1.05115	0.0216642	25.909	29
	712	Tb927.10.7280	pre-mRNA splicing factor ATP-dependent RNA helicase, putative,RNA helicase, putative	121.24	4	0	1	-0.0357364	0.141884	2.4	2	2	0.83211	-0.0798193	20.656	3	3	3	3	1.0123	0.00530924	25.885	4	3.3	3	3	0.927472	-0.0326993	12.108	4
	2710	Tb927.9.4080	hypothetical protein, conserved	142.13	2.9	0	1	-0.107324	0.141926	2.9	3	3	0.96949	-0.0134567	17.311	3	1.9	2	2	0.88054	-0.0552509		1	2.9	3	3	0.558129	-0.253265	7.8277	3
	1300	Tb927.11.740	eukaryotic translation initiation factor 5a, putative (eIF-5A)	17.82	62.7	0	1	-0.0571864	0.141968	48.2	8	8	0.80421	-0.0946305	30.093	17	62.7	11	11	0.79699	-0.0985471	26.373	22	48.2	9	9	1.05104	0.0216186	23.531	19
	1400	Tb927.2.2270	hypothetical protein, conserved	26.336	10	0	1	0.0418932	0.142042	0	0	0				0	10	2	2	1.0516	0.0218506	46.996	2	10	2	2	1.15328	0.0619358	19.837	2
	1364	Tb927.11.9590	S-adenosylhomocysteine hydrolase, putative	48.447	34.3	0	1	-0.0654011	0.142131	34.3	18	18	0.78525	-0.104992	12.82	36	32.3	17	17	0.76588	-0.115839	13.782	30	32	16	16	1.05835	0.0246279	12.174	33
	100	Tb927.5.4360;Tb05.5K5.20	hypothetical protein, conserved ;hypothetical protein, conserved,BAC from homologous region on chr5	36.427	10.6	0	2	-0.110073	0.142146	4.7	1	1	0.56864	-0.245163		1	6.8	2	2	0.78943	-0.102686	5.4311	2	10.6	3	3	1.04143	0.0176293	1.487	3
	109	Tb927.10.4330;Tb11.v5.1012;Tb10.v4.0043	2-oxoisovalerate dehydrogenase beta subunit, mitochondrial precursor, putative ;2-oxoisovalerate dehydrogenase beta subunit, mitochondrial precursor, putative ;branched-chain alpha-keto acid dehydrogenase e1-beta subunit precursor, putative,chrX additional	40.222	57.1	0	3	-0.0551949	0.142287	57.1	16	16	0.81721	-0.0876663	32.031	67	50.3	15	15	0.79673	-0.0986888	16.338	63	50.3	15	15	1.04899	0.0207704	25.251	59
	1338	Tb927.11.8890	DNA-dependent RNA polymerases, putative (RPC19)	14.851	44.8	0	1	-0.0616864	0.142327	44.8	5	5	0.77987	-0.107978	3.3217	4	44.8	5	5	0.79341	-0.100502	13.565	4	44.8	5	5	1.05541	0.0234208	21.14	3
	1095	Tb927.11.240	hypothetical protein, conserved	114.06	4.4	0	1	-0.0472388	0.142409	4.4	3	3	1.0018	0.000781027	25.076	2	1.3	1	1	0.77704	-0.109557	19.064	3	1.3	1	1	0.926956	-0.0329409	1.6222	2
	352	Tb927.10.10850	argonaute-like protein (AGO1)	99.184	32.1	0	1	-0.0379614	0.142453	30.8	25	25	0.90391	-0.0438748	36.243	31	31	25	25	0.83145	-0.0801639	18.347	25	30.9	25	25	1.02366	0.0101543	13.695	24
	1813	Tb927.5.1460	hypothetical protein, conserved	36.762	17.8	0	1	-0.0491894	0.142552	15.6	5	5	0.87411	-0.0584339	25.825	5	11.7	4	4	0.78896	-0.102945	16.993	4	15	5	5	1.03231	0.0138107	8.5125	5
	1846	Tb927.5.2620	hypothetical protein, conserved	48.704	22.1	0	1	-0.0459999	0.142596	22.1	6	6	0.8553	-0.0678815	18.001	13	22.1	6	6	0.81881	-0.0868169	11.802	9	22.1	6	6	1.0392	0.0166985	12.806	13
	2049	Tb927.6.4470	prozyme,S-adenosylmethionine decarboxylaseregulator	36.302	38.2	0	1	-0.107786	0.142912	38.2	10	10	0.69295	-0.159298	21.712	18	38.2	10	10	0.62592	-0.203481	9.5123	15	38.2	10	10	1.09501	0.0394198	13.219	16
	465	Tb927.10.14380	hypothetical protein, conserved	92.77	3.4	0	1	-0.0517539	0.142968	3.4	2	2	0.79319	-0.100623	14.976	2	3.4	2	2	0.84562	-0.0728248	21.25	2	3.4	2	2	1.04276	0.0181859	4.1022	2
	1086	Tb927.11.2220	hypothetical protein, conserved	50.086	3.1	0.0097649	1	-0.306796	0.143318	3.1	1	1	0.69422	-0.158503		1	3.1	1	1	0.35068	-0.455089		1	0	0	0				0
	507	Tb927.10.1550	proteasome regulatory non-ATP-ase subunit 5,19S proteasome regulatory subunit (RPN5)	54.896	30.5	0	1	-0.050556	0.143472	28	12	12	0.83789	-0.076813	16.778	19	22.6	9	9	0.80556	-0.0939021	16.909	11	26.3	10	10	1.04483	0.0190472	18.742	18
	1098	Tb927.11.2470	aminopeptidase, putative,metallo-peptidase, Clan MF, Family M17	60.585	21.6	0	1	-0.0553518	0.143507	19.8	7	7	0.79662	-0.0987488	9.8494	7	21.6	9	9	0.81523	-0.0887198	28.197	10	18.9	7	7	1.05054	0.0214132	12.093	8
	1227	Tb927.11.5600	hypothetical protein, conserved	13.577	59.7	0	1	-0.0612886	0.143511	59.7	6	6	0.77748	-0.109311	7.6807	11	43.7	5	5	0.7975	-0.0982693	14.483	11	43.7	5	5	1.05612	0.0237142	9.4096	8
	357	Tb927.10.11050	hypothetical protein, conserved	35.053	29.8	0	1	-0.0766229	0.143535	26.9	9	9	0.77101	-0.11294	11.306	10	26.9	9	9	0.71574	-0.145245	8.3847	11	24	8	8	1.06737	0.028316	15.032	9
	1588	Tb927.3.4480	hypothetical protein, conserved	17.043	14.2	0	1	-0.0571839	0.143628	14.2	2	2	0.78884	-0.103011	15.549	2	14.2	2	2	0.81167	-0.0906205	6.8448	2	14.2	2	2	1.05216	0.0220799	7.4487	2
	2790	Tb927.9.8410	chaperone protein DNAj, putative	35.594	43.1	0	1	-0.0598302	0.143633	43.1	13	13	0.7816	-0.107015	8.9584	19	43.1	14	14	0.80231	-0.0956578	8.8446	20	43.1	15	15	1.05483	0.0231825	7.9868	23
	1122	Tb927.9.9210;Tb927.11.3000	60S ribosomal protein L37, putative ;60S ribosomal protein L37, putative	10.1	28.6	0	2	-0.0491571	0.143704	28.6	3	3	0.81471	-0.088997	7.2749	8	28.6	3	3	0.83669	-0.0774354	19.599	8	28.6	3	3	1.04463	0.018961	16.826	12
	2538	Tb927.9.10100	hypothetical protein, conserved	160.65	40.4	0	1	-0.0472521	0.143742	39.1	49	49	0.8283	-0.0818123	11.479	61	37.8	46	46	0.8347	-0.0784696	14.676	54	36.3	44	44	1.04358	0.0185257	22.116	54
	625	Tb927.10.4180	TFIIF-stimulated CTD phosphatase, putative	28.189	34	0	1	-0.0768519	0.143815	20.6	4	4	0.68691	-0.1631	27.057	5	30.8	6	6	0.81531	-0.0886772	18.818	8	29.1	6	6	1.05008	0.0212217	12.029	6
	1355	Tb927.11.9420	ATP synthase, putative	24.788	30.1	0	1	-0.0593741	0.143883	30.1	5	5	0.80297	-0.0953007	11.343	8	25.9	4	4	0.78348	-0.105972	10.313	5	25.9	4	4	1.05475	0.0231504	17.381	8
	1379	Tb927.11.9880	hypothetical protein, conserved	51.909	20.8	0	1	-0.0525635	0.1439	19.1	8	8	0.78964	-0.102571	15.556	7	19.1	7	7	0.84346	-0.0739355	21.984	6	18.6	7	7	1.04428	0.0188159	45.171	7
	1210	Tb927.11.5250	hypothetical protein, conserved	177.31	0.8	0	1	-0.0519139	0.143935	0.8	1	1	0.7794	-0.10824		1	0.8	1	1	0.86474	-0.0631145		1	0.8	1	1	1.0366	0.0156122		1
	2329	Tb927.8.1600	lysyl-tRNA synthetase, putative	66.786	3.8	0	1	-0.0783166	0.143942	3.8	1	1	0.76496	-0.116361		1	3.8	2	2	0.91144	-0.0402719		1	0	0	0				0
	1424	Tb927.2.3780	translation initiation factor IF-2, putative	94.472	14.2	0	1	-0.0502757	0.143986	9.1	6	6	0.86313	-0.0639238	18.795	6	13.2	6	6	0.78884	-0.103011	46.257	6	10.7	7	7	1.03779	0.0161077	5.3457	5
	1176	Tb927.11.4320	hypothetical protein, conserved	51.878	34.3	0	1	-0.0404666	0.144067	34.3	12	12	0.85208	-0.0695196	19.693	13	32.6	11	11	0.85533	-0.0678663	18.718	13	32.6	11	11	1.0375	0.015986	26.153	14
	1893	Tb927.5.3980	hypothetical protein, conserved	43.71	28.1	0	1	-0.0521125	0.144405	28.1	9	9	0.80219	-0.0957228	8.9074	12	25.4	8	8	0.83015	-0.0808434	7.0042	10	28.1	10	10	1.04768	0.0202286	9.8524	11
	1222	Tb927.11.5510	dynein light chain p28, axonemal, putative	27.371	3.4	0.0056243	1	-0.0752027	0.144659	0	0	0				0	3.4	1	1	0.77278	-0.111944		1	3.4	1	1	0.915248	-0.0384612		1
	2483	Tb927.8.6430	hypothetical protein, conserved	11.709	21	0	1	-0.103007	0.144727	11.4	1	1	0.56735	-0.246149		1	21	2	2	0.96403	-0.0159095	50.506	2	21	2	2	0.897505	-0.0469632	18.733	2
	487	Tb927.10.14950	RNA binding protein, putative,zinc finger protein family member, putative (ZC3H40)	46.194	13	0	1	-0.0733678	0.144738	13	3	3	0.78996	-0.102395	25.87	3	13	4	4	0.71743	-0.14422	22.674	3	13	3	3	1.06295	0.0265119	10.061	3
	2633	Tb927.9.14050	hypothetical protein, conserved	58.727	5.3	0	1	-0.053775	0.144827	5.3	2	2	0.78583	-0.104671	12.434	3	5.3	2	2	0.83859	-0.0764503	5.338	3	5.3	2	2	1.04664	0.0197966	12.234	3
	602	Tb927.10.3580	hypothetical protein, conserved	35.612	9.9	0	1	-0.0559998	0.144884	9.9	3	3	0.80591	-0.0937135	3.0366	2	3.1	1	1	0.80027	-0.0967635		1	9.9	4	4	1.05312	0.0224776	12.557	3
	303	Tb927.1.3450;Tb11.v5.0619	hypothetical protein, conserved ;hypothetical protein, conserved	84.883	4.4	0	2	-0.0777306	0.144993	4.4	3	3	0.77684	-0.109668	12.191	5	2.8	2	2	0.70463	-0.152039	19.937	4	4.4	3	3	1.06786	0.0285154	16.408	9
	2733	Tb927.9.5320	nucleolar RNA binding protein, putative	46.864	42.2	0	1	-0.0517855	0.145001	35.6	11	11	0.82085	-0.0857362	8.0307	13	39.8	12	12	0.81204	-0.0904226	10.016	13	42.2	13	13	1.04906	0.0208023	22.661	18
	920	Tb927.11.1320	NADH-ubiquinone oxidoreductase 20 kDa subunit, mitochondrial precursor,NDUFS7 subunit (NDHK)	23.077	6.9	0	1	-0.0389652	0.145037	6.9	1	1	0.96374	-0.0160401		1	6.9	1	1	0.80648	-0.0934064	3.6485	2	6.9	1	1	0.982994	-0.00744904	0.63495	2
	1976	Tb927.6.2450	protein kinase, putative,protein kinase B kinase, putative	57.064	2.3	0	1	-0.0841845	0.145128	2.3	1	1	0.78076	-0.107482		1	2.3	1	1	0.67164	-0.172863		1	2.3	1	1	1.06609	0.0277925		1
	1311	Tb927.11.7780	hypothetical protein, conserved	46.237	49.4	0	1	-0.044297	0.145215	45.6	13	13	0.87358	-0.0586973	20.315	35	45.6	13	13	0.81375	-0.089509	40.768	29	49.4	14	14	1.03589	0.0153152	35.889	33
	1405	Tb927.2.2440	proteasome regulatory non-ATPase subunit 6 (RPN6)	57.323	28.8	0	1	-0.0683275	0.145218	28.8	14	14	0.76898	-0.114085	11.685	13	27.1	13	13	0.76121	-0.118496	11.715	13	27.1	14	14	1.06561	0.0275981	12.674	14
	1617	Tb927.3.5310	paraflagellar rod protein	242.78	1.5	0	1	-0.0964445	0.145249	0.6	1	1	0.66888	-0.174652		1	1.5	2	2	0.70285	-0.153137	8.1095	2	1.5	2	2	1.09259	0.0384555	22.025	2
	2800	Tb927.9.9060	Lsm12 protein, putative	21.06	44.2	0	1	-0.0593951	0.145253	44.2	8	8	0.83787	-0.0768234	6.1395	8	44.2	8	8	0.75624	-0.12134	7.1462	9	44.2	8	8	1.04708	0.0199784	12.065	9
	1039	Tb927.11.16480	enoyl-CoA hydratase/isomerase family protein, putative	40.234	45.3	0	1	-0.0619327	0.145319	44.8	12	12	0.79091	-0.101873	7.4872	19	45.3	14	14	0.77817	-0.108926	7.5708	13	42.8	13	13	1.05925	0.0250004	16.814	19
	2407	Tb927.8.4150	hypothetical protein, conserved	33.246	8	0	1	-0.0903335	0.145397	8	2	2	0.80051	-0.0966332	2.2701	2	8	2	2	0.63529	-0.197028	13.896	2	8	2	2	1.05356	0.0226606	6.1747	2
	263	Tb927.1.1350;Tb11.v5.0392	kinesin heavy chain, putative	96.581	3.7	0	2	-0.0485488	0.145487	3.7	3	3	0.80954	-0.0917617	22.461	3	3.7	3	3	0.8458	-0.0727323	18.889	3	3.7	3	3	1.04435	0.0188476	20.306	4
	2224	Tb927.7.5180;Tb927.7.5170	60S ribosomal protein L23a, putative ;60S ribosomal protein L23a,60S ribosomal protein L25	18.17	59.1	0	2	-0.0569383	0.145526	59.1	14	14	0.80237	-0.0956253	7.9786	20	59.1	15	15	0.79737	-0.0983401	6.1287	22	59.1	15	15	1.05475	0.0231504	10.749	25
	682	Tb927.10.6360	hypothetical protein, conserved	55.524	4.5	0.0011943	1	0.0337483	0.145747	2.9	1	1	1.123	0.0503798		1	1.6	1	1	1.0402	0.0171168		1	0	0	0				0
	255	Tb927.11.11330;Tb11.v5.1035;Tb11.v5.1034;Tb927.11.11290	heat shock protein 70 ;heat shock protein 70 (hsp70), putative	71.408	64.9	0	4	-0.0646572	0.145914	64.9	49	45	0.7739	-0.111315	32.243	144	61.3	48	44	0.77776	-0.109154	24.88	127	58.5	47	43	1.06291	0.0264981	49.815	132
	1919	Tb927.5.950	monothiol glutaredoxin, putative	24.515	20.3	0	1	-0.0446395	0.146038	20.3	4	4	0.85373	-0.0686795	23.644	8	20.3	4	4	0.82597	-0.0830357	15.082	9	20.3	4	4	1.04183	0.0177966	12.088	9
	319	Tb927.1.630	anti-silencing protein ASF 1 like protein, putative	19.121	7.6	0.0091108	1	-0.0274816	0.146198	7.6	1	1	0.90976	-0.0410732		1	0	0	0				0	7.6	1	1	0.968523	-0.0138901		1
	1819	Tb927.5.1630	hypothetical protein, conserved	17.683	27.7	0	1	-0.055649	0.14629	27.7	4	4	0.81938	-0.0865146	11.657	4	21.4	3	3	0.78914	-0.102846	20.499	3	27.7	4	4	1.05296	0.0224136	21.902	7
	1439	Tb927.2.4445	hypothetical protein, conserved	15.441	20.3	0	1	-0.0577182	0.146329	11.3	1	1	0.80383	-0.0948358		1	20.3	2	2	0.79056	-0.102065	12.186	2	20.3	2	2	1.0562	0.0237463	0.43236	2
	201	Tb927.10.16110;Tb11.v5.0527	hypothetical protein, conserved ;hypothetical protein, conserved	42.99	11.7	0	2	-0.0278765	0.146585	9.3	3	3	0.86225	-0.0643668	13.938	3	11.7	4	4	0.94924	-0.022624	27.255	3	11.7	4	4	1.00777	0.00336139	7.3132	3
	1277	Tb927.11.6660	hypothetical protein, conserved	103.55	7.6	0	1	-0.0775434	0.146883	7.6	5	5	0.83974	-0.0758552	27.441	7	4.4	3	3	0.67053	-0.173582	2.7427	2	6.5	4	4	1.03946	0.0168069	12.524	3
	2499	Tb927.8.6820	hypothetical protein, conserved	47.159	3.7	0	1	-0.0559183	0.147043	3.7	1	1	0.8473	-0.0719628		1	3.7	1	1	0.76702	-0.115193		1	3.7	1	1	1.04569	0.0194013		1
	401	Tb927.10.12430	hypothetical protein, conserved	73.017	12.8	0	1	-0.067845	0.147146	8.8	5	5	0.72011	-0.142601	14.571	6	12.8	7	7	0.82589	-0.0830778	9.3124	6	10.9	6	6	1.05231	0.0221438	21.589	8
	2678	Tb927.9.2120	hypothetical protein, conserved	30.605	5.4	0	1	-0.0568076	0.147165	5.4	1	1	0.90255	-0.0445287		1	5.4	1	1	0.73792	-0.131991		1	5.4	1	1	1.01414	0.00609666		1
	990	Tb927.11.14960	pumilio/PUF RNA binding protein 7, putative (PUF7)	78.663	5.5	0	1	-0.0798502	0.147185	5.5	3	3	0.73216	-0.135394	10.249	4	4.4	2	2	0.72829	-0.137696	0.66789	2	4.4	2	2	1.08029	0.0335391	10.363	4
	1605	Tb927.3.4900	tRNA isopentenyltransferase, putative	51.787	7	0	1	-0.0369123	0.147195	3.9	2	2	0.81408	-0.0893329	4.5774	2	5.5	3	3	0.97666	-0.0102566	53.313	3	7	4	4	0.974659	-0.0111474	7.5779	5
	1188	Tb927.11.4660	kinesin, putative,MCAK-like kinesin, putative,kinesin family member 6, putative (Kif13-2)	76.989	2.8	0	1	-0.0570604	0.147368	1.2	1	1	0.8133	-0.0897492	8.247	3	2.8	2	2	0.78522	-0.105009	17.233	5	1.2	1	1	1.05579	0.0235767	5.2812	5
	2285	Tb927.7.720	hypothetical protein, conserved	188.86	12.3	0	1	-0.0316678	0.147454	11.6	17	17	0.87015	-0.0604059	30.311	26	10.8	15	15	0.89674	-0.0473335	21.062	16	12.3	18	18	1.02976	0.012736	32.511	29
	1003	Tb927.11.15370	hypothetical protein, conserved (TbKap123)	117.88	28.8	0	1	-0.0422509	0.147478	27.3	20	20	0.84134	-0.0750285	23.397	32	24.7	19	19	0.85214	-0.069489	18.203	26	23.9	18	18	1.04175	0.017765	26.45	23
	764	Tb927.10.8420	target of rapamycin (TOR) kinase 1 (TOR1)	271.39	41.1	0	1	-0.038066	0.147522	40.5	95	95	0.86253	-0.0642258	17.246	143	36.2	83	83	0.8589	-0.0660574	28.012	108	37.6	87	87	1.03773	0.0160852	21.352	141
	1822	Tb927.5.1710	ribonucleoprotein p18, mitochondrial precursor, putative	21.226	43.6	0	1	-0.0602314	0.147672	36.2	7	7	0.78614	-0.1045	82.669	13	43.6	8	8	0.79119	-0.101719	11.825	15	43.6	8	8	1.06054	0.0255252	7.4225	13
	525	Tb927.10.1690	nucleotide binding protein, putative (NBP 1)	33.284	18.3	0	1	-0.0393094	0.147949	18.3	5	5	0.82681	-0.0825943	6.9767	4	18.3	5	5	0.89428	-0.0485265	4.988	4	16	5	5	1.03084	0.0131924	31.89	3
	1428	Tb927.2.3990	hypothetical protein, conserved	115.86	10	0	1	-0.0816709	0.148104	9	8	8	0.78644	-0.104334	26.098	10	6.4	6	6	0.67705	-0.169379	34.527	5	6.6	6	6	1.06832	0.028701	18.232	6
	2558	Tb927.9.11000	small GTPase, putative,GTP-binding protein, putative (RAB7)	14.819	10.1	0	1	-0.0690296	0.148253	10.1	1	1	0.68105	-0.166821		1	10.1	1	1	0.93068	-0.0311996		1	10.1	1	1	0.979336	-0.00906828		1
	2116	Tb927.7.1910	pyridoxal phosphate containing glycine decarboxylase, putative (GCVP)	106.29	7.2	0	1	-0.0520454	0.148387	7.2	6	6	0.85706	-0.0669888	14.44	5	5.6	5	5	0.78036	-0.107705	9.5066	6	5.6	5	5	1.04366	0.0185574	29.654	5
	1885	Tb927.5.3700	hypothetical protein, conserved	32.239	11.6	0	1	-0.118732	0.148435	11.6	2	2	0.52845	-0.276996		1	11.6	2	2	0.80743	-0.0928951	13.888	2	11.6	2	2	1.03203	0.0136942	31.403	3
	1849	Tb927.5.2770	hypothetical protein, conserved	46.514	10.1	0	1	-0.0780996	0.148536	10.1	4	4	0.72276	-0.141006	14.316	4	4.2	2	2	0.74706	-0.126645	16.838	2	4.2	2	2	1.07982	0.0333515	11.9	2
	2578	Tb927.9.11840	hypothetical protein, conserved	24.075	19.8	0	1	-0.0674694	0.148543	19.8	4	4	0.83176	-0.080002	19.379	5	16.1	3	3	0.71761	-0.144112	8.3041	3	16.1	3	3	1.05125	0.0217053	7.1557	5
	1622	Tb927.3.5490	flagellar transport protein, putative (PIFTB2)	77.659	7.4	0	1	-0.317785	0.14873	3.6	2	2	0.7414	-0.129947		1	4	2	2	0.1695	-0.77083	207.65	2	4.6	2	2	0.885975	-0.0525785	8.7219	2
	184	Tb927.10.540;Tb11.v5.0414	ATP-dependent DEAD/H RNA helicase, putative,DEAD box RNA helicase, putative ;ATP-dependent DEAD/H RNA helicase, putative	49.226	25.7	0	2	-0.0570011	0.148752	25.7	11	11	0.79773	-0.0981441	16.74	12	17	7	7	0.79887	-0.0975239	14.702	11	23.9	10	10	1.05844	0.0246647	16.738	14
	158	Tb927.11.7270;Tb11.v5.0256	proteasome beta 3 subunit, putative (PSB3) ;proteasome beta 3 subunit, putative	22.484	30.2	0	2	-0.0382995	0.148923	23.4	5	5	0.8651	-0.0629337	10.239	5	30.2	6	6	0.85409	-0.0684964	7.3607	6	29.8	5	5	1.0388	0.0165316	8.1872	5
	2770	Tb927.9.7620;Tb927.9.7590	60S ribosomal protein L11, putative ;60S ribosomal protein L11, putative	22.369	45.9	0	2	-0.0528642	0.149075	41.8	9	9	0.81847	-0.0869972	13.653	15	41.8	9	9	0.80448	-0.0944847	12.939	16	45.9	10	10	1.05412	0.0228894	11.75	13
	1592	Tb927.3.4600	hypothetical protein, conserved	121.4	5.7	0	1	-0.0909741	0.149147	1.4	1	1	0.6602	-0.180324		1	4.7	3	3	0.74332	-0.128824	4.916	2	4.3	3	3	1.08699	0.0362263	46.15	2
	885	Tb927.11.11900	coatomer gamma subunit, putative,cytosolic coat protein, putative (TbCoatomerGamma)	97.586	8.1	0	1	-0.0618111	0.149387	7.1	6	6	0.7942	-0.10007	11.928	9	8.1	7	7	0.77241	-0.112152	21.329	9	8.1	7	7	1.06363	0.026789	15.135	7
	1347	Tb927.11.9140	mitochondrial RNA binding complex 1 subunit (MRB0880)	18.647	14.9	0	1	-0.0666734	0.149496	14.9	2	2	0.77822	-0.108898	5.2942	2	14.9	2	2	0.75831	-0.120153	1.7621	2	14.9	2	2	1.06913	0.0290305	29.774	2
	339	Tb927.10.10340;Tb11.v5.0811	structural maintenance of chromosome 2, putative (SMC2) ;structural maintenance of chromosome 2, putative	134	2.4	0	2	-0.0730717	0.149583	2.4	2	2	0.7048	-0.151934	0.1967	2	2.4	2	2	0.80554	-0.0939129	6.662	2	2.4	2	2	1.06324	0.026632	17.687	2
	283	Tb927.1.2400;Tb927.1.2380;Tb927.1.2360;Tb927.1.2340;Tb11.v5.0468	alpha tubulin ;alpha tubulin ;alpha tubulin ;alpha tubulin ;alpha tubulin, putative	49.787	67	0	5	-0.0634889	0.149592	67	25	25	0.77645	-0.109887	37.206	82	65.2	24	24	0.77897	-0.108479	43.015	78	66.5	23	23	1.06635	0.027899	25.138	83
	1818	Tb927.5.1530	hypothetical protein, conserved	59.943	7.2	0	1	-0.0550815	0.149647	7.2	3	3	0.76834	-0.114447	5.3072	3	7.2	3	3	0.84928	-0.0709491	101.5	3	7.2	3	3	1.04749	0.0201513	22.445	3
	225	Tb927.10.2770;Tb11.v5.0684	eukaryotic translation initiation factor 5, putative ;eukaryotic translation initiation factor 5, putative	42.945	27.2	0	2	-0.0484348	0.149698	26.7	9	9	0.8517	-0.0697134	22.114	10	24.1	7	7	0.80291	-0.0953331	9.6068	8	24.6	8	8	1.04651	0.019742	15.618	6
	1655	Tb927.4.1070	50S ribosomal protein L13, putative	24.299	13.9	0	1	-0.0574826	0.149724	13.9	3	3	0.82253	-0.0848483	12.161	3	13.9	3	3	0.7736	-0.111484	5.9031	3	13.9	3	3	1.05654	0.023884	11.583	3
	228	Tb11.v5.0701;Tb927.10.2210	ubiquitin carboxyl-terminal hydrolase, putative ;ubiquitin carboxyl-terminal hydrolase, putative,cysteine peptidase, Clan CA, family C19, putative	47.106	3.7	0	2	-0.16588	0.149774	3.7	1	1	0.43763	-0.358893	83.598	2	3.7	1	1	1.1291	0.0527324	16.648	3	3.7	1	1	0.643459	-0.191479		1
	377	Tb927.10.11590	nicotinate phosphoribosyltransferase, putative	48.917	2.3	0.0023419	1	-0.0911725	0.149798	2.3	1	1	0.63492	-0.197281		1	2.3	1	1	0.78482	-0.10523		1	2.3	1	1	1.06904	0.0289933		1
	955	Tb927.11.14050	hypothetical protein, conserved	17.919	13.3	0.0011947	1	-0.0767119	0.149879	13.3	2	2	0.71298	-0.146923	11.224	2	13.3	2	2	0.76627	-0.115618	4.7686	2	13.3	2	2	1.07747	0.0324052	15.646	2
	741	Tb927.10.7930	2,3-bisphosphoglycerate-independent phosphoglycerate mutase (PGAM)	60.603	18.9	0	1	-0.0532903	0.14998	18.9	7	7	0.83781	-0.0768545	21.443	7	18.9	7	7	0.78545	-0.104881	17.099	6	18.9	7	7	1.05164	0.0218652	77.605	6
	916	Tb927.11.13190;Tb927.11.13090	elongation factor 1 gamma, putative ;elongation factor 1 gamma, putative	46.275	59.4	0	2	-0.0417501	0.149991	57.2	27	27	0.84311	-0.0741158	33.287	53	59.4	27	27	0.852	-0.0695604	17.193	60	59.4	28	28	1.04334	0.018426	36.534	52
	2387	Tb927.8.3100	coronin, putative (CRN12)	57.312	23.3	0	1	-0.0625819	0.149998	23.3	9	9	0.7646	-0.116566	20.854	11	23.3	9	9	0.7975	-0.0982693	7.8034	9	22	8	8	1.06436	0.0270893	10.465	8
	1967	Tb927.6.2320;Tb927.6.2260	hypothetical protein, conserved ;hypothetical protein, conserved	20.146	36.2	0	2	-0.0667802	0.150129	36.2	5	5	0.7523	-0.123609	16.036	7	23.9	4	4	0.78375	-0.105822	12.169	5	36.2	5	5	1.06928	0.0290909	6.9996	7
	1410	Tb927.2.2540	hypothetical protein, conserved	19.21	10.1	0	1	-0.0577004	0.150172	10.1	1	1	0.78834	-0.103286	25.016	2	10.1	1	1	0.80294	-0.0953169	14.055	2	10.1	1	1	1.06048	0.0255021	1.236	2
	2549	Tb927.9.10580	3-demethylubiquinone-9 3-methyltransferase, putative	31.206	45.1	0	1	-0.0496337	0.150254	42	11	11	0.82311	-0.0845421	19.054	14	45.1	12	12	0.81954	-0.0864298	8.6096	12	45.1	13	13	1.05213	0.0220707	12.916	13
	978	Tb927.11.14680	phosphatidylinositol 3-related kinase, putative	320.59	6.9	0	1	-0.0491033	0.150492	6.6	15	15	0.83876	-0.0763623	21.647	13	4.1	9	9	0.80856	-0.0922877	13.696	8	5.7	14	14	1.05037	0.0213402	25.04	12
	2735	Tb927.9.5460	eukaryotic translation initation factor 4 gamma, putative	110.26	2.2	0	1	-0.0327474	0.150556	2.2	2	2	1.0343	0.0146465	26.243	2	2.2	2	2	0.87759	-0.0567083	9.8424	2	2.2	2	2	0.878657	-0.0561804	14.104	2
	2127	Tb927.7.240;Tb927.7.230	40S ribosomal protein S33, putative ;40S ribosomal protein S33, putative	11.17	46.6	0	2	-0.0544567	0.150638	46.6	5	5	0.82161	-0.0853343	9.9526	11	46.6	5	5	0.79095	-0.101851	3.8082	13	46.6	5	5	1.05637	0.0238151	17.335	12
	966	Tb927.11.14250	T-complex protein 1, epsilon subunit, putative (TCP-1-epsilon)	59.381	39.2	0	1	-0.0518087	0.150702	37.7	22	22	0.82027	-0.0860432	50.658	30	39.2	23	23	0.80812	-0.0925241	21.049	32	39.2	23	23	1.05473	0.0231413	22.331	30
	1315	Tb927.11.7900	mitochondrial RNA binding protein,RBP16,RNA- binding protein of 16 kDa (RBP16)	15.118	58.2	0	1	-0.0720312	0.150771	58.2	9	9	0.76418	-0.116804	11.649	13	58.2	9	9	0.7391	-0.131297	12.369	11	58.2	8	8	1.07648	0.0320077	8.9403	11
	1793	Tb927.4.890	small nuclear ribonucleoprotein SmD3, putative (SmD3)	12.363	47.8	0	1	-0.0630061	0.150976	47.8	4	4	0.7627	-0.117646	12.694	4	47.8	5	5	0.7959	-0.0991415	9.8791	5	47.8	5	5	1.06603	0.0277694	11.349	5
	1341	Tb927.11.900	isocitrate dehydrogenase, putative (IDH)	46.77	28.1	0	1	-0.0276533	0.151293	25.9	9	8	0.85605	-0.0675009	6.3234	6	19.1	7	6	0.99263	-0.0032126	18.793	6	28.1	10	9	0.972195	-0.0122465	2.9824	7
	2741	Tb927.9.5840;Tb927.9.5750	unspecified product (TRYP1) ;unspecified product (TRYP1)	22.424	62.8	0	2	-0.0401432	0.151486	62.8	16	16	0.85362	-0.0687354	13.911	83	62.8	16	16	0.85124	-0.069948	18.082	72	62.8	16	16	1.04293	0.0182539	17.9	78
	1806	Tb927.5.1200	exosome component CSL4,Csl4p homologue (CSL4)	32.566	8.4	0	1	0.0837436	0.151497	0	0	0				0	8.4	2	2	1.3394	0.12691	100.73	2	4.5	1	1	1.09794	0.040577		1
	2416	Tb927.8.4500;Tb11.v5.0763	eukaryotic translation initation factor 4 gamma, putative ;hypothetical protein, conserved	84.574	9.1	0	2	-0.056971	0.1515	7.6	5	5	0.77303	-0.111804	9.299	5	9.1	6	6	0.8253	-0.0833882	12.443	6	9.1	6	6	1.0575	0.0242788	25.846	8
	287	Tb927.1.2600	pumilio/PUF RNA binding protein 9 (PUF9)	74.065	9.1	0	1	-0.0503669	0.151657	4	2	2	0.88301	-0.0540344	13.224	7	9.1	4	4	0.77273	-0.111972	25.479	6	7.3	3	3	1.03492	0.014906	30.533	7
	2528	Tb927.8.820	hypothetical protein, conserved	61.686	5.4	0	1	-0.042364	0.151761	5.4	2	2	0.80501	-0.0941987	4.4373	2	5.4	2	2	0.90059	-0.0454729	3.0285	2	5.4	2	2	1.02939	0.0125795	35.381	2
	1010	Tb927.11.15550	NADH-cytochrome b5 reductase, putative (B5R)	33.885	11.7	0	1	-0.0248587	0.151883	11.7	3	3	0.90131	-0.0451258	3.4929	3	11.7	3	3	0.91044	-0.0407487	17.388	3	11.7	3	3	1.02636	0.0112984	5.014	3
	1964	Tb927.6.2210	hypothetical protein, conserved	123.85	5.7	0	1	-0.0426753	0.152107	4.3	4	4	0.91437	-0.038878	34.464	7	4.9	4	4	0.79721	-0.0984273	19.052	6	4.9	4	4	1.0216	0.00927942	18.308	8
	798	Tb927.10.9740	proteasome regulatory ATPase subunit 6,19S proteasome regulatory subunit (RPT6)	45.699	34.1	0	1	-0.0538262	0.152129	29.4	10	9	0.79977	-0.0970349	26.427	11	34.1	11	10	0.81457	-0.0890716	26.736	11	34.1	11	10	1.05835	0.0246279	26.967	11
	2527	Tb927.8.8180;Tb927.4.4150	mitochondrial RNA binding complex 1 subunit (MRB8180) ;mitochondrial RNA binding complex 1 subunit (MRB4150)	103.45	7.6	0	2	-0.0534093	0.152146	7.6	7	7	0.82275	-0.0847321	32.272	9	6	6	6	0.79506	-0.0996001	21.498	12	7.6	7	7	1.05707	0.0241043	28.309	10
	546	Tb927.10.2240	hypothetical protein, conserved	66.352	24.7	0	1	-0.0532142	0.15221	21.9	12	12	0.83717	-0.0771863	32.459	27	24.7	14	14	0.78476	-0.105263	19.719	28	23.3	13	13	1.05392	0.022807	41.951	29
	1324	Tb927.11.8120	protein transport protein SEC13, putative	35.125	22.3	0	1	-0.0592196	0.152238	20.2	4	4	0.77689	-0.10964	3.5274	3	18.7	4	4	0.80372	-0.0948952	18.128	4	22.3	5	5	1.06384	0.0268768	11.906	5
	2191	Tb927.7.3810	hypothetical protein, conserved	41.685	14.7	0	1	-0.0731398	0.152271	14.7	4	4	0.72893	-0.137314	93.236	3	10	3	3	0.76725	-0.115063	9.3065	3	14.7	4	4	1.07884	0.0329577	3.8097	3
	2163	Tb927.7.3120	small nuclear ribonucleoprotein SmD1,SmD-1 like small nuclear ribonucleoprotein (Sm-D1)	11.713	30.2	0	1	-0.0503563	0.152385	30.2	2	2	0.81409	-0.0893276	1.9239	2	30.2	2	2	0.8223	-0.0849697	6.4302	3	30.2	2	2	1.05494	0.0232283	5.0658	2
	2253	Tb927.7.6090	hypothetical protein, conserved	88.162	44.1	0	1	-0.0491441	0.152409	42.5	34	34	0.81685	-0.0878577	19.075	75	42.9	34	34	0.82752	-0.0822215	29.153	58	42.9	34	34	1.05353	0.0226468	24.369	62
	2783	Tb927.9.8190	hypothetical protein, conserved	28.802	10.2	0	1	-0.0672411	0.152701	10.2	2	2	0.72481	-0.139776	5.8757	3	10.2	2	2	0.81532	-0.0886719	27.363	3	10.2	2	2	1.06347	0.0267243	37.828	3
	1757	Tb927.4.4320	divalent cation tolerance protein, putative	12.973	32.8	0	1	-0.0625351	0.152707	32.8	2	2	0.79661	-0.0987542	5.5016	2	32.8	2	2	0.76333	-0.117288	2.7301	2	32.8	2	2	1.06767	0.0284366	11.079	2
	2715	Tb927.9.4290	hypothetical protein, conserved	27.771	18	0	1	-0.0693408	0.152772	18	3	3	0.78471	-0.105291	24.972	3	18	3	3	0.73508	-0.133665	10.295	3	18	3	3	1.07383	0.0309337	22.706	3
	1448	Tb927.2.4650	hypothetical protein, conserved	27.774	3.6	0	1	-0.0625935	0.152969	3.6	1	1	0.7236	-0.140501		1	3.6	1	1	0.85957	-0.0657188		1	3.6	1	1	1.04337	0.0184396		1
	2797	Tb927.9.8950	CAAX prenyl protease 1, putative,metallo- peptidase, Clan M- Family M48	48.904	28.1	0	1	-0.0792974	0.15302	24.1	8	8	0.72991	-0.136731	50.919	11	23.2	8	8	0.72742	-0.138215	10.205	10	28.1	10	10	1.08906	0.0370533	11.325	12
	1492	Tb927.3.1340	ZFP family member, putative (ZC3H7)	66.646	10.9	0	1	-0.0431552	0.153182	7.5	3	3	0.79467	-0.0998132	4.7724	3	9.4	4	4	0.91322	-0.0394246	14.022	3	9	4	4	1.02276	0.00977218	23.556	4
	690	Tb927.10.6610	chaperone protein DNAj, putative	31.198	13.1	0	1	-0.0761323	0.153229	13.1	3	3	0.73169	-0.135673	31.218	3	13.1	3	3	0.74413	-0.128351	15.448	3	13.1	3	3	1.08549	0.0356272	10.917	3
	1613	Tb927.3.5170	hypothetical protein, conserved	44.281	3.4	0	1	0.0679938	0.153296	3.4	1	1	1.0776	0.0324576		1	3.4	1	1	1.2692	0.10353		1	3.4	1	1				0
	701	Tb927.10.6970;Tb927.10.6940	dipeptidyl-peptidase 8-like serine peptidase,serine peptidase, Clan SC, Family S9B ;Dipeptidyl-peptidase 8-like, putative	93.683	46.1	0	2	-0.0489863	0.153315	46.1	33	33	0.82469	-0.0837093	23.83	55	40.2	30	30	0.81989	-0.0862444	25.3	47	34.5	27	27	1.05437	0.0229947	30.35	42
	1763	Tb927.4.4550;Tb927.8.7780	hypothetical protein, conserved	92.148	8.3	0	2	-0.286676	0.153352	4.9	3	3	0.73032	-0.136487	7.5055	3	1.6	1	1	0.19826	-0.702765		1	8.3	5	5	0.953289	-0.0207755	34.779	5
	1567	Tb927.3.3670	RNA-binding protein, putative (TRRM3)	66.931	2.9	0.0087783	1	-0.0568703	0.15342	1.4	1	1	0.79641	-0.0988633		1	2.9	2	2	0.79706	-0.098509	17.078	4	1.4	1	1	1.06356	0.0267613		1
	1678	Tb927.4.1670	hypothetical protein, conserved	17.389	17.6	0	1	-0.0451282	0.153481	17.6	2	2	0.83453	-0.078558	6.7993	5	17.6	2	2	0.83544	-0.0780847	8.0444	3	17.6	2	2	1.05017	0.0212581	14.168	4
	213	Tb927.7.2570;Tb11.v5.0611	guide RNA associated protein, GAP2 ;hypothetical protein, conserved	52.545	36.2	0	2	-0.0699909	0.153655	36.2	12	12	0.77167	-0.112568	10.396	14	33.2	11	11	0.74134	-0.129983	13.617	10	36.2	13	13	1.0779	0.0325784	8.8886	18
	97	Tb927.5.4500;Tb05.5K5.150	ras-like small GTPase, putative (TbSAR1) ;small GTP-binding protein, putative,BAC from homologous region on chr5	21.771	32	0	2	-0.0347003	0.153771	24.7	5	5	0.84295	-0.0741982	11.896	4	17	4	4	0.90559	-0.0430684	15.077	4	32	6	6	1.03078	0.0131656	18.685	5
	691	Tb927.10.6630	ATP-dependent DEAD/H RNA helicase HEL64, putative (HEL64)	64.082	13	0	1	-0.0667612	0.154229	10.9	6	6	0.77847	-0.108758	18.148	5	8.6	5	5	0.75329	-0.123038	11.285	7	10	6	6	1.07526	0.0315124	14.834	7
	499	Tb927.10.15220	hypothetical protein, conserved	22.101	8.8	0	1	-0.0834217	0.154258	8.8	1	1	0.91306	-0.0395007		1	8.8	1	1	0.74586	-0.127343		1	0	0	0				0
	583	Tb927.10.3130	hypothetical protein, conserved	87.066	13.6	0	1	-0.0556243	0.154379	12.8	7	7	0.76858	-0.114311	12.617	10	8	5	5	0.83913	-0.0761708	17.213	5	13.6	8	8	1.05587	0.0236087	13.881	11
	340	Tb927.10.10390	trypanothione reductase	53.156	11	0	1	-0.0637465	0.154386	7.9	3	3	0.77682	-0.10968	14.927	3	7.9	3	3	0.77259	-0.112051	17.078	3	11	4	4	1.07273	0.0304909	26.296	4
	520	Tb927.10.1610	hypothetical protein, conserved	16.358	19.7	0	1	-0.113376	0.154563	19.7	2	2	0.70386	-0.152514		1	19.7	2	2	0.58196	-0.235107		1	19.7	2	2	1.11556	0.0474933		1
	1251	Tb927.11.6200;Tb927.11.6180	60S ribosomal protein L28, putative ;60S ribosomal protein L28, putative	16.861	49.3	0	2	-0.0536654	0.154645	43.8	9	9	0.81391	-0.0894236	23.049	23	49.3	10	10	0.7994	-0.0972359	22.222	25	49.3	11	11	1.06087	0.0256633	20.171	23
	1712	Tb927.4.2740	hypothetical protein, conserved	16.327	44.7	0	1	-0.0512248	0.154808	40	7	7	0.83253	-0.0796001	7.258	9	44.7	8	8	0.79797	-0.0980134	20.525	9	44.7	8	8	1.05667	0.023939	20.45	13
	1723	Tb927.4.3320	uracil phosphoribosyltransferase, putative	27.031	17.5	0	1	-0.0474181	0.155014	17.5	3	3	0.83657	-0.0774977	9.0326	3	17.5	3	3	0.81761	-0.0874538	5.4462	4	17.5	3	3	1.05365	0.0226972	2.4843	3
	2771	Tb927.9.7670	hypothetical protein, conserved	26.419	33.6	0	1	-0.0592842	0.15519	28.9	6	6	0.73963	-0.130985	16.534	7	29.4	6	6	0.8557	-0.0676785	9.8263	7	33.6	7	7	1.04909	0.0208114	10.668	11
	965	Tb927.11.14220	hypothetical protein, conserved	54.405	7.6	0	1	-0.05018	0.155488	7.6	2	2	0.78518	-0.105031	28.605	3	7.6	2	2	0.85783	-0.0665988	8.2824	3	7.6	2	2	1.04976	0.0210894	21.105	6
	1278	Tb927.11.6700	hypothetical protein, conserved	15.205	18.2	0	1	-0.0477899	0.155635	18.2	2	2	0.88661	-0.0522674	16.848	2	18.2	2	2	0.78155	-0.107043	2.1546	2	18.2	2	2	1.03739	0.015941	26.096	2
	2658	Tb927.9.15240	hypothetical protein, conserved	28.749	10.1	0	1	-0.0540895	0.155749	4.4	1	1	0.74336	-0.128801	42.784	2	10.1	2	2	0.90601	-0.042867	33.888	2	10.1	2	2	1.02188	0.00939923	8.2139	2
	2628	Tb927.9.13740;Tb927.9.13710;Tb927.9.13680;Tb927.9.13650	ADP-ribosylation factor, putative ;ADP-ribosylation factor, putative ;ADP-ribosylation factor, putative ;ADP-ribosylation factor, putative	20.624	42.3	0	4	-0.0563256	0.155801	31.9	4	4	0.79053	-0.102082	65.512	4	42.3	6	6	0.80467	-0.0943822	15.135	6	38.5	5	5	1.06534	0.0274871	12.827	5
	262	Tb927.1.1210	hypothetical protein, conserved	16.902	39.6	0	1	-0.0571411	0.155812	27.1	4	4	0.81178	-0.0905617	17.313	4	39.6	6	6	0.77937	-0.108256	5.9346	3	22.9	3	3	1.06511	0.0273945	9.075	2
	1913	Tb927.5.800;Tb927.5.790;Tb927.3.1630	casein kinase I, isoform 2 (CK1.2)	38.374	43.4	0	3	-0.0713642	0.155837	41	12	12	0.74495	-0.127873	10.635	15	39.5	12	12	0.75658	-0.121145	18.253	15	39.5	12	12	1.08374	0.0349254	16.686	15
	477	Tb927.10.14740;Tb927.10.14620;Tb11.v5.1063	hypothetical protein, conserved ;hypothetical protein, conserved ;hypothetical protein, conserved	44.177	19.2	0	3	-0.0603379	0.156164	17.1	5	5	0.76451	-0.116617	25.833	4	14.5	5	5	0.80701	-0.0931211	8.5747	3	16.6	5	5	1.06838	0.0287242	9.9819	4
	392	Tb927.10.12090	RNA-binding protein, putative (RBP7A)	13.272	28.4	0	1	-0.0858238	0.156497	28.4	3	3	0.69302	-0.159254	22.459	4	21.6	2	2	0.72393	-0.140303	9.5452	3	28.4	3	3	1.10176	0.0420864	12.611	4
	2089	Tb927.7.1140;Tb927.7.1120	trypanothione/tryparedoxin dependent peroxidase 3,glutathione peroxidase-like protein 3 (TDPX3) ;trypanothione/tryparedoxin dependent peroxidase 1, cytosolic,glutathione peroxidase-like protein 1 (TDPX1)	19.655	27.3	0	2	-0.0594988	0.156608	17	3	2	0.85511	-0.067978	5.6917	3	22.2	4	1	0.73785	-0.132032	5.0603	2	16.5	3	1	1.05078	0.0215136	2.8056	2
	2350	Tb927.8.2090	cyclophilin type peptidyl-prolyl cis-trans isomerase, putative (PPIase)	21.668	20.6	0	1	-0.0592409	0.156646	20.6	3	3	0.74855	-0.125779	5.0053	2	20.6	3	3	0.83801	-0.0767508	8.4563	2	20.6	3	3	1.05878	0.0248072	12.255	2
	1249	Tb927.11.6160	eukaryotic release factor 3, putative (ERF3)	76.914	25.4	0	1	-0.0424361	0.156656	23.8	13	13	0.84772	-0.0717476	22.944	13	25.4	15	15	0.83831	-0.0765954	12.15	16	15.9	10	10	1.04963	0.0210347	22.154	13
	96	Tb927.5.4460;Tb05.5K5.110;Tb11.v5.0866	major vault protein, putative (MVP) ;major vault protein, putative,BAC from homologous region on chr5 ;major vault protein, putative	94.102	32.7	0	3	-0.0407517	0.156693	29.6	16	16	0.8597	-0.0656531	22.336	17	27	16	16	0.8384	-0.0765487	24.24	16	25.3	15	15	1.047	0.0199466	16.506	15
	1660	Tb927.4.1170	ankyrin, putative	36.669	3.8	0	1	-0.0734185	0.156752	0	0	0				0	3.8	1	1	0.77124	-0.11281		1	3.8	1	1	0.924642	-0.0340265		1
	685	Tb927.10.6410	mismatch repair protein MSH8, putative,mismatch repair protein	110.32	6.2	0	1	-0.0770297	0.156842	6.2	6	6	0.75561	-0.121702	10.923	8	4.3	4	4	0.71305	-0.14688	30.716	6	4.3	4	4	1.09017	0.0374933	3.97	3
	426	Tb927.10.1310	hypothetical protein, conserved	102.74	47	0	1	-0.0309133	0.156903	45.1	32	32	0.88192	-0.0545708	17.7	48	44	31	31	0.8839	-0.0535969	23.168	43	38.9	29	29	1.03616	0.0154277	11.462	35
	824	Tb927.11.10170	hypothetical protein, conserved	24.353	16	0	1	-0.0652927	0.156939	16	3	3	0.83727	-0.0771345	10.366	3	9.4	2	2	0.71856	-0.143537	9.3492	2	9.4	2	2	1.05875	0.0247934	21.547	2
	1541	Tb927.3.2670	hypothetical protein, conserved	28.84	33.1	0	1	-0.0561658	0.156939	29	5	5	0.85687	-0.0670851	15.748	5	33.1	6	6	0.75331	-0.123026	15.839	5	33.1	6	6	1.05103	0.021614	40.863	6
	1022	Tb927.11.15930	hypothetical protein, conserved	17.511	54.1	0	1	-0.0497941	0.157111	54.1	7	7	0.8076	-0.0928037	7.951	11	43.3	6	6	0.82943	-0.0812203	22.547	9	54.1	6	6	1.05838	0.0246417	18.982	11
	243	Tb927.10.730;Tb11.v5.0822	ATP synthase, putative ;ATP synthase, putative	52.901	6.2	0	2	-0.0540791	0.15712	6.2	3	3	0.7659	-0.115828	4.2889	3	4.5	2	2	0.85343	-0.0688321	5.5102	2	6.2	3	3	1.05299	0.0224227	73.987	3
	305	Tb927.1.3950	alanine aminotransferase (ALAT)	55.704	3.8	0.0070188	1	-0.0371347	0.157176	3.8	2	2	0.87287	-0.0590504	10.989	2	2	1	1	0.85001	-0.070576		1	3.8	2	2	1.04285	0.0182222	6.1838	2
	1780	Tb927.4.5350;Tb927.8.6970	3-methylcrotonyl-CoA carboxylase, pseudogene, putative,3-methylcrotonyl-CoA carboxylase, point mutation ;3-methylcrotonyl-CoA carboxylase alpha subunit, putative	73.856	7.5	0	2	-0.0813508	0.157424	7.5	4	4	0.75645	-0.12122	6.7008	4	7.5	4	4	0.68936	-0.161554	10.008	3	7.5	4	4	1.09325	0.0387213	19.49	4
	1762	Tb927.4.450	coatomer alpha subunit, putative (TbCoatomerAlpha)	132.85	18.1	0	1	-0.0505565	0.157443	14.9	14	14	0.82946	-0.0812046	13.828	12	14	13	13	0.80264	-0.0954792	26.111	12	17.3	16	16	1.05929	0.0250142	26.778	16
	2254	Tb927.7.6180	hypothetical protein, conserved	29.957	39.6	0	1	-0.0528733	0.157715	29.9	8	8	0.76227	-0.117891	12.123	7	37.4	9	9	0.87063	-0.0601664	10.522	9	26.3	6	6	1.04577	0.0194376	10.214	7
	548	Tb927.10.2290	chaperone protein DNAj, putative	46.795	20.2	0	1	-0.0399785	0.157763	20.2	6	6	0.95943	-0.0179867	21.747	7	16.1	4	4	0.7952	-0.0995236	12.45	5	20.2	6	6	0.994431	-0.00242526	9.0628	7
	1230	Tb927.11.570	hypothetical protein, conserved	21.079	4.3	0.0037951	1	-0.0497787	0.157765	4.3	1	1	0.78291	-0.106288		1	4.3	1	1	0.86257	-0.0642057		1	4.3	1	1	1.04992	0.0211578		1
	1915	Tb927.5.860	selenoprotein, putative (SelT)	28.792	6.9	0.006679	1	-0.127746	0.158061	3.1	1	1	0.70714	-0.150495	4.6977	2	3.1	1	1	0.52225	-0.282122		1	6.9	2	2	1.12041	0.0493772		1
	471	Tb927.11.4820;Tb927.10.14580	60S ribosomal protein L17, putative ;60S ribosomal protein L17, putative	19.105	38.6	0	2	-0.050572	0.158206	38.6	7	7	0.81962	-0.0863875	35.483	14	38.6	7	7	0.81083	-0.0910702	19.466	19	33.1	6	6	1.06106	0.0257417	11.905	17
	1665	Tb927.4.1360	hypothetical protein, conserved	32.547	22.5	0	1	-0.0470846	0.158264	12.6	3	3	0.78126	-0.107204	34.052	4	19.8	5	5	0.8914	-0.0499274	15.833	6	22.2	5	5	1.03724	0.0158779	9.4329	6
	1072	Tb927.11.1900	T-complex protein 1, beta subunit, putative	58.057	54.3	0	1	-0.042319	0.158531	54.3	27	27	0.85183	-0.0696471	10.848	36	54.3	27	27	0.83409	-0.0787871	21.937	35	54.3	27	27	1.0507	0.0214771	45.455	35
	275	Tb927.1.1930	phosphatidylinositol 3-kinase, putative	324.21	23.4	0	1	-0.0433693	0.158581	21.2	56	56	0.85397	-0.0685574	19.204	70	19.9	53	53	0.82556	-0.0832514	14.568	54	21	55	55	1.05124	0.0217008	19.534	54
	2679	Tb927.9.2160	hypothetical protein, conserved	22.67	5.3	0.0087848	1	-0.211602	0.158588	5.3	1	1	0.80077	-0.0964922		1	5.3	1	1	0.47129	-0.326712		1	0	0	0				0
	1293	Tb927.11.7070	ATP-dependent DEAD/H RNA helicase, putative	60.825	2.5	0	1	-0.0247649	0.158751	2.5	1	1	0.86719	-0.0618857		1	2.5	1	1	0.97533	-0.0108484		1	2.5	1	1	0.996413	-0.00156065	15.612	3
	2120	Tb927.7.2120	hypothetical protein, conserved	46.084	11.8	0	1	-0.0479244	0.159228	11.8	4	4	0.76441	-0.116674	24.308	8	11.8	4	4	0.92425	-0.0342105	27.14	6	11.8	4	4	1.01651	0.00711084	21.705	7
	356	Tb927.10.11030	hypothetical protein, conserved	11.261	27	0	1	-0.0495813	0.159438	27	3	3	0.83193	-0.0799132	10.357	5	27	3	3	0.80506	-0.0941718	10.951	6	22	2	2	1.06009	0.025341	14.79	3
	2238	Tb927.7.5560	glucosamine-fructose-6-phosphate aminotransferase, putative	71.523	24.6	0	1	-0.0335322	0.159486	24.6	11	11	0.87648	-0.057258	32.754	13	21.4	9	9	0.86945	-0.0607554	12.946	10	21.2	9	9	1.04092	0.0174167	20.629	10
	274	Tb927.1.1910	hypothetical protein, conserved	136.79	10.9	0	1	-0.0362148	0.159724	10.9	11	11	0.81284	-0.0899949	105.39	11	7.3	7	7	1.0028	0.00121433	10.103	6	6.8	7	7	0.955292	-0.0198637	10.162	7
	586	Tb927.10.3200	U2 splicing auxiliary factor, putative (U2AF35)	29.114	21.9	0	1	-0.0615181	0.159796	21.5	4	4	0.77539	-0.11048	23.554	6	21.9	5	5	0.78302	-0.106227	11.366	6	21.9	5	5	1.07684	0.0321526	15.164	6
	1213	Tb927.11.5360	aldo/keto reductase, putative	35.116	12.5	0	1	-0.0606818	0.159908	12.5	3	3	0.83416	-0.0787506	6.1886	3	12.5	3	3	0.74097	-0.130199	18.227	3	6.4	2	2	1.06391	0.0269045	15.101	2
	1314	Tb927.11.7890	zinc finger protein family member, putative (ZC3H44)	48.18	24.9	0	1	-0.0479873	0.160058	15.4	6	6	0.83611	-0.0777366	27.603	7	24.9	9	9	0.8109	-0.0910327	23.335	9	20.5	7	7	1.05878	0.0248072	12.688	7
	884	Tb927.11.11870	hypothetical protein, conserved	38.266	7.7	0	1	-0.070535	0.16025	3.2	1	1	0.73443	-0.13405		1	7.7	2	2	0.76894	-0.114108	4.6087	2	7.7	2	2	1.08781	0.0365522	5.3902	2
	1041	Tb927.11.16510	hypothetical protein, conserved	16.327	18.5	0	1	-0.0478242	0.160313	18.5	2	2	0.82761	-0.0821743	4.9456	3	18.5	2	2	0.81944	-0.0864828	9.688	3	18.5	2	2	1.0597	0.0251845	5.9091	3
	2476	Tb927.8.630	lipoate-protein ligase, putative,lipoyl ligase, putative,lipoyltransferase, putative,lipoate biosynthesis protein, putative	57.052	15.6	0	1	-0.0676829	0.16032	12.3	4	4	0.71734	-0.144275	33.92	4	13.5	4	4	0.81371	-0.0895303	16.637	4	11.5	3	3	1.07339	0.0307565	9.5836	3
	756	Tb927.10.8200	hypothetical protein, conserved	30.838	43.1	0	1	-0.0472624	0.160394	43.1	9	9	0.87266	-0.0591549	16.688	10	43.1	9	9	0.78884	-0.103011	10.468	9	37.5	8	8	1.04804	0.0203788	29.199	9
	2031	Tb927.6.4080	hypothetical protein, conserved	24.735	27.3	0	1	-0.0676159	0.160457	23.4	4	4	0.79298	-0.100738	6.7143	4	27.3	5	5	0.73139	-0.135851	19.938	5	20.5	4	4	1.08079	0.0337409	2.9029	4
	1666	Tb927.4.1370	hypothetical protein, conserved	17.643	27.8	0	1	-0.0545158	0.1607	21.9	4	4	0.77147	-0.112681	7.2418	4	27.8	5	5	0.83704	-0.0772538	16.827	5	23.2	4	4	1.06264	0.0263873	13.704	4
	1021	Tb927.11.15910	iron superoxide dismutase	22.048	31.3	0	1	-0.0413451	0.160947	31.3	5	3	0.83923	-0.076119	12.821	5	31.3	5	3	0.85145	-0.0698409	10.374	6	31.3	5	3	1.05178	0.0219245	16.32	5
	686	Tb927.10.6440	phosphomannomutase, putative	27.884	10.6	0	1	-0.0535356	0.161016	4.5	1	1	0.85966	-0.0656733		1	4.5	1	1	0.76247	-0.117777		1	10.6	2	2	1.05401	0.0228436	3.1342	2
	2687	Tb927.9.2590	hypothetical protein, conserved	121.33	1.1	0.0041572	1	-0.125683	0.161085	1.1	1	1	0.48102	-0.317837	40.31	2	1.1	1	1	0.90535	-0.0431835		1	1.1	1	1	0.963763	-0.01603		1
	1815	Tb927.5.1490	eukaryotic initiation factor 4a, putative	122.1	7.4	0	1	-0.0277999	0.161423	6.6	6	6	0.87989	-0.0555716	39.92	13	5.8	6	6	0.90776	-0.042029	23.952	8	6.6	6	6	1.03324	0.0142009	20.423	11
	1422	Tb927.2.3610	hypothetical protein, conserved	16.06	50	0	1	-0.049941	0.161748	50	7	7	0.81423	-0.0892529	9.9369	12	41	6	6	0.81751	-0.0875069	20.068	11	41	6	6	1.06399	0.0269368	20.026	13
	1201	Tb927.11.5020	hypothetical protein, conserved	186.51	7.3	0	1	-0.0241399	0.16179	7.3	8	8	0.87127	-0.0598472	13.998	10	5	5	5	0.96553	-0.0152342	17.111	5	6.9	7	7	1.00615	0.00266168	9.5167	4
	190	Tb927.1.1030;Tb11.v5.0436	leucine-rich repeat protein (LRRP), putative ;hypothetical protein, conserved	49.852	7.4	0	2	-0.0504571	0.161838	7.4	2	2	0.77809	-0.10897	7.097	2	7.4	2	2	0.86001	-0.0654965	3.0815	2	7.4	2	2	1.05462	0.0230955	13.826	2
	959	Tb927.11.14100	DRBD4 (DRBD4)	54.707	18.2	0	1	-0.0559248	0.162071	18.2	6	6	0.79578	-0.099207	37.634	6	16	5	5	0.79636	-0.0988906	10.197	5	18.2	6	6	1.07232	0.0303232	21.916	6
	873	Tb927.11.11610	hypothetical protein, conserved	64.588	4.2	0	1	-0.171534	0.162092	4.2	1	1	0.38335	-0.416405		1	4.2	1	1	1.0906	0.0376655		1	4.2	1	1	0.731368	-0.135864		1
	645	Tb927.10.4930	protein phosphatase 2C, putative	32.263	5.5	0	1	0.0536959	0.162231	5.5	1	1	0.93726	-0.0281399		1	5.5	1	1	1.2764	0.105987		1	5.5	1	1	1.21127	0.0832408		1
	1247	Tb927.11.6130	S-phase kinase-associated protein, putative,Skp1 family protein, putative,Cyclin A/CDK2-associated protein,Cyclin A/CDK2- associated protein	21.125	42.3	0	1	-0.0663697	0.162305	33.5	4	4	0.70884	-0.149452	7.3747	3	42.3	5	5	0.83792	-0.0767974	15.845	6	37.4	4	4	1.06449	0.0271402	42.12	6
	1084	Tb927.11.2130	proteasome regulatory non-ATP-ase subunit 3 (RPN3)	38.167	34.1	0	1	-0.049926	0.162365	34.1	9	9	0.83613	-0.0777262	35.293	11	29.6	8	8	0.7974	-0.0983238	7.0047	9	21	6	6	1.06236	0.0262719	5.9227	8
	1792	Tb927.4.860	hypothetical protein, conserved	33.145	12.7	0.0019631	1	-0.100949	0.162577	3.3	1	1	0.76079	-0.118735		1	3.3	1	1	0.59378	-0.226374		1	12.7	3	3	1.10221	0.0422634	8.0735	3
	610	Tb927.10.3760	vacuolar ATP synthase subunit d, putative	31.285	3.2	0.0090975	1	-0.263094	0.162622	3.2	1	1	0.21591	-0.665727		1	3.2	1	1	0.77075	-0.113086		1	3.2	1	1	0.976181	-0.0104696		1
	1501	Tb927.3.1620	hypothetical protein, conserved	174.37	34.4	0	1	-0.0438988	0.162662	31	42	42	0.83769	-0.0769167	42.62	72	31.5	39	39	0.83408	-0.0787923	14.943	48	30.6	38	38	1.05685	0.0240125	22.635	49
	1203	Tb927.11.5040	leucine-rich repeat protein (LRRP), putative	48.562	42.3	0	1	-0.0345912	0.162904	40.2	14	14	0.86686	-0.062051	17.347	18	40.2	14	14	0.86953	-0.0607154	15.202	17	42.3	15	15	1.0447	0.0189928	6.584	16
	1537	Tb927.3.2490	hypothetical protein, conserved	110.07	14.8	0	1	-0.0285431	0.162959	11.2	9	9	0.88362	-0.0537345	23.867	9	14.8	12	12	0.89653	-0.0474352	15.289	10	7.7	6	6	1.03643	0.0155402	11.449	8
	2249	Tb927.7.5820	Monooxygenase, putative	55.086	27.2	0	1	-0.0442195	0.163023	27.2	13	13	0.83973	-0.0758603	18.858	30	27.2	13	13	0.82973	-0.0810632	12.643	24	25.6	11	11	1.05746	0.024265	15.406	26
	1475	Tb927.2.6070	mitochondrial RNA binding complex 1 subunit (MRB6070)	31.486	17.9	0	1	-0.0381924	0.16336	17.9	4	4	0.82333	-0.0844261	18.272	5	17.9	4	4	0.8969	-0.047256	13.694	5	17.9	4	4	1.04017	0.0171049	15.107	5
	1730	Tb927.4.3510;Tb927.4.3490	DNA-directed RNA polymerase subunit, putative ;DNA-directed RNA polymerase III subunit, putative,DNA-directed rna polymerase II subunit, putative (RPB6)	16.145	6.2	0.0048964	2	-0.0482091	0.163429	6.2	1	1	0.86206	-0.0644625		1	6.2	1	1	0.78813	-0.103402		1	6.2	1	1	1.05496	0.0232375		1
	1738	Tb927.4.3680	protein phosphatase 2C, putative	29.99	46.6	0	1	-0.0802999	0.163766	40.5	8	8	0.70478	-0.151946	8.2335	7	43	9	9	0.73592	-0.133169	9.4817	9	46.6	10	10	1.10717	0.0442161	13.207	9
	1273	Tb927.11.6590;Tb11.v5.0360	aminopeptidase, putative,metallo-peptidase, Clan MF, Family M17	55.359	55.9	0	2	-0.0399238	0.163774	53.9	22	22	0.85883	-0.0660928	11.749	39	53.6	22	22	0.84013	-0.0756535	14.464	35	53.6	23	23	1.0519	0.0219748	11.72	43
	699	Tb927.10.6840	hypothetical protein, conserved	34.255	8.1	0	1	-0.0382264	0.163784	0	0	0				0	5.1	1	1	0.87129	-0.0598373		1	8.1	2	2	0.962464	-0.0166155	4.3847	2
	1540	Tb927.3.2660	hypothetical protein, conserved	78.744	1.9	0.0011872	1	-0.0765887	0.163795	1.9	1	1	0.70302	-0.153032		1	1.9	1	1	0.76277	-0.117606		1	1.9	1	1	1.09868	0.0408727		1
	245	Tb927.10.1800;Tb11.v5.0832	hypothetical protein, conserved ;hypothetical protein, conserved	38.251	23.2	0	2	-0.0588988	0.163954	23.2	7	7	0.78736	-0.103827	15.018	6	23.2	7	7	0.78391	-0.105734	11.694	6	19.6	6	6	1.07861	0.0328641	5.9982	6
	2060	Tb927.6.4930	hypothetical protein, conserved	30.051	7.3	0.0038536	1	-0.0435875	0.164082	7.3	2	2	0.78012	-0.107839	14.275	2	3.6	1	1	0.93188	-0.03064		1	7.3	2	2	1.01793	0.00771607	2.6003	2
	945	Tb927.11.13860	hypothetical protein, conserved	29.725	14.7	0	1	-0.0449747	0.164255	9.8	3	3	0.87405	-0.0584637	112.37	3	14.7	4	4	0.79821	-0.0978828	8.7939	5	14.7	4	4	1.05056	0.0214224	31.455	7
	767	Tb927.10.8630	hypothetical protein, conserved	27.968	71.4	0	1	-0.0320805	0.164557	71.4	20	20	0.88361	-0.0537394	23.782	41	71.4	20	20	0.87012	-0.0604208	16.413	45	71.4	19	19	1.04212	0.0179188	18.872	49
	2390	Tb927.8.3170	hypothetical protein, conserved	90.466	4.1	0	1	-0.0740586	0.164606	1.5	1	1	0.6764	-0.169796	24.277	2	4.1	2	2	0.82679	-0.0826048	11.77	3	1.5	1	1	1.07208	0.0302254		1
	455	Tb927.10.14040	vacuolar ATP synthase subunit c, putative	43.414	42.9	0	1	-0.041896	0.164661	33.9	14	14	0.84844	-0.0713789	12.579	18	42.9	16	16	0.83592	-0.0778353	15.473	17	42.9	16	16	1.05567	0.0235262	9.1891	16
	2339	Tb927.8.1890	cytochrome c1, heme protein, mitochondrial precursor	30.071	21.3	0	1	-0.0516731	0.164661	21.3	4	4	0.7943	-0.100015	8.2887	5	21.3	4	4	0.82491	-0.0835934	8.1077	6	21.3	4	4	1.06805	0.0285896	11.491	9
	1661	Tb927.4.1270	ruvB-like DNA helicase, putative	49.905	34.2	0	1	-0.0543011	0.164701	32.7	11	11	0.80869	-0.0922179	35.531	11	29.4	10	10	0.79218	-0.101176	19.176	10	31.8	11	11	1.07273	0.0304909	100.99	9
	1444	Tb927.2.4550	FtsJ cell division protein, putative	102.88	14.3	0	1	-0.0685004	0.164709	14.3	10	10	0.73729	-0.132362	14.967	13	11.5	8	8	0.77428	-0.111102	13.82	9	13.3	9	9	1.09135	0.0379623	15.085	13
	880	Tb927.11.11770	eukaryotic translation initiation factor 4e, putative	47.963	8.8	0	1	-0.0328183	0.164756	7	3	3	0.82532	-0.0833776	22.906	4	8.8	4	4	0.96528	-0.0153467	18.005	5	7	3	3	1.00062	0.000269346	10.306	5
	2110	Tb927.7.1670	hypothetical protein, conserved	20.864	45.7	0	1	-0.0508641	0.164762	38.2	5	5	0.82628	-0.0828728	11.347	4	45.7	6	6	0.79804	-0.0979753	15.986	5	38.2	5	5	1.06722	0.0282558	22.519	4
	1112	Tb927.11.2830	hypothetical protein, conserved	115.18	1.5	0.0023428	1	-0.041409	0.164763	1.5	1	1	0.78537	-0.104926		1	1.5	1	1	1.0034	0.0014741		1	1.5	1	1	0.953289	-0.0207755		1
	103	Tb927.7.2140;Tb07.11L3.90	hypothetical protein,zinc finger protein family member, putative (ZC3H18) ;zinc finger protein family member, putative (ZC3H18)	40.864	18.4	0	2	-0.038113	0.164919	18.4	5	5	0.83297	-0.0793706	13.037	9	18.4	5	5	0.88136	-0.0548467	11.237	6	18.4	5	5	1.04684	0.0198784	5.5988	9
	2508	Tb927.8.7020	peptidase, putative,metallo-peptidase, Clan ME, Family M16	118.86	33.7	0	1	-0.0381895	0.165127	30.5	27	27	0.84899	-0.0710974	13.711	42	29.6	25	25	0.86087	-0.0650624	16.223	35	26	21	21	1.05097	0.0215912	22.16	37
	643	Tb927.10.4870;Tb11.v5.0899	tRNA-dihydrouridine synthase 2, putative ;tRNA-dihydrouridine synthase 2, putative	47.595	6	0	2	-0.0854132	0.165185	6	2	2	0.60389	-0.219042	47.857	2	2.1	1	1	0.97657	-0.0102966		1	2.1	1	1	0.939938	-0.0269008		1
	261	Tb927.1.120;Tb11.v5.0495;Tb927.2.480	retrotransposon hot spot protein 4 (RHS4), putative	98.024	41.4	0	3	-0.0506185	0.165191	40.2	36	8	0.83641	-0.0775808	11.393	17	41.4	38	8	0.79102	-0.101813	11.128	18	36.9	33	7	1.06546	0.027538	13.888	12
	1853	Tb927.5.2910	hypothetical protein, conserved	19.968	15.6	0	1	-0.209126	0.165199	0	0	0				0	8.4	1	1	0.81345	-0.0896691		1	7.3	1	1	0.469263	-0.328583		1
	2111	Tb927.7.1680	hypothetical protein, conserved	36.328	2.8	0.0011976	1	-0.0610221	0.165384	2.8	1	1	0.77303	-0.111804		1	2.8	1	1	0.78343	-0.106		1	2.8	1	1	1.08327	0.0347371		1
	285	Tb927.1.2570	coatomer beta subunit (beta-coP)	110.05	16	0	1	-0.0523778	0.165547	14.3	12	12	0.81672	-0.0879268	17.973	14	11.3	10	10	0.79634	-0.0989015	15.698	9	14.5	13	13	1.07077	0.029695	16.963	12
	216	Tb11.v5.0624;Tb927.6.160	retrotransposon hot spot protein (PHS), putative	62.492	29.4	0	2	-0.0729956	0.165677	29.4	15	1	0.80781	-0.0926908	9.9324	3	29.4	15	1	0.69009	-0.161094		1	24.4	13	1	1.08342	0.0347983	25.61	2
	1053	Tb927.11.16740	chaperone protein DNAj, putative	42.846	23.4	0	1	-0.073987	0.165681	19.5	6	6	0.72168	-0.141655	14.802	11	19.5	6	6	0.75486	-0.122134	8.7499	11	23.4	7	7	1.1011	0.0418281	34.248	12
	1854	Tb927.5.2930	hypothetical protein, conserved	43.308	55.1	0	1	-0.0575848	0.165729	48.6	26	26	0.79894	-0.0974858	26.175	36	47.8	26	26	0.77971	-0.108067	31.34	34	53.8	28	28	1.07845	0.0327985	31.293	33
	913	Tb927.11.13050;Tb927.11.13040;Tb927.11.13030;Tb927.11.13020	calmodulin ;calmodulin ;calmodulin ;calmodulin	16.838	49.7	0	4	-0.0706633	0.165803	30.9	4	4	0.76667	-0.115392	18.272	6	49.7	6	6	0.73034	-0.136475	11.774	7	42.3	5	5	1.09617	0.0398766	12.035	5
	1087	Tb927.11.2230	carnitine O-acetyltransferase, putative (CAT)	82.426	3.7	0	1	-0.0388252	0.16617	2.2	1	1				0	3.7	2	2	0.86864	-0.0611602	2.8793	2	3.7	2	2	0.962742	-0.0164901	1.2704	2
	2019	Tb927.6.3840	reticulon domain protein	21.071	26.3	0	1	-0.0533773	0.166213	21.5	4	4	0.80929	-0.0918958	26.822	3	26.3	5	5	0.79625	-0.0989506	15.22	5	26.3	5	5	1.07328	0.0307146	21.787	4
	933	Tb927.11.13580	ubiquinone biosynthesis protein-like protein	27.93	39.8	0	1	-0.0379113	0.166509	36.5	6	6	0.88797	-0.0516017	14.725	11	36.1	6	6	0.82878	-0.0815607	30.182	11	39.8	7	7	1.04575	0.0194286	21.004	10
	433	Tb927.10.13360	elongation factor Tu, putative	51.849	24.3	0	1	-0.0603725	0.166703	24.3	10	10	0.79324	-0.100595	11.53	10	21.5	9	9	0.76692	-0.11525	19.734	9	21.9	10	10	1.08325	0.0347277	30.474	11
	1948	Tb927.6.1840	hypothetical protein, conserved	36.741	6.1	0	1	-0.249883	0.166815	6.1	2	2	0.23239	-0.633783	161.53	2	6.1	2	2	0.72447	-0.13998	5.4474	2	6.1	2	2	1.05709	0.0241135	0.66023	2
	1884	Tb927.5.3680	hypothetical protein, conserved	40.157	6.2	0	1	-0.0546674	0.166912	6.2	2	2	0.84929	-0.070944	17.559	2	6.2	2	2	0.75832	-0.120147	12.09	2	6.2	2	2	1.06436	0.0270893	14.678	2
	2179	Tb927.7.3470	p22 protein precursor, putative	30.144	9.2	0	1	-0.0713061	0.166966	4.2	1	1	0.82236	-0.084938		1	9.2	2	2	0.68933	-0.161573	8.062	2	9.2	2	2	1.07793	0.0325924	4.6619	2
	2479	Tb927.8.6360	hypothetical protein, conserved	97.741	13.8	0	1	-0.0368935	0.167215	12	9	9	0.89191	-0.049679	10.672	12	10.8	8	8	0.83187	-0.0799445	14.108	11	7	5	5	1.04458	0.0189429	18.641	11
	1688	Tb927.4.2000	ruvB-like DNA helicase, putative,ATP-dependent DNA helicase, putative	52.61	12.2	0	1	-0.0648916	0.167341	12.2	6	6	0.75959	-0.119421	23.717	9	8.6	4	4	0.77041	-0.113278	25.728	7	12.2	6	6	1.0915	0.0380239	20.298	11
	390	Tb927.10.12020	hypothetical protein, conserved	41.579	13.5	0	1	-0.0552235	0.167375	13.5	4	4	0.81009	-0.0914667	11.53	5	13.5	4	4	0.78304	-0.106216	9.5326	4	13.5	4	4	1.0765	0.0320123	16.928	7
	1860	Tb927.5.3090	hypothetical protein, conserved	11.655	74.3	0	1	-0.043069	0.167417	64.4	5	5	0.84263	-0.0743631	8.3797	8	74.3	6	6	0.83163	-0.0800699	9.2167	9	74.3	6	6	1.0598	0.0252259	5.0652	10
	1859	Tb927.5.3030	intraflagellar transport protein IFT122, putative (IFT122B)	140.63	4.3	0	1	-0.0967008	0.167513	2.1	3	3	0.87252	-0.0592246	5.288	3	1.7	2	2	0.56959	-0.244438	72.884	2	2.5	3	3	1.03171	0.0135597	17.552	3
	498	Tb927.10.15210	nuclear cap binding complex subunit CBP30 (CBP30)	30.191	30.7	0	1	-0.0493202	0.16755	30.7	7	7	0.82689	-0.0825523	16.938	8	21.5	5	5	0.80509	-0.0941556	3.5549	3	24.4	6	6	1.06843	0.0287474	10.247	6
	154	Tb927.10.5300;Tb11.v5.0246	eukaryotic translation initiation factor 6 (eIF-6), putative ;eukaryotic translation initiation factor 6, putative	26.925	35.5	0	2	-0.0675159	0.16774	35.5	8	8	0.79009	-0.102323	18.311	10	28.2	7	7	0.72765	-0.138077	13.38	10	26.6	5	5	1.09107	0.0378533	28.637	8
	1033	Tb927.11.16220	hypothetical protein, conserved	22.002	52.4	0	1	-0.0736317	0.16794	52.4	10	10	0.76351	-0.117185	27.799	11	52.4	10	10	0.71432	-0.146107	11.771	13	52.4	10	10	1.10255	0.0423975	25.352	18
	1445	Tb927.2.4560	hypothetical protein, conserved	61.812	3.6	0	1	-0.0487713	0.167948	3.6	2	2	0.89072	-0.0502588	19.927	2	3.6	2	2	0.7669	-0.115261	6.985	2	3.6	2	2	1.04522	0.0192061	13.984	2
	1544	Tb927.3.2880	hypothetical protein, conserved	12.643	38.5	0	1	-0.0565059	0.168089	38.5	5	5	0.73782	-0.13205	11.12	7	38.5	5	5	0.86866	-0.0611502	8.0897	6	36.5	4	4	1.05604	0.0236821	26.829	6
	2064	Tb927.6.5050	V-type ATPase, C subunit, putative	23.044	10.3	0	1	-0.133784	0.168513	10.3	2	2	0.46124	-0.336073		1	10.3	2	2	0.8088	-0.0921589	17.15	2	10.3	2	2	1.06385	0.0268814	3.7976	2
	1724	Tb927.4.3350	hypothetical protein, conserved	47.244	8.9	0	1	-0.0381993	0.168574	5.8	2	2	0.83205	-0.0798506	1.7463	2	2.4	1	1	0.87903	-0.0559963		1	8.9	3	3	1.05014	0.021249	0.68774	2
	2612	Tb927.9.13310	hypothetical protein, conserved	10.694	11.1	0	1	-0.0244806	0.168697	11.1	1	1	0.86409	-0.063441		1	11.1	1	1	0.98134	-0.0081805		1	11.1	1	1	0.995818	-0.00182022		1
	2204	Tb927.7.4170	fatty acid elongase, putative	30.493	14	0	1	-0.0900298	0.16882	14	3	3	0.70792	-0.150016	18.208	3	8.5	2	2	0.67078	-0.17342	6.3975	2	14	3	3	1.1307	0.0533464	20.394	3
	917	Tb927.11.13140	cytochrome oxidase subunit X (COXX)	13.672	37.9	0	1	-0.049274	0.168824	37.9	5	5	0.83084	-0.0804826	13.005	8	37.1	4	4	0.80103	-0.0963512	13.33	7	37.9	5	5	1.06908	0.0290119	9.6941	7
	975	Tb927.11.14560	cleavage and polyadenylation specificity factor-like protein, putative	159.06	6.6	0	1	-0.371897	0.168879	5.7	8	8	0.90074	-0.0454006	32.691	6	3	4	4	0.78652	-0.10429	8.1744	3	2.4	4	4	0.108143	-0.966001	128.78	3
	1906	Tb927.5.530	hypothetical protein, conserved	71.4	7.4	0	1	-0.078251	0.169199	5.3	3	3	0.87404	-0.0584687	18.29	3	3.5	2	2	0.63767	-0.195404	43.823	2	2.7	2	2	1.04501	0.0191198		1
	1301	Tb927.11.7420	phosphoadenosine phosphosulfate reductase-like protein	36.057	51.2	0	1	-0.0472596	0.169367	51.2	15	15	0.79781	-0.0981005	8.725	24	51.2	15	15	0.85006	-0.0705504	10.546	20	50.9	14	14	1.06383	0.0268721	16.321	19
	2246	Tb927.7.5770	Nuclear Dbf2-related kinase (PK53)	53.01	2.6	0.009434	1	-0.0356851	0.169508	2.6	1	1	0.92692	-0.0329577		1	2.6	1	1	0.8192	-0.0866101		1	2.6	1	1	1.02923	0.0125125		1
	1212	Tb927.11.5300	kinesin, putative,mitotic centromere-associated kinesin, putative (Kif13-3)	62.524	19.6	0	1	-0.0383935	0.16968	17.5	8	8	0.86557	-0.0626978	23.372	13	17.5	8	8	0.84071	-0.0753538	13.335	10	17.7	8	8	1.05407	0.0228711	16.908	11
	1026	Tb927.11.16030	proteasome regulatory non-ATP-ase subunit 7 (RPN7)	45.549	39.8	0	1	-0.0318766	0.169692	36.3	12	12	0.84869	-0.0712509	24.156	11	39.8	13	13	0.91081	-0.0405722	26.838	10	36.3	12	12	1.03799	0.0161934	19.055	11
	1399	Tb927.2.2240	tRNA exportin, putative,exportin-T, putative	134.81	4.3	0	1	-0.0373935	0.169731	4.3	5	5	0.93622	-0.0286221	15.157	5	3.7	4	4	0.80672	-0.0932772	41.309	4	3.7	4	4	1.02263	0.00971888	14.547	4
	440	Tb927.10.14080;Tb927.10.13570	RNA-binding protein, putative,RBP27 ;RNA-binding protein, putative (RBP27)	37.093	30.8	0	2	-0.0359098	0.169772	29	8	8	0.88383	-0.0536313	10.306	12	30.8	9	9	0.8421	-0.0746363	17.397	12	29	8	8	1.04843	0.0205381	16.301	11
	2488	Tb927.8.650	cation-transporting ATPase, putative	140.4	4.8	0	1	-0.0434246	0.169814	3.6	5	5	0.77105	-0.112917	12	4	2.9	4	4	0.99378	-0.00270975	6.5029	3	4.2	5	5	0.966837	-0.0146465	12.455	6
	2691	Tb927.9.2900	hypothetical protein, conserved	287.19	12.5	0	1	-0.0366195	0.169994	11.8	25	25	0.89728	-0.047072	21.81	23	10	21	21	0.82864	-0.0816341	48.728	20	10.5	22	22	1.04435	0.0188476	13.35	21
	2730	Tb927.9.5210	glutaminyl-tRNA synthetase, putative	67.278	16.8	0	1	-0.0513545	0.170157	15.1	8	8	0.91504	-0.0385599	22.507	7	11.4	6	6	0.7438	-0.128544	6.7215	7	15.1	8	8	1.03048	0.0130403	18.796	8
	846	Tb927.11.10820	protein kinase ck2 regulatory subunit, putative,casein kinase II beta chain, putative	33.52	17	0	1	-0.0529463	0.170217	17	4	4	0.79491	-0.099682	12.475	5	17	4	4	0.8102	-0.0914078	17.107	5	14.3	3	3	1.07709	0.0322508	9.479	4
	1079	Tb927.11.1990	arginyl-tRNA synthetase, putative	78.432	11.4	0	1	-0.0379363	0.170234	10.3	5	5	0.84673	-0.0722551	11.597	5	9.7	5	5	0.86178	-0.0646036	21.482	4	11.4	6	6	1.05451	0.0230497	16.018	8
	1139	Tb927.11.3340	RNA-binding protein, putative (RBP34)	26.602	18	0	1	-0.0425994	0.17025	10.4	2	2	0.9405	-0.0266412		1	18	3	3	0.77908	-0.108418	7.1116	2	18	3	3	1.01686	0.00726096	3.0494	2
	608	Tb927.10.3700	predicted CBS domain protein	55.222	3.2	0	1	-0.0694181	0.170428	3.2	1	1	0.99904	-0.000417123		1	3.2	1	1	0.6602	-0.180324		1	3.2	1	1	0.938615	-0.0275127		1
	2700	Tb927.9.3400	endo-beta-N-acetylglucosaminidase, putative	115.9	36.5	0	1	-0.0384056	0.17055	36.5	37	37	0.83173	-0.0800176	21.268	48	35.8	36	36	0.87617	-0.0574116	46.224	41	33.8	33	33	1.05248	0.0222124	41.995	37
	336	Tb927.10.10160	hypothetical protein, conserved	42.907	12.4	0	1	-0.0574408	0.17056	12.4	4	4	0.83977	-0.0758396	13.639	6	12.4	4	4	0.74651	-0.126964	5.6301	4	12.4	4	4	1.07271	0.0304816	45.745	3
	2000	Tb927.6.3250	hypothetical protein, conserved	35.519	5.3	0	1	0.0883863	0.170739	5.3	1	1	1.3119	0.117901		1	5.3	1	1	0.89658	-0.047411		1	5.3	1	1	1.56556	0.194669		1
	2268	Tb927.7.6660	chaperone protein DNAj, putative	29.887	26.5	0	1	-0.0438473	0.170825	26.5	5	5	0.85687	-0.0670851	15.843	6	26.5	5	5	0.81239	-0.0902354	4.9746	5	26.5	5	5	1.06115	0.0257785	8.0995	5
	2067	Tb927.6.5110	damage-specific DNA binding protein, putative	138.21	21.1	0	1	-0.029948	0.170835	18.8	18	18	0.87556	-0.0577141	19.316	30	18.4	17	17	0.89038	-0.0504246	16.467	25	20.5	20	20	1.04302	0.0182946	36.557	29
	174	Tb11.v5.0337;Tb927.10.5380	hypothetical protein, conserved ;intraflagellar transport protein IFT122, putative	134.73	3.1	0	2	-0.0454948	0.171066	3.1	3	3	0.85529	-0.0678866	3.4816	3	2	2	2	0.8034	-0.0950682	9.0412	3	2	2	2	1.06285	0.0264704	2.3097	2
	1408	Tb927.2.2520;Tb927.2.2510	voltage-dependent anion-selective channel ;voltage-dependent anion-selective channel	29.189	82.6	0	2	-0.0424893	0.171094	82.2	19	19	0.83677	-0.0773939	36.059	31	82.6	20	20	0.83872	-0.076383	28.476	32	81.5	18	18	1.06245	0.0263089	18.427	32
	897	Tb927.11.1250	kinteoplast poly(A) polymerase complex 1 subunit,mitochondrial edited mRNA stability factor 1 subunit	98.264	7.3	0	1	-0.0879765	0.17163	7.3	4	4	0.71412	-0.146229	22.351	4	7.3	4	4	0.67325	-0.171824	28.242	4	5.8	3	3	1.13272	0.0541229	22.803	3
	2041	Tb927.6.4340	U6 snRNA-associated Sm-like protein LSm5p (TbLSm5)	12.791	47.9	0	1	-0.0682078	0.171768	47.9	4	4	0.77176	-0.112518	11.619	4	47.9	4	4	0.73444	-0.134044	6.298	4	47.9	4	4	1.10138	0.0419381	10.602	3
	2190	Tb927.7.3800	hypothetical protein, conserved	27.332	6.5	0	1	-0.0653171	0.17178	6.5	1	1	0.79354	-0.100431	7.4251	2	6.5	1	1	0.73364	-0.134517	9.7638	2	6.5	1	1	1.09395	0.0389968	6.9703	2
	1121	Tb927.11.2990	KREPB4 (KREPB4)	46.39	10.1	0	1	-0.0530898	0.171791	10.1	3	3	0.79196	-0.101297	6.9709	3	7.2	2	2	0.81103	-0.0909631		1	10.1	3	3	1.07892	0.0329905	11.669	3
	1064	Tb927.11.17020	hypothetical protein, conserved	96.826	6.7	0	1	-0.0576033	0.171852	3.9	3	3	0.89668	-0.0473625	9.6656	3	1.1	1	1	0.71888	-0.143344		1	5.6	4	4	1.04207	0.0178962	15.122	2
	1938	Tb927.6.1550	leucine-rich repeat protein (LRRP), putative	38.864	17.8	0	1	-0.0564269	0.171919	17.8	5	5	0.80123	-0.0962428	5.3477	4	15.6	4	4	0.7796	-0.108128	6.7961	4	10.5	4	4	1.08415	0.0350901	15.992	4
	733	Tb927.10.7630	transportin2- like protein	103.87	11.7	0	1	-0.0487207	0.171946	11.7	9	9	0.8718	-0.0595831	8.759	10	11.7	9	9	0.77397	-0.111276	14.595	9	8.1	7	7	1.05851	0.0246969	17.121	10
	1618	Tb927.3.5340	Hsc70-interacting protein (Hip), putative	42.028	39.1	0	1	-0.0472073	0.172065	39.1	16	16	0.81894	-0.0867479	17.915	27	39.1	16	16	0.8232	-0.0844946	13.587	30	39.1	17	17	1.07058	0.0296206	49.042	33
	1965	Tb927.6.2220	hypothetical protein, conserved	14.871	49.6	0	1	-0.0459761	0.172195	41.9	4	4	0.85668	-0.0671814	5.5678	7	49.6	5	5	0.79878	-0.0975728	23.187	8	41.9	4	4	1.06372	0.0268259	6.0638	7
	1421	Tb927.2.340	retrotransposon hot spot protein 4 (RHS4), putative	97.84	39.4	0	1	-0.0479813	0.172244	39.4	35	10	0.82541	-0.0833303	14.712	14	34.4	32	10	0.81154	-0.0906901	73.322	14	37.9	33	10	1.07171	0.0300765	12.725	15
	394	Tb927.10.12120;Tb11.v5.0505;Tb11.v5.0506	hypothetical protein, conserved	240.83	7.8	0	3	-0.0474529	0.172392	7.8	13	13	0.79261	-0.10094	17.234	9	6.5	11	11	0.85285	-0.0691273	15.258	11	6.1	10	10	1.06588	0.0277092	10.01	10
	588	Tb927.10.3260;Tb11.v5.0825	Long-chain-fatty-acid--CoA ligase 5 (EC 6.2.1.3) (Long-chain acyl-CoA synthetase 5) (LACS 5), putative	78.983	11.8	0	2	-0.0677539	0.172462	8.4	5	5	0.94383	-0.0251062	41.079	5	11.8	7	7	0.6647	-0.177374	66.416	7	9.1	5	5	0.998203	-0.000781027	9.314	5
	2261	Tb927.7.6340	hypothetical protein, conserved	48.093	24.9	0	1	-0.046755	0.172658	21.9	9	9	0.81584	-0.088395	10.473	23	20.4	8	8	0.82918	-0.0813512	20.381	18	24.9	10	10	1.07024	0.0294811	26.444	26
	545	Tb927.10.2230	adrenodoxin reductase, putative,ferredoxin NADP reductase-like protein	65.601	7.7	0	1	-0.0342862	0.17266	7.7	4	4	0.9177	-0.0372993	6.2411	4	7.7	4	4	0.82948	-0.0811941	10.782	3	1.7	1	1	1.03666	0.0156347		1
	2177	Tb927.7.3440;Tb927.7.3450	I/6 autoantigen ;I/6 autoantigen	27.05	26.8	0	2	-0.0707098	0.172828	26.8	4	4	0.77061	-0.113165	17.552	4	26.8	4	4	0.72017	-0.142565	18.16	5	16.7	3	3	1.10561	0.043601	35.849	4
	2287	Tb927.7.7290	hypothetical protein, conserved	100.38	1.2	0.0019639	1	-0.186739	0.172869	1.2	1	1	0.8433	-0.0740179		1	1.2	1	1	0.50181	-0.299461		1	0	0	0				0
	2358	Tb927.8.2290	hypothetical protein, conserved	23.428	21.9	0	1	-0.0517501	0.172876	15.1	2	2	0.78593	-0.104616	16.873	2	21.9	3	3	0.82696	-0.0825155	7.3833	3	21.9	3	3	1.07617	0.0318815	2.4898	3
	366	Tb927.10.11300	paraflagellar rod component, putative (PFC16)	14.328	29.4	0	1	-0.052572	0.173347	29.4	3	3	0.83032	-0.0807545	8.711	4	29.4	3	3	0.77805	-0.108992	6.8664	4	29.4	3	3	1.07654	0.032031	4.1421	4
	1977	Tb927.6.2480	chaperone protein DNAj, putative	38.896	12.2	0	1	-0.0179573	0.173403	5.8	2	2	1.0243	0.0104272	13.816	2	9.9	3	3	0.9143	-0.0389113	11.002	3	12.2	4	4	0.943218	-0.0253878	5.5096	3
	2242	Tb927.7.570	prefoldin, putative	22.754	21.3	0	1	-0.0578487	0.173586	10.7	2	2	0.72033	-0.142468	29.982	2	17.8	3	3	0.88553	-0.0527967	29.091	3	16.2	3	3	1.05128	0.021719	9.2603	3
	1781	Tb927.8.6940;Tb927.4.5380	hypothetical protein, conserved ;hypothetical protein, conserved	164.96	2.7	0	2	-0.0564071	0.173626	2.7	3	3	0.78782	-0.103573	12.571	5	1.4	1	1	0.79101	-0.101818		1	2.7	3	3	1.08685	0.0361697	24.381	5
	248	Tb927.4.3110;Tb11.v5.0960	tRNA-dihydrouridine synthase 4, putative ;tRNA-dihydrouridine synthase 4, putative	45.355	30.8	0	2	-0.0377388	0.173629	30.8	11	11	0.86451	-0.06323	20.345	9	28.2	10	10	0.84356	-0.073884	12.395	11	28.2	10	10	1.05657	0.0238977	17.8	11
	1715	Tb927.4.2890	hypothetical protein, conserved	68.748	21.4	0	1	-0.0305133	0.173665	21.4	9	9	0.85165	-0.0697388	13.968	16	21.4	9	9	0.91647	-0.0378817	12.125	14	15.7	7	7	1.03772	0.0160807	15.344	16
	1100	Tb927.11.2510	hypothetical protein, conserved	145.69	4.6	0	1	-0.0465293	0.173717	4.6	5	5	0.94504	-0.0245498	24.17	7	2.7	3	3	0.75702	-0.120893	10.928	3	4.6	5	5	1.01357	0.00585449	10.976	5
	396	Tb927.10.12220	hypothetical protein, conserved	41.133	8.9	0	1	-0.0520672	0.173719	8.9	2	2	0.76415	-0.116821	31.276	2	8.9	2	2	0.85498	-0.068044	5.6444	2	8.9	2	2	1.06823	0.0286638	1.8654	2
	223	Tb927.2.830;Tb11.v5.0655	retrotransposon hot spot protein (RHS, pseudogene), putative,retrotransposon hot spot protein 1 (RHS1), interrupted ;hypothetical protein, conserved	40.504	25	0	2	-0.0716367	0.173811	25	9	3	0.7189	-0.143332	5.5887	3	25	9	3	0.7645	-0.116623	6.5892	3	25	9	3	1.10929	0.0450439	30.658	3
	1662	Tb927.4.1280	hypothetical protein, conserved	43.863	24.9	0	1	-0.0521382	0.174006	22.1	8	8	0.79294	-0.10076	9.8641	9	22.1	8	8	0.81471	-0.088997	13.538	9	24.9	9	9	1.0798	0.0333421	15.147	11
	526	Tb927.10.170	pseudouridine synthase, Cbf5p	48.285	29.7	0	1	-0.0583452	0.174122	29.7	14	14	0.75886	-0.119838	17.579	14	28.1	13	13	0.8101	-0.0914614	9.097	13	28.1	13	13	1.08709	0.0362641	12.698	13
	2607	Tb927.9.13050	hypothetical protein, conserved	135.48	6.5	0	1	-0.073668	0.174255	5.1	5	5	0.77496	-0.110721	11.722	5	5.8	6	6	0.69954	-0.155187	18.506	6	5.9	6	6	1.10893	0.0449042	24.405	8
	1093	Tb927.11.2360	phenylalanyl-tRNA synthetase (beta subunit), putative	70.311	1.4	0	1	-0.0468246	0.174505	1.4	1	1	0.75235	-0.12358		1	1.4	1	1	0.99734	-0.00115676		1	1.4	1	1	0.964413	-0.0157369		1
	235	Tb11.v5.0768;Tb927.3.3410	aspartyl aminopeptidase, putative ;aspartyl aminopeptidase, putative,metallo-peptidase, Clan MH, Family M20	32.305	12.8	0	2	-0.0573139	0.174539	8.8	2	2	0.76959	-0.113741	10.821	2	4	1	1	0.80393	-0.0947818		1	8.1	2	2	1.08788	0.0365805	13.192	2
	203	Tb927.10.10960;Tb927.10.10950;Tb927.10.10940;Tb927.10.10920;Tb927.10.10910;Tb927.10.10900;Tb927.10.10890;Tb11.v5.0543;Tb927.10.10970;Tb927.10.10980;Tb927.10.10930	heat shock protein, putative ;heat shock protein, putative ;heat shock protein, putative ;heat shock protein, putative ;heat shock protein, putative ;heat shock protein, putative ;heat shock protein, putative ;Heat shock protein 83, putative ;heat shock pr	80.763	43	0	11	-0.062534	0.174732	42.9	44	44	0.7706	-0.113171	14.127	91	42.9	44	44	0.76712	-0.115137	16.099	78	43	46	46	1.09826	0.0407057	31.739	108
	628	Tb927.10.4240	hypothetical protein, conserved	14.753	40	0	1	-0.0391292	0.174883	40	7	7	0.82646	-0.0827782	17.704	7	40	7	7	0.87375	-0.0586128	18.346	8	33.3	5	5	1.05683	0.0240033	17.233	5
	1404	Tb927.2.2430	casein kinase II, alpha chain (CK2A2)	43.288	9.7	0	1	-0.0747119	0.17496	9.7	3	3	0.67809	-0.168713	14.638	3	9.7	3	3	0.79968	-0.0970838	5.5938	3	9.7	3	3	1.10068	0.0416607	3.9575	3
	1765	Tb927.4.4600	hypothetical protein, conserved	31.248	11.2	0	1	-0.0322143	0.174994	7.3	2	2	0.95226	-0.0212445	11.591	3	11.2	3	3	0.82635	-0.082836	14.104	4	11.2	3	3	1.01727	0.00743765	8.1754	4
	1890	Tb927.5.3830	dihydroorotate oxidase	34.112	3.8	0	1	-0.0492634	0.175172	3.8	1	1	0.82627	-0.082878		1	3.8	1	1	0.80024	-0.0967797		1	3.8	1	1	1.07614	0.0318674		1
	1362	Tb927.11.9570	hypothetical protein, conserved	32.962	12.1	0	1	-0.0740081	0.17518	12.1	2	2	0.6643	-0.177636	20.826	2	12.1	2	2	0.83418	-0.0787402	8.038	2	12.1	2	2	1.08231	0.0343515	18.401	2
	2446	Tb927.8.5530	Mov34/MPN/PAD-1 metallopeptidase, putative,metallopeptidase, putative	43.747	7.1	0	1	-0.0391342	0.175566	7.1	2	2	0.81513	-0.0887731	11.318	2	7.1	2	2	0.89018	-0.0505222	8.6394	2	7.1	2	2	1.0517	0.0218926	8.197	2
	2656	Tb927.9.15190;Tb927.6.5040	ribosomal protein L15, putative ;ribosomal protein L15, putative	24.401	27.9	0	2	-0.0470748	0.175649	22.5	6	6	0.80362	-0.0949493	16.924	24	27.9	7	7	0.83834	-0.0765798	24.206	26	24.5	6	6	1.07227	0.0303046	24.864	29
	99	Tb927.5.4550;Tb927.5.4540;Tb05.5K5.190;Tb05.5K5.180;Tb11.v5.0379;Tb927.7.7470	receptor-type adenylate cyclase GRESAG 4, putative,adenylyl cyclase, putative,ATP pyrophosphate-lyase, putative ;receptor-type adenylate cyclase GRESAG 4, putative,adenylyl cyclase, putative,ATP pyrophosphate-lyase, putative ;receptor-type adenylate cyclas	136.52	2.9	0.0038052	6	-0.0475183	0.175685	1.9	2	2	0.82985	-0.0810004	3.4651	2	1.9	2	2	0.80797	-0.0926048	102.69	3	1.9	2	2	1.07411	0.0310503	6.5039	2
	2498	Tb927.8.6770	hypothetical protein, conserved	45.761	4.1	0.0011909	1	-0.175794	0.176038	4.1	1	1	0.53557	-0.271184		1	4.1	1	1	0.42919	-0.36735		1	4.1	1	1	1.29167	0.111152		1
	740	Tb927.10.7910	hypothetical protein, conserved	21.451	11.6	0	1	-0.0768889	0.176177	6.3	1	1	1.0255	0.0109357	38.979	2	6.9	2	2	0.62899	-0.201356	32.188	2	11.6	3	3	0.911494	-0.0402462	177.28	3
	2496	Tb927.8.6680	clathrin assembly sigma-adaptin protein 3, putative	18.806	15.2	0	1	-0.0402527	0.176358	7.9	1	1	0.99072	-0.00404907		1	7.9	1	1	0.78124	-0.107216	6.0953	2	15.2	2	2	0.978378	-0.00949339	10.261	3
	2415	Tb927.8.4450	RNA-binding protein, putative (RBP11)	47.214	9.1	0	1	-0.0462822	0.176644	9.1	4	4	0.75604	-0.121455	42.535	5	6.1	3	3	0.94646	-0.0238977	26.1	5	9.1	4	4	1.01509	0.00650646	18.743	4
	619	Tb927.10.4010	hypothetical protein, conserved	73.756	10	0	1	-0.0213599	0.176671	8.2	4	4	0.95541	-0.0198102	2.4172	3	6.7	4	4	0.88519	-0.0529635	9.633	4	5	3	3	1.02022	0.00869416	31.331	5
	1269	Tb927.11.6470	hypothetical protein, conserved	15.746	29.7	0	1	-0.053019	0.176772	29.7	3	3	0.77783	-0.109115	2.0922	3	29.7	3	3	0.82368	-0.0842415	25.769	3	29.7	3	3	1.08218	0.0342998	35.74	3
	1787	Tb927.4.750	50S ribosomal protein L7Ae, putative	16.32	27.6	0	1	-0.0598953	0.176815	27.6	3	3	0.76915	-0.113989	8.4378	5	27.6	3	3	0.78401	-0.105678	11.481	6	27.6	3	3	1.09643	0.0399814	41.837	4
	2153	Tb927.7.2940;Tb927.7.2930;Tb927.7.2920;Tb927.7.2910;Tb927.7.2900;Tb927.7.2890;Tb927.7.2880;Tb927.7.2870;Tb927.7.2860;Tb927.7.2850;Tb927.7.2840;Tb927.7.2830;Tb927.7.2820	histone H2A, putative ;histone H2A, putative ;histone H2A, putative ;histone H2A, putative ;histone H2A, putative ;histone H2A, putative ;histone H2A, putative ;histone H2A, putative ;histone H2A, putative ;histone H2A, putative ;histone H2A, putative ;his	14.212	19.4	0	13	-0.0692805	0.176949	19.4	3	3	0.70971	-0.148919	10.924	5	19.4	3	3	0.79032	-0.102197	4.2121	4	19.4	3	3	1.10478	0.0432746	12.336	6
	2007	Tb927.6.3530	hypothetical protein, conserved	30.913	5.4	0	1	-0.0646891	0.176954	5.4	1	1	0.83853	-0.0764814		1	5.4	1	1	0.70497	-0.151829		1	5.4	1	1	1.08204	0.0342434		1
	2737	Tb927.9.5680	inositol/phosphatidylinositol phosphatase, putative	87.964	17.9	0	1	-0.0527952	0.176955	15.4	13	13	0.82234	-0.0849486	17.823	23	17.9	15	15	0.7801	-0.10785	18.475	23	17.9	15	15	1.08246	0.0344126	19.367	23
	838	Tb927.11.10670	glycosyl hydrolase, putative	133.9	26.5	0	1	-0.0239683	0.176976	25.9	29	29	0.90513	-0.043289	24.884	48	25.3	28	28	0.90222	-0.0446875	31.152	35	25.2	27	27	1.0377	0.0160717	20.681	40
	1620	Tb927.3.5400	hypothetical protein, conserved	64.429	2.6	0.0038521	1	-0.0781127	0.176989	2.6	1	1	0.72751	-0.138161	15.667	2	2.6	1	1	0.71047	-0.148454	23.441	2	2.6	1	1	1.12792	0.0522772		1
	2617	Tb927.9.13470	hypothetical protein, conserved	85.828	1.4	0	1	-0.0188547	0.177073	1.4	1	1	0.96549	-0.0152522	1.9062	2	1.4	1	1	0.89583	-0.0477744		1	1.4	1	1	1.01499	0.00646237		1
	2384	Tb927.8.3070	hypothetical protein, conserved	17.047	12.4	0	1	-0.0700108	0.177157	12.4	2	2	0.80701	-0.0931211	21.68	2	6.2	1	1	0.69524	-0.157865		1	12.4	2	2	1.09889	0.0409538	46.313	2
	1177	Tb927.11.4330	hypothetical protein, conserved	21.02	10.6	0	1	-0.0431178	0.177274	5.8	1	1	0.77495	-0.110726		1	10.6	2	2	0.93078	-0.031153	25.83	2	5.8	1	1	1.02926	0.0125259		1
	1401	Tb927.2.2340	hypothetical protein, conserved	132.5	19.2	0	1	-0.0483234	0.177709	18.2	19	19	0.84364	-0.0738428	121.31	34	18.6	19	19	0.79033	-0.102192	27.61	25	19.2	20	20	1.07415	0.0310643	44.5	26
	1145	Tb927.11.3490	hypothetical protein, conserved	87.8	8	0	1	-0.0266517	0.177827	4.5	4	4	0.88176	-0.0546496	7.9472	4	4.5	4	4	0.90601	-0.042867	33.615	5	7.1	4	4	1.04127	0.0175614	6.682	4
	532	Tb927.10.1890	calpain, putative,cysteine peptidase, Clan CA, family C2, putative	178.09	31.2	0	1	-0.0379348	0.177972	30.2	38	38	0.84012	-0.0756587	15.428	57	30.6	38	38	0.86388	-0.0635466	14.713	43	30.7	38	38	1.06023	0.0254008	17.654	47
	2480	Tb927.8.6380	hypothetical protein, conserved	29.908	12	0	1	-0.0499564	0.178	12	3	3	0.8322	-0.0797723	17.937	3	12	3	3	0.78888	-0.102989	26.142	3	9	2	2	1.07868	0.0328922	30.646	2
	1519	Tb927.3.2090;Tb11.v5.0697	aminopeptidase P1, putative,metallo-peptidase, Clan MG, Family M24 ;aminopeptidase P1, putative	68.387	47.5	0	2	-0.0402683	0.178212	46.3	22	22	0.85448	-0.0682981	12.745	41	43.3	23	23	0.83244	-0.0796471	12.971	41	43.1	22	22	1.06449	0.0271402	16.853	33
	2652	Tb927.9.15060	rRNA processing protein, putative	28.483	37.8	0	1	-0.0681674	0.178264	32.7	6	6	0.72524	-0.139518	13.97	4	32.3	6	6	0.77581	-0.110245	18.468	5	37.8	7	7	1.10984	0.0452607	18.983	4
	1111	Tb927.11.2750	hypothetical protein, conserved	52.991	36.8	0	1	-0.0523989	0.178445	36.8	6	6	0.78825	-0.103336	16.898	19	35.1	5	5	0.81409	-0.0893276	20.853	11	35.1	5	5	1.08509	0.035467	13.079	20
	494	Tb927.10.15150	RNA polymerase III C11 subunit, putative,DNA-directed RNA polymerase III, putative,RNA polymerase subunit, putative (RPC11)	14.487	8.7	0	1	-0.0854499	0.178498	8.7	1	1	0.74983	-0.125037		1	8.7	1	1	0.65238	-0.185499		1	8.7	1	1	1.13289	0.0541869		1
	1150	Tb927.11.3580	hypothetical protein, conserved	48.299	13.1	0	1	-0.0539839	0.178526	13.1	5	5	0.8341	-0.0787819	12.096	7	13.1	5	5	0.7632	-0.117362	14.491	7	13.1	5	5	1.08191	0.0341917	5.3871	6
	2381	Tb927.8.2990	hypothetical protein, conserved	35.687	11.2	0	1	-0.0788078	0.178528	8.8	2	2	0.72426	-0.140105	13.272	2	11.2	3	3	0.7077	-0.150151	0.41503	3	8.8	2	2	1.13196	0.0538328	0.79361	2
	2379	Tb927.8.2880	hypothetical protein, conserved	125.11	14.1	0	1	-0.0459662	0.178755	13.3	11	11	0.83817	-0.0766679	30.889	18	11.9	10	10	0.80859	-0.0922716	14.309	14	12.3	10	10	1.07409	0.031041	15.277	15
	291	Tb927.1.2980	hypothetical protein, conserved	124.08	11.2	0	1	-0.0475828	0.178764	11.2	11	11	0.82659	-0.0827099	30.355	17	9.1	8	8	0.80813	-0.0925188	17.746	13	9.9	10	10	1.07766	0.0324801	70.565	19
	567	Tb927.10.2790	hypothetical protein, conserved	115.48	1.2	0	1	-0.0684055	0.178835	1.2	1	1	0.65539	-0.1835		1	1.2	1	1	0.95836	-0.0184713		1	1.2	1	1	0.992556	-0.00324505		1
	1843	Tb927.5.2560	hypothetical protein, conserved	8.7229	57.5	0	1	-0.0358111	0.178844	57.5	3	3	0.86198	-0.0645028	7.6553	4	30.1	2	2	0.856	-0.0675262	4.2839	3	57.5	3	3	1.05827	0.0245958	19.899	4
	2547	Tb927.9.10560	hypothetical protein, conserved	19.035	19	0	1	-0.0498131	0.179229	19	3	3	0.76052	-0.118889	11.835	3	19	3	3	0.87696	-0.0570202	10.491	3	19	3	3	1.06285	0.0264704	34.18	3
	2211	Tb927.7.4420	proteasome alpha 3 subunit, putative	32.154	35.7	0	1	-0.0486682	0.179236	35.7	10	10	0.81203	-0.0904279	11.285	11	35.7	10	10	0.81432	-0.0892049	16.042	10	35.7	10	10	1.08051	0.0336283	12.073	10
	730	Tb927.10.760	hypothetical protein, conserved	29.887	36.9	0	1	-0.0452133	0.179552	36.9	8	8	0.84884	-0.0711742	17.938	8	36.9	8	8	0.80421	-0.0946305	7.8088	7	36.9	8	8	1.07193	0.0301649	14.541	9
	367	Tb927.10.11310	intraflagellar transport protein IFT55/IFT57, putative (IFT57/55)	46.366	13.3	0	1	-0.0424631	0.179814	7.3	2	2	0.77819	-0.108914	57.023	2	13.3	3	3	0.92619	-0.0332999	35.328	3	13.3	3	3	1.03473	0.0148251	21.904	4
	1852	Tb927.5.2890	hypothetical protein, conserved	236.85	34.5	0	1	-0.0322917	0.179895	34	66	66	0.87873	-0.0561445	16.422	126	31.9	59	59	0.86479	-0.0630893	42.293	103	32.8	61	61	1.05283	0.0223587	27.017	116
	819	Tb927.11.10080	hypothetical protein, conserved	21.564	32.8	0	1	-0.0448411	0.179941	28	3	3	0.82673	-0.0826363	9.1998	3	32.8	4	4	0.82574	-0.0831567	15.333	4	32.8	4	4	1.07466	0.0312696	2.3909	4
	1559	Tb927.3.3490	high mobility group protein, putative (TDP1)	30.866	17.3	0	1	-0.0544859	0.180265	11.8	3	3	0.74438	-0.128205	12.176	3	17.3	4	4	0.85859	-0.0662142	23.335	4	17.3	4	4	1.07389	0.0309617	30.723	4
	1398	Tb927.2.2210	hypothetical protein, conserved	113.45	5.1	0	1	-0.0667767	0.180291	3.6	2	2	0.78306	-0.106205	13.84	4	5.1	3	3	0.72563	-0.139285	11.188	2	5.1	3	3	1.10958	0.0451595	27.064	3
	1778	Tb927.4.520	hypothetical protein, conserved	23.602	20.7	0	1	-0.0378337	0.180592	20.7	3	3	0.81826	-0.0871087	13.139	3	20.7	3	3	0.89298	-0.0491583	15.333	5	20.7	3	3	1.05382	0.0227658	16.799	7
	2796	Tb927.9.8880;Tb927.9.8850	actin A ;actin A	41.895	38	0	2	-0.0529151	0.180604	36.2	13	13	0.78984	-0.102461	18.298	15	24.2	11	11	0.80659	-0.0933472	9.0995	14	38	14	14	1.08909	0.0370627	13.833	17
	451	Tb927.10.1390	hypoxanthine-guanine phosphoribosyltransferase, putative	26.36	66.2	0	1	-0.0588252	0.180643	56	12	12	0.77971	-0.108067	11.643	23	60.7	13	13	0.77661	-0.109797	26.539	25	62.8	13	13	1.09999	0.0413883	17.05	25
	358	Tb927.10.11060	hypothetical protein, conserved	8.8635	21.9	0.0056327	1	-0.0550094	0.180684	21.9	2	2	0.91465	-0.0387451	29.381	2	21.9	2	2	0.7193	-0.14309	0.55082	2	12.3	1	1	1.03946	0.0168069		1
	2021	Tb927.6.3870	RNA-binding protein, putative (SGN1)	22.904	20.1	0	1	-0.0643437	0.180945	20.1	3	3	0.77725	-0.109439	7.723	4	15.4	2	2	0.74389	-0.128491	3.7666	3	20.1	3	3	1.10892	0.0448994	11.228	4
	951	Tb927.11.1400	hypothetical protein, conserved	94.046	2.2	0	1	0.216344	0.181252	1.4	1	1	1.2282	0.0892691		1	1.4	1	1	0.95314	-0.0208433		1	2.2	2	2	3.8072	0.580606	143.59	2
	924	Tb927.11.13290	mitochondrial import inner membrane translocase subunit tim17 (Tim17)	16.296	47.4	0	1	-0.0577879	0.181263	47.4	5	5	0.77233	-0.112197	44.363	7	47.4	5	5	0.79072	-0.101977	18.499	6	47.4	5	5	1.09853	0.0408107	14.833	5
	1069	Tb927.11.180	electron transfer flavoprotein, putative	29.949	7.8	0.0097543	1	-0.0774999	0.181304	7.8	1	1	0.71569	-0.145275		1	7.8	1	1	0.72076	-0.142209		1	7.8	1	1	1.13497	0.0549847		1
	1029	Tb927.11.16100	ubiquitin carboxyl-terminal hydrolase, putative	131.25	32.7	0	1	-0.0330228	0.181309	31.8	34	34	0.86016	-0.0654208	15.678	52	31.9	34	34	0.87727	-0.0568667	13.11	42	31.8	32	32	1.05492	0.0232192	39.933	55
	2553	Tb927.9.10690	hypothetical protein, conserved	55.64	15.8	0	1	-0.0530723	0.181458	10.2	4	4	0.82634	-0.0828412	20.257	7	15.8	6	6	0.77182	-0.112484	6.7151	6	15.8	6	6	1.0867	0.0361083	10.867	7
	298	Tb927.1.3070	hypothetical protein, conserved	44.99	9.9	0	1	-0.0521722	0.181602	9.9	2	2	0.7464	-0.127028		1	6.1	1	1	0.87706	-0.0569707		1	9.9	2	2	1.06533	0.0274824		1
	1565	Tb927.3.3630	elongation factor ts, putative (EF-TS)	29.732	28.5	0	1	-0.0664162	0.181729	28.5	4	4	0.74524	-0.127704	71.704	4	18.2	2	2	0.76065	-0.118815	12.325	2	28.5	4	4	1.11499	0.0472705	10.696	3
	1867	Tb927.5.3250	hypothetical protein, conserved	172.16	2.4	0	1	-0.0691162	0.181785	2.4	3	3	0.7439	-0.128485	28.648	4	0.8	1	1	0.74437	-0.128211		1	1.5	2	2	1.12034	0.049348	14.021	2
	2736	Tb927.9.5520	ubiquitin carboxyl-terminal hydrolase, putative,cysteine peptidase, Clan CA, family C19, putative	151.16	37.7	0	1	-0.0350798	0.181931	33.7	44	44	0.86101	-0.0649918	18.593	87	34.2	42	42	0.86032	-0.06534	18.089	71	32.1	40	40	1.05948	0.0250924	17.873	88
	2130	Tb927.7.2360	N-acetyltransferase, putative	34.599	16.6	0	1	-0.047395	0.181938	16.6	4	4	0.83157	-0.0801012	10.752	5	13.3	3	3	0.8026	-0.0955008	6.303	6	13.3	3	3	1.07998	0.0334172	16.217	6
	2192	Tb927.7.3820	hypothetical protein, conserved	71.793	36.6	0	1	-0.0269207	0.181997	34.9	17	17	0.88145	-0.0548023	14.768	40	35.6	17	17	0.90183	-0.0448753	18.819	40	35.6	17	17	1.04452	0.0189156	18.138	44
	2347	Tb927.8.2050	GDP-mannose pyrophosphorylase	40.704	6.5	0	1	-0.057333	0.182186	6.5	2	2	0.70316	-0.152946	37.031	2	6.5	2	2	0.93338	-0.0299415	3.1159	2	6.5	2	2	1.02539	0.0108885	0.8266	2
	2298	Tb927.7.840	hypothetical protein, conserved	14.51	35.5	0	1	-0.0430166	0.182464	35.5	4	4	0.81659	-0.0879959	3.5122	4	35.5	4	4	0.84838	-0.0714096	3.32	4	35.5	4	4	1.0724	0.0303558	33.173	5
	1356	Tb927.11.9430	TFIIH basal transcription factor subunit (p62)	40.959	5.2	0	1	-0.0998334	0.1825	5.2	1	1	0.72651	-0.138758		1	5.2	1	1	0.59532	-0.22525		1	5.2	1	1	1.16013	0.0645078		1
	1845	Tb927.5.2580	hypothetical protein, conserved	33.52	3.1	0	1	-0.0963257	0.182871	3.1	1	1	0.73367	-0.134499		1	3.1	1	1	0.60647	-0.217191		1	3.1	1	1	1.15535	0.0627129		1
	542	Tb927.10.2150	hypothetical protein, conserved	24.718	10.3	0	1	-0.0783958	0.183661	10.3	2	2	0.65985	-0.180555	5.8188	2	10.3	2	2	0.78582	-0.104677	0.99458	2	10.3	2	2	1.12213	0.0500443	5.3697	2
	1950	Tb927.6.1880	aspartyl-tRNA synthetase, putative	62.989	14.1	0	1	-0.0508605	0.184103	8.6	4	4	0.79262	-0.100935	4.8742	3	11.8	5	5	0.81517	-0.0887518	28.575	3	12.9	5	5	1.08919	0.0371053	37.581	5
	1456	Tb927.2.4980	hypothetical protein, conserved	29.837	12.5	0	1	-0.0163422	0.184208	12.5	3	3	0.93333	-0.0299648	15.595	3	12.5	3	3	0.93093	-0.031083	20.808	4	12.5	3	3	1.02807	0.0120211	11.184	3
	1366	Tb927.11.9610	eukaryotic translation initiation factor 3 subunit 2, putative (eIF-3 beta)	37.736	27.2	0	1	-0.0421581	0.184538	27.2	6	6	0.83536	-0.0781263	13.882	10	27.2	6	6	0.83272	-0.079501	5.0511	6	27.2	6	6	1.07437	0.031153	13.997	10
	1773	Tb927.4.4990;Tb927.8.7430	ubiquinol-cytochrome c reductase, putative ;ubiquinol-cytochrome c reductase, putative	8.3125	50.7	0	2	-0.0780724	0.184727	36.6	3	3	0.74401	-0.128421	22.198	3	36.6	3	3	0.6883	-0.162222	9.8284	3	50.7	4	4	1.13874	0.0564263	8.5926	3
	1528	Tb927.3.2280	vacuolar sorting protein 33 , putative	66.938	12.4	0	1	-0.0700485	0.184732	6.4	3	3	0.7626	-0.117703	36.369	4	10.9	5	5	0.71874	-0.143428	65.276	5	7.9	4	4	1.12457	0.0509859	11.144	4
	2071	Tb927.6.590	hypothetical protein, conserved	12.277	33.7	0	1	-0.0511439	0.185074	33.7	3	3	0.80387	-0.0948142	10.925	3	33.7	3	3	0.80046	-0.0966604	7.4438	3	33.7	3	3	1.09155	0.0380429	2.5696	3
	373	Tb927.10.11520	hypothetical protein, conserved	13.421	36.8	0	1	-0.0533607	0.185099	36.8	5	5	0.79235	-0.101083	46.725	5	29.9	4	4	0.79671	-0.0986997	10.844	5	36.8	5	5	1.09572	0.0397005	8.1764	4
	2759	Tb927.9.7070	exosome complex exonuclease RRP40 (RRP40)	31.952	14.5	0	1	-0.0263094	0.185127	14.5	3	3	0.86321	-0.0638835	20.269	3	10.5	2	2	0.93251	-0.0303465	27.794	2	14.5	3	3	1.03586	0.0153017	11.566	3
	1468	Tb927.2.5800	sedoheptulose-1,7-bisphosphatase (SBPase)	35.502	20.8	0	1	-0.0539221	0.185212	17.8	5	5	0.79135	-0.101631	22.654	8	13.3	4	4	0.79375	-0.100316	3.7069	10	16.3	5	5	1.09694	0.0401814	9.5199	9
	2240	Tb927.7.5630	hypothetical protein, conserved	73.156	5.6	0	1	-0.0385396	0.18523	5.6	3	3	0.98939	-0.00463248	10.251	4	5.6	3	3	0.78378	-0.105806	28.47	5	5.6	3	3	0.988142	-0.00518051	55.969	5
	1377	Tb927.11.9850	hypothetical protein, conserved	13.654	35	0	1	-0.0276992	0.185311	35	4	4	0.87926	-0.0558827	7.9815	5	35	4	4	0.89609	-0.0476484	10.591	4	35	4	4	1.04817	0.0204334	6.7631	5
	188	Tb927.7.5650;Tb11.v5.0849;Tb927.5.2090;Tb927.10.15390;Tb11.v5.0434;Tb927.10.15400	kinesin, putative ;hypothetical protein, conserved ;kinesin, putative ;kinesin, putative ;kinesin, putative ;kinesin, putative	71.253	1.7	0.0038037	6	-0.0806653	0.185506	1.7	1	1	0.61869	-0.208527		1	1.7	1	1	0.85467	-0.0682015		1	1.7	1	1	1.08326	0.0347324		1
	1945	Tb927.6.1770	kinesin, putative	69.409	1.8	0	1	-0.0624367	0.185535	1.8	1	1	0.98919	-0.00472028		1	1.8	1	1	0.67371	-0.171527		1	1.8	1	1	0.974849	-0.0110627	17.42	2
	2425	Tb927.8.4820;Tb11.v5.0659	eukaryotic translation initation factor 4 gamma, putative ;hypothetical protein, conserved	69.338	5.3	0	2	-0.0466732	0.185744	5.3	3	3	1.0293	0.012542	24.172	4	5.3	3	3	0.74988	-0.125008	9.595	3	5.3	3	3	0.938527	-0.0275535	14.773	3
	2429	Tb927.8.5040	hypothetical protein, conserved	31.11	6.8	0	1	0.018173	0.18582	6.8	1	1	1.0901	0.0374663		1	6.8	1	1	1.0726	0.0304378		1	6.8	1	1	0.96965	-0.013385		1
	2076	Tb927.6.700	alanyl-tRNA synthetase, putative	105.91	6.2	0	1	-0.0331558	0.185838	3.8	3	3	0.91297	-0.0395435	5.4268	2	2.6	2	2	0.83189	-0.0799341	7.4929	2	5	4	4	1.04715	0.0200103	22.918	4
	1508	Tb927.3.1810	hypothetical protein, conserved	36.117	23	0	1	-0.0397452	0.18597	23	6	6	0.79225	-0.101138	15.863	5	23	6	6	0.91723	-0.0375217	16.487	5	19.6	5	5	1.04574	0.019424	8.7108	5
	2229	Tb927.7.5330	hypothetical protein, conserved	82.999	12.1	0	1	-0.0476693	0.18601	12.1	6	6	0.77507	-0.110659	30.035	10	12.1	6	6	0.86357	-0.0637025	34.53	7	11	5	5	1.07486	0.0313536	17.193	7
	1505	Tb927.3.1780	U6 snRNA-associated Sm-like protein LSm8p (TbLSm8)	14.023	7	0.0045266	1	-0.132288	0.186099	7	1	1	0.60278	-0.219841		1	0	0	0				0	7	1	1	0.90212	-0.0447357		1
	1040	Tb927.11.1650	hypothetical protein, conserved	16.067	11.9	0	1	-0.033559	0.186139	11.9	2	2	0.82581	-0.0831199	4.1292	2	11.9	2	2	0.91988	-0.0362688	3.8731	2	11.9	2	2	1.04403	0.0187116	1.8872	2
	1467	Tb927.2.560	retrotransposon hot spot protein 4 (RHS4), putative	95.911	9.7	0	1	-0.0454027	0.18623	7.6	6	1	0.85244	-0.0693362		1	9.7	8	1	0.79572	-0.0992397		1	8.6	7	1	1.07738	0.0323678		1
	646	Tb927.10.4950	U2 small nuclear ribonucleoprotein 16.5K	14.743	31.3	0	1	-0.0658842	0.186305	22.9	3	3	0.75193	-0.123823	11.295	3	24.4	3	3	0.75233	-0.123592	8.6661	2	16	2	2	1.1214	0.0497618	8.516	2
	2472	Tb927.8.6190	hypothetical protein, conserved	9.6682	34.5	0	1	-0.0582012	0.186349	34.5	4	4	0.77938	-0.108251	41.964	5	34.5	4	4	0.77566	-0.110329	3.627	4	34.5	4	4	1.10656	0.0439757	13.237	4
	1083	Tb927.11.2090	choline kinase (EK1)	49.158	18.1	0	1	-0.0358884	0.186365	15.3	7	7	0.88694	-0.0521058	12.634	5	16	7	7	0.83078	-0.080514	24.293	8	18.1	8	8	1.05914	0.0249544	11.414	8
	140	Tb927.7.4900;Tb11.v5.0171	5-3 exonuclease XRNA, putative,exoribonuclease 1, putative (XRNA) ;5-3 exonuclease XRNA, putative	158.67	15.7	0	2	-0.0360712	0.186408	13	16	16	0.81441	-0.0891569	11.642	24	12	15	15	0.91313	-0.0394674	15.411	19	15.7	19	19	1.04812	0.0204107	19.086	21
	994	Tb927.11.15070	hypothetical protein, conserved	119.15	4.3	0	1	-0.0529672	0.186987	4.3	3	3	0.87574	-0.0576248	23.392	6	4.3	3	3	0.73902	-0.131344	24.846	4	4.3	3	3	1.07169	0.0300672	13.981	4
	211	Tb927.11.4610;Tb11.v5.0587	protein kinase A regulatory subunit (PKA-R) ;protein kinase A regulatory subunit, putative	56.734	8.8	0	2	-0.0364203	0.187246	8.8	3	3	0.84312	-0.0741106	33.233	3	8.8	3	3	0.8657	-0.0626326	11.087	3	6.8	2	2	1.06533	0.0274824	3.135	2
	1523	Tb927.3.2180	hypothetical protein, conserved	17.908	21.2	0	1	-0.0471724	0.187374	21.2	2	2	0.85973	-0.0656379	8.4797	3	21.2	2	2	0.77937	-0.108256	2.6397	3	21.2	2	2	1.0774	0.0323772	12.006	4
	549	Tb927.10.230	proteasome alpha 5 subunit, putative,20S proteasome subunit alpha 5	27.176	50.4	0	1	-0.0427902	0.187438	50.4	9	9	0.80204	-0.095804	11.628	9	50.4	9	9	0.86515	-0.0629086	17.788	9	50.4	9	9	1.07236	0.0303418	11.774	8
	1925	Tb927.6.1090	proteasome regulatory ATPase subunit 3 (RPT3)	44.859	53.3	0	1	-0.0421172	0.187571	46.9	15	14	0.85236	-0.0693769	16.87	10	42.9	14	13	0.81572	-0.0884589	18.769	12	53.3	17	16	1.07519	0.0314844	13.113	14
	2454	Tb927.8.570	proteasome regulatory non-ATP-ase subunit 10	35.778	26.6	0	1	-0.0405073	0.187586	24.5	5	5	0.83499	-0.0783187	4.5499	5	26.6	6	6	0.84287	-0.0742394	5.4242	6	26.6	6	6	1.07408	0.0310363	6.0954	6
	2228	Tb927.7.530	hypothetical protein, conserved	171.31	9.2	0	1	-0.0287991	0.187778	9.2	12	12	0.83732	-0.0771085	18.705	15	7.7	10	10	0.95797	-0.0186481	29.484	11	7.6	10	10	1.02178	0.00935929	13.219	12
	1133	Tb927.11.3260	mitochondrial DNA polymerase I protein D, putative (POLID)	182.88	2.5	0	1	-0.0664547	0.187937	2.5	3	3	0.68787	-0.162494	10.598	4	2.5	3	3	0.83697	-0.0772901	9.9649	2	2.5	3	3	1.09754	0.0404197	10.665	3
	497	Tb927.10.15180	nucleosome assembly protein, putative	41.302	23.5	0	1	-0.0472612	0.188004	21	8	8	0.79598	-0.0990978	7.6678	10	20.8	8	8	0.83511	-0.0782563	2.1383	7	23.5	9	9	1.08535	0.0355706	33.324	10
	569	Tb927.10.2800	hypothetical protein, conserved	18.838	37.5	0	1	-0.0578622	0.188028	37.5	7	7	0.79047	-0.102115	11.832	9	37.5	7	7	0.76596	-0.115794	17.377	8	37.5	7	7	1.10744	0.0443219	13.22	7
	1296	Tb927.11.7150	NGG1 interacting factor 3-like	30.459	66.5	0	1	-0.031696	0.188031	58.7	14	14	0.86439	-0.0632903	11.444	31	66.5	14	14	0.87884	-0.0560902	20.782	28	55.9	13	13	1.05753	0.0242925	13.13	29
	175	Tb927.1.1240;Tb11.v5.0356	cytidine triphosphate synthase, putative ;cytidine triphosphate synthase, putative	65.212	6.1	0	2	-0.277954	0.188207	4.8	2	2	0.16996	-0.769653	217.34	2	4.4	2	2	0.86998	-0.0604907		1	6.1	3	3	0.991473	-0.00371896	33.561	3
	1767	Tb927.4.4620	cytochrome oxidase subunit VIII (COXVIII)	18.729	11.5	0	1	0.00796551	0.188226	11.5	2	2	0.98931	-0.0046676	2.3071	2	11.5	2	2	1.0205	0.00881301	5.1169	2	11.5	2	2	1.04653	0.0197511	10.197	2
	1114	Tb927.11.290	phosphatase and tensin homologue, putative	28.978	15.4	0	1	-0.0409759	0.188354	15.4	3	3	0.83241	-0.0796627	2.7461	3	15.4	3	3	0.84151	-0.0749407	6.2279	3	15.4	3	3	1.07566	0.0316759	19.36	4
[truncated: 829 more rows]
